# Supplementary material for: Crystal structure of an eight-coordinate terbium(III) ion chelated by N,N′-bis­(2-hy­droxy­benz­yl)-N,N′-bis­(pyridin-2-ylmeth­yl)ethyl­enedi­amine (bbpen2−) and nitrate
Source: Acta Crystallogr E Crystallogr Commun. 2015 Jan 1;71(Pt 1):65–8. doi: 10.1107/S2056989014026826 (PMC4331920; doi:10.1107/S2056989014026826)
Supplement: Supplementary file 1 [file e-71-00065-sup1.cif]

##############################################################################
#                                                                            #
# This CIF contains the data in a paper accepted for publication in          #
# Acta Crystallographica Section E. It conforms to the requirements of       #
# Notes for Authors for Acta Crystallographica Section E, and has been       #
# peer reviewed under the auspices of the IUCr Commission on Journals.       #
#                                                                            #
# Full details of the Crystallographic Information File format               #
# are given in the paper "The Crystallographic Information File (CIF):       #
# a New Standard Archive File for Crystallography" by S. R. Hall, F. H.      #
# Allen and I. D. Brown [Acta Cryst. (1991), A47, 655-685].                  #
#                                                                            #
# The current version of the core CIF dictionary is obtainable from          #
# ftp://ftp.iucr.org/pub/cif_core.dic.                                       #
#                                                                            #
# Software is freely available for graphical display of the structure(s)     #
# in this CIF. For information consult the CIF software page                 #
# http://www.iucr.org/resources/cif/software.                                #
#                                                                            #
# This file may be used for bona fide research purposes within the           #
# scientific community so long as proper attribution is given to the journal # 
# article from which it was obtained.                                        #
#                                                                            #
##############################################################################
data_I
_database_code_depnum_ccdc_archive 'CCDC 1037922'
_audit_creation_method     SHELXL-2013
_journal_date_recd_electronic     2014-11-24
_journal_date_accepted     2014-12-05
_journal_name_full     'Acta Crystallographica, Section E'
_journal_year     2015
_journal_volume     71
_journal_issue      1
_journal_page_first     65
_journal_page_last     68
_journal_paper_category     GM
_journal_paper_doi     10.1107/S2056989014026826
_journal_coeditor_code     LH5741
_publ_contact_author_name     'David L. Hughes'
_publ_contact_author_address
;
School of Chemistry,
University of East Anglia,
Norwich NR4 7TJ,
England
;
_publ_contact_author_email     'd.l.hughes@uea.ac.uk'
_publ_contact_author_fax     ?
_publ_contact_author_phone     '+44 1 603 593 186'
_publ_section_title
;\
Crystal structure of an eight-coordinate terbium(III) ion chelated by
<i>N</i>,<i>N</i>'-bis(2-hydroxybenzyl)-<i>N</i>,<i>N</i>'-bis(pyridin-2-\
ylmethyl)ethylenediamine (bbpen^2-^) and nitrate
;
_publ_section_title_footnote     .
loop_
    _publ_author_name
    _publ_author_footnote
    _publ_author_address
    'Greg\'orio, Thaiane' .
;
Departamento de Qu\'imica,
Universidade Federal do Paran\'a,
Centro Polit\'ecnico,
Jardim das Am\'ericas,
81530-900 Curitiba-PR,
Brazil
;
    'R\"udiger, Andr\'e Luis' .
;
Departamento de Qu\'imica,
Universidade Federal do Paran\'a,
Centro Polit\'ecnico,
Jardim das Am\'ericas,
81530-900 Curitiba-PR,
Brazil
;
    'Nunes, Giovana G.' .
;
Departamento de Qu\'imica,
Universidade Federal do Paran\'a,
Centro Polit\'ecnico,
Jardim das Am\'ericas,
81530-900 Curitiba-PR,
Brazil
;
    'Soares, Ja\'isa F.' .
;
Departamento de Qu\'imica,
Universidade Federal do Paran\'a,
Centro Polit\'ecnico,
Jardim das Am\'ericas,
81530-900 Curitiba-PR,
Brazil
;
    'Hughes, David L.' .
;
School of Chemistry,
University of East Anglia,
Norwich NR4 7TJ,
England
;
_publ_section_synopsis
;\
The reaction of terbium(III) nitrate pentahydrate in acetonitrile with
<i>N</i>,<i>N</i>'-bis(2-hydroxybenzyl)-<i>N</i>,<i>N</i>'-bis(pyridin-2-\
ylmethyl)ethylenediamine (H~2~bbpen), previously deprotonated with
triethylamine, produced the mononuclear compound [Tb(Cbbpen)(NO~3~)]. The
molecule lies on a twofold rotation axis and the Tb^III^ ion is
eight-coordinate with a slightly distorted dodecahedral coordination geometry.
;
_chemical_name_systematic
;\
[<i>N</i>,<i>N</i>'-Bis(2-oxidobenzyl-\k<i>O</i>)-<i>N</i>,<i>N</i>'-\
bis(pyridin-2-ylmethyl-\k<i>N</i>)ethylenediamine-\
\k^2^<i>N</i>,<i>N</i>'](nitrato-\k^2^<i>O</i>,<i>O</i>')terbium(III)
;
_chemical_name_common     ?
_chemical_formula_moiety     'C28 H28 N5 O5 Tb'
_chemical_formula_sum     'C28 H28 N5 O5 Tb'
_chemical_formula_structural     'Terbium complex'
_chemical_formula_iupac     '[Tb (C28 H28 N4 O2) (N O3)]'
_chemical_formula_weight     673.47
_chemical_melting_point     ?
_shelx_space_group_comment
;
The symmetry employed for this shelxl refinement is uniquely defined
by the following loop, which should always be used as a source of
symmetry information in preference to the above space-group names.
They are only intended as comments.
;
_space_group_crystal_system     orthorhombic
_space_group_name_H-M_alt     'C 2 2 21'
_space_group_name_Hall     'C 2c 2'
loop_
    _space_group_symop_operation_xyz
    'x, y, z'
    '-x, -y, z+1/2'
    '-x, y, -z+1/2'
    'x, -y, -z'
    'x+1/2, y+1/2, z'
    '-x+1/2, -y+1/2, z+1/2'
    '-x+1/2, y+1/2, -z+1/2'
    'x+1/2, -y+1/2, -z'
_cell_length_a     8.5947(6)
_cell_length_b     18.2401(17)
_cell_length_c     16.9272(13)
_cell_angle_alpha     90
_cell_angle_beta     90
_cell_angle_gamma     90
_cell_volume     2653.6(4)
_cell_formula_units_Z     4
_cell_measurement_reflns_used     9558
_cell_measurement_theta_min     2.88
_cell_measurement_theta_max     28.30
_cell_measurement_temperature     100(2)
_exptl_crystal_description     prism
_exptl_crystal_colour     'pale pink'
_exptl_crystal_size_max     0.432
_exptl_crystal_size_mid     0.198
_exptl_crystal_size_min     0.196
_exptl_crystal_density_diffrn     1.686
_exptl_crystal_density_meas     ?
_exptl_crystal_density_method     ?
_exptl_crystal_F_000     1344
_exptl_absorpt_coefficient_mu     2.713
_exptl_absorpt_correction_type     multi-scan
_exptl_absorpt_process_details
;
(SADABS2014/2; Bruker, 2014)
;
_shelx_estimated_absorpt_T_min     0.387
_shelx_estimated_absorpt_T_max     0.618
_exptl_absorpt_correction_T_min     0.5814
_exptl_absorpt_correction_T_max     0.7457
_exptl_special_details     ?
_diffrn_ambient_temperature     100(2)
_diffrn_radiation_type     MoK\a
_diffrn_radiation_wavelength     0.71073
_diffrn_radiation_monochromator     graphite
_diffrn_measurement_device_type     'Bruker D8 Venture/Photon 100 CMOS'
_diffrn_measurement_method     '\f and \w scans'
_diffrn_detector_area_resol_mean     10.4167
_diffrn_reflns_number     75009
_diffrn_reflns_av_R_equivalents     0.0198
_diffrn_reflns_theta_min     2.883
_diffrn_reflns_theta_max     28.349
_diffrn_reflns_theta_full     25.242
_diffrn_measured_fraction_theta_max     0.997
_diffrn_measured_fraction_theta_full     0.997
_diffrn_reflns_limit_h_min     -11
_diffrn_reflns_limit_h_max     11
_diffrn_reflns_limit_k_min     -24
_diffrn_reflns_limit_k_max     24
_diffrn_reflns_limit_l_min     -22
_diffrn_reflns_limit_l_max     22
_refine_special_details     ?
_reflns_number_total     3320
_reflns_number_gt     3289
_reflns_threshold_expression     I>2\s(I)
_refine_ls_structure_factor_coef     Fsqd
_refine_ls_matrix_type     full
_refine_ls_R_factor_all     0.0105
_refine_ls_R_factor_gt     0.0102
_refine_ls_wR_factor_gt     0.0265
_refine_ls_wR_factor_ref     0.0266
_refine_ls_goodness_of_fit_ref     1.153
_refine_ls_restrained_S_all     1.153
_refine_ls_number_reflns     3320
_refine_ls_number_parameters     178
_refine_ls_number_restraints     0
_refine_ls_hydrogen_treatment     constr
_refine_ls_weighting_scheme     calc
_refine_ls_weighting_details
              'w=1/[\s^2^(Fo^2^)+(0.0139P)^2^+1.0428P] where P=(Fo^2^+2Fc^2^)/3'
_atom_sites_solution_hydrogens     geom
_atom_sites_solution_primary     direct
_atom_sites_solution_secondary     ?
_refine_ls_shift/su_max     0.004
_refine_ls_shift/su_mean     0.000
_refine_diff_density_max     0.869
_refine_diff_density_min     -0.301
_refine_ls_extinction_method     none
_refine_ls_extinction_coef     .
_refine_ls_abs_structure_details
;
Flack <i>x</i> determined using 1431 quotients
[(<i>I</i>^+^)-(<i>I</i>^-^)]/[(<i>I</i>^+^)+(<i>I</i>^-^)]
(Parsons & Flack, 2004)
;
_refine_ls_abs_structure_Flack     -0.0107(19)
loop_
    _atom_type_symbol
    _atom_type_description
    _atom_type_scat_dispersion_real
    _atom_type_scat_dispersion_imag
    _atom_type_scat_source
    'C' 'C' 0.0033 0.0016
                         'International Tables Vol C Tables 4.2.6.8 and 6.1.1.4'
    'H' 'H' 0.0000 0.0000
                         'International Tables Vol C Tables 4.2.6.8 and 6.1.1.4'
    'N' 'N' 0.0061 0.0033
                         'International Tables Vol C Tables 4.2.6.8 and 6.1.1.4'
    'O' 'O' 0.0106 0.0060
                         'International Tables Vol C Tables 4.2.6.8 and 6.1.1.4'
    'Tb' 'Tb' -0.1723 4.1537
                         'International Tables Vol C Tables 4.2.6.8 and 6.1.1.4'
_computing_data_collection
;
APEX2 (Bruker, 2010)
;
_computing_cell_refinement
;
SAINT (Bruker, 2010)
;
_computing_data_reduction
;
SAINT (Bruker, 2010)
;
_computing_structure_solution
;
SHELXS97 (Sheldrick, 2008)
;
_computing_structure_refinement
;
SHELXL2013 (Sheldrick, 2008)
;
_computing_molecular_graphics
;
ORTEPII (Johnson, 1976) and ORTEP-3 for Windows (Farrugia, 2012)
;
_computing_publication_material
;
SHELXL2013 (Sheldrick, 2008) and WinGX (Farrugia, 2012)
;
loop_
    _atom_site_type_symbol
    _atom_site_label
    _atom_site_fract_x
    _atom_site_fract_y
    _atom_site_fract_z
    _atom_site_U_iso_or_equiv
    _atom_site_adp_type
    _atom_site_calc_flag
    _atom_site_occupancy
    _atom_site_disorder_assembly
    _atom_site_disorder_group
    Tb Tb1 0.5000 0.51826(2) 0.2500 0.01172(4) Uani d 1 . .
    O O1 0.59854(16) 0.54526(8) 0.13398(8) 0.0167(3) Uani d 1 . .
    O O2 0.4357(2) 0.39605(9) 0.30473(10) 0.0312(4) Uani d 1 . .
    O O3 0.5000 0.29285(11) 0.2500 0.0586(9) Uani d 1 . .
    N N1 0.5000 0.35974(11) 0.2500 0.0293(6) Uani d 1 . .
    N N2 0.7540(2) 0.49068(9) 0.32221(10) 0.0183(3) Uani d 1 . .
    N N3 0.66305(19) 0.63257(8) 0.27777(9) 0.0130(3) Uani d 1 . .
    C C1 0.8272(3) 0.42575(12) 0.32538(14) 0.0249(4) Uani d 1 . .
    H H1 0.7809 0.3851 0.2993 0.030 Uiso calc 1 . .
    C C2 0.9672(2) 0.41490(13) 0.36483(14) 0.0275(5) Uani d 1 . .
    H H2 1.0155 0.3681 0.3656 0.033 Uiso calc 1 . .
    C C3 1.0342(2) 0.47389(13) 0.40282(14) 0.0253(5) Uani d 1 . .
    H H3 1.1304 0.4685 0.4298 0.030 Uiso calc 1 . .
    C C4 0.9590(2) 0.54124(13) 0.40111(12) 0.0203(4) Uani d 1 . .
    H H4 1.0022 0.5823 0.4278 0.024 Uiso calc 1 . .
    C C5 0.8200(2) 0.54783(11) 0.35990(10) 0.0151(3) Uani d 1 . .
    C C6 0.7349(2) 0.62034(12) 0.35643(12) 0.0160(4) Uani d 1 . .
    H H6A 0.6528 0.6212 0.3975 0.019 Uiso calc 1 . .
    H H6B 0.8088 0.6606 0.3679 0.019 Uiso calc 1 . .
    C C7 0.5652(2) 0.69987(10) 0.28069(12) 0.0156(3) Uani d 1 . .
    H H7A 0.6323 0.7432 0.2719 0.019 Uiso calc 1 . .
    H H7B 0.5190 0.7043 0.3340 0.019 Uiso calc 1 . .
    C C8 0.7933(2) 0.64051(11) 0.21953(12) 0.0162(4) Uani d 1 . .
    H H8A 0.8566 0.5952 0.2212 0.019 Uiso calc 1 . .
    H H8B 0.8607 0.6814 0.2372 0.019 Uiso calc 1 . .
    C C9 0.7479(2) 0.65450(12) 0.13510(12) 0.0161(4) Uani d 1 . .
    C C10 0.6559(2) 0.60220(10) 0.09514(11) 0.0155(4) Uani d 1 . .
    C C11 0.6273(2) 0.61288(12) 0.01400(12) 0.0188(4) Uani d 1 . .
    H H11 0.5663 0.5782 -0.0142 0.023 Uiso calc 1 . .
    C C12 0.6873(3) 0.67359(13) -0.02515(12) 0.0232(4) Uani d 1 . .
    H H12 0.6664 0.6801 -0.0798 0.028 Uiso calc 1 . .
    C C13 0.7777(3) 0.72492(13) 0.01476(14) 0.0251(4) Uani d 1 . .
    H H13 0.8186 0.7663 -0.0123 0.030 Uiso calc 1 . .
    C C14 0.8073(2) 0.71496(11) 0.09491(12) 0.0199(4) Uani d 1 . .
    H H14 0.8688 0.7498 0.1225 0.024 Uiso calc 1 . .
loop_
    _atom_site_aniso_label
    _atom_site_aniso_U_11
    _atom_site_aniso_U_22
    _atom_site_aniso_U_33
    _atom_site_aniso_U_12
    _atom_site_aniso_U_13
    _atom_site_aniso_U_23
    Tb1 0.01260(5) 0.01031(5) 0.01225(5) 0.000 0.00008(7) 0.000
    O1 0.0177(6) 0.0180(6) 0.0145(6) -0.0021(5) 0.0023(5) -0.0009(5)
    O2 0.0439(9) 0.0209(7) 0.0287(8) -0.0086(7) -0.0077(7) 0.0083(6)
    O3 0.096(2) 0.0096(8) 0.0704(19) 0.000 -0.046(3) 0.000
    N1 0.0418(14) 0.0119(9) 0.0343(13) 0.000 -0.028(2) 0.000
    N2 0.0170(8) 0.0191(8) 0.0188(8) 0.0028(7) -0.0021(6) 0.0002(6)
    N3 0.0124(7) 0.0136(7) 0.0128(6) 0.0003(6) -0.0002(5) 0.0006(5)
    C1 0.0244(10) 0.0208(10) 0.0294(11) 0.0046(8) -0.0059(9) -0.0027(8)
    C2 0.0250(14) 0.0275(10) 0.0298(10) 0.0106(8) -0.0037(8) 0.0042(8)
    C3 0.0180(13) 0.0364(11) 0.0214(9) 0.0023(8) -0.0036(7) 0.0102(8)
    C4 0.0176(11) 0.0282(10) 0.0153(8) -0.0033(7) -0.0028(6) 0.0061(8)
    C5 0.0147(8) 0.0196(9) 0.0110(8) 0.0001(7) 0.0013(6) 0.0032(7)
    C6 0.0162(9) 0.0181(9) 0.0138(9) -0.0009(8) -0.0022(7) -0.0010(8)
    C7 0.0161(8) 0.0110(8) 0.0198(8) -0.0006(7) -0.0002(7) -0.0012(7)
    C8 0.0124(8) 0.0210(9) 0.0153(8) -0.0023(7) 0.0007(7) 0.0021(7)
    C9 0.0136(9) 0.0209(10) 0.0139(9) 0.0017(8) 0.0009(7) 0.0012(8)
    C10 0.0130(8) 0.0175(9) 0.0158(8) 0.0028(7) 0.0024(7) 0.0001(7)
    C11 0.0181(9) 0.0231(10) 0.0153(9) 0.0024(8) 0.0000(7) -0.0021(8)
    C12 0.0266(11) 0.0286(11) 0.0142(9) 0.0029(9) -0.0004(8) 0.0042(8)
    C13 0.0303(11) 0.0238(10) 0.0210(11) -0.0032(9) 0.0013(9) 0.0080(8)
    C14 0.0196(9) 0.0208(9) 0.0194(10) -0.0012(8) 0.0002(8) 0.0022(8)
_geom_special_details
;
All e.s.d.'s (except the e.s.d. in the dihedral angle between two l.s. planes)
are estimated using the full covariance matrix. The cell e.s.d.'s are taken
into account individually in the estimation of e.s.d.'s in distances, angles
and torsion angles; correlations between e.s.d.'s in cell parameters are only
used when they are defined by crystal symmetry. An approximate (isotropic)
treatment of cell e.s.d.'s is used for estimating e.s.d.'s involving l.s.
planes.
;
loop_
    _geom_bond_atom_site_label_1
    _geom_bond_atom_site_label_2
    _geom_bond_site_symmetry_2
    _geom_bond_distance
    _geom_bond_publ_flag
    Tb1 O1 3_655 2.1947(13) ?
    Tb1 O1 . 2.1947(13) y
    Tb1 O2 3_655 2.4764(15) ?
    Tb1 O2 . 2.4764(15) y
    Tb1 N2 3_655 2.5521(17) ?
    Tb1 N2 . 2.5521(17) y
    Tb1 N3 3_655 2.5558(16) ?
    Tb1 N3 . 2.5558(16) y
    Tb1 N1 . 2.891(2) y
    O1 C10 . 1.324(2) ?
    O2 N1 . 1.266(2) ?
    O3 N1 . 1.220(3) ?
    N1 O2 3_655 1.266(2) ?
    N2 C1 . 1.342(3) ?
    N2 C5 . 1.347(3) ?
    N3 C6 . 1.485(2) ?
    N3 C7 . 1.489(2) ?
    N3 C8 . 1.498(2) ?
    C1 C2 . 1.391(3) ?
    C1 H1 . 0.9500 ?
    C2 C3 . 1.380(3) ?
    C2 H2 . 0.9500 ?
    C3 C4 . 1.388(3) ?
    C3 H3 . 0.9500 ?
    C4 C5 . 1.389(3) ?
    C4 H4 . 0.9500 ?
    C5 C6 . 1.513(3) ?
    C6 H6A . 0.9900 ?
    C6 H6B . 0.9900 ?
    C7 C7 3_655 1.529(4) ?
    C7 H7A . 0.9900 ?
    C7 H7B . 0.9900 ?
    C8 C9 . 1.503(3) ?
    C8 H8A . 0.9900 ?
    C8 H8B . 0.9900 ?
    C9 C14 . 1.393(3) ?
    C9 C10 . 1.412(3) ?
    C10 C11 . 1.409(3) ?
    C11 C12 . 1.390(3) ?
    C11 H11 . 0.9500 ?
    C12 C13 . 1.391(3) ?
    C12 H12 . 0.9500 ?
    C13 C14 . 1.392(3) ?
    C13 H13 . 0.9500 ?
    C14 H14 . 0.9500 ?
loop_
    _geom_angle_atom_site_label_1
    _geom_angle_atom_site_label_2
    _geom_angle_atom_site_label_3
    _geom_angle_site_symmetry_1
    _geom_angle_site_symmetry_3
    _geom_angle
    _geom_angle_publ_flag
    O1 Tb1 O1 3_655 . 154.07(7) ?
    O1 Tb1 O2 3_655 3_655 128.52(6) ?
    O1 Tb1 O2 . 3_655 77.36(6) ?
    O1 Tb1 O2 3_655 . 77.36(6) ?
    O1 Tb1 O2 . . 128.52(6) ?
    O2 Tb1 O2 3_655 . 51.64(9) ?
    O1 Tb1 N2 3_655 3_655 98.20(5) ?
    O1 Tb1 N2 . 3_655 86.89(5) ?
    O2 Tb1 N2 3_655 3_655 80.45(6) ?
    O2 Tb1 N2 . 3_655 79.10(6) ?
    O1 Tb1 N2 3_655 . 86.89(5) ?
    O1 Tb1 N2 . . 98.20(5) ?
    O2 Tb1 N2 3_655 . 79.10(6) ?
    O2 Tb1 N2 . . 80.45(6) ?
    N2 Tb1 N2 3_655 . 157.26(8) ?
    O1 Tb1 N3 3_655 3_655 76.70(5) ?
    O1 Tb1 N3 . 3_655 82.18(5) ?
    O2 Tb1 N3 3_655 3_655 141.99(5) ?
    O2 Tb1 N3 . 3_655 132.91(6) ?
    N2 Tb1 N3 3_655 3_655 66.65(5) ?
    N2 Tb1 N3 . 3_655 135.88(5) ?
    O1 Tb1 N3 3_655 . 82.18(5) ?
    O1 Tb1 N3 . . 76.70(5) ?
    O2 Tb1 N3 3_655 . 132.91(6) ?
    O2 Tb1 N3 . . 141.99(5) ?
    N2 Tb1 N3 3_655 . 135.88(5) ?
    N2 Tb1 N3 . . 66.65(5) ?
    N3 Tb1 N3 3_655 . 70.67(7) ?
    O1 Tb1 N1 3_655 . 102.97(4) ?
    O1 Tb1 N1 . . 102.97(4) ?
    O2 Tb1 N1 3_655 . 25.82(4) ?
    O2 Tb1 N1 . . 25.82(4) ?
    N2 Tb1 N1 3_655 . 78.63(4) ?
    N2 Tb1 N1 . . 78.63(4) ?
    N3 Tb1 N1 3_655 . 144.67(4) ?
    N3 Tb1 N1 . . 144.67(4) ?
    C10 O1 Tb1 . . 139.80(12) ?
    N1 O2 Tb1 . . 95.73(12) ?
    O3 N1 O2 . . 121.55(11) ?
    O3 N1 O2 . 3_655 121.55(11) ?
    O2 N1 O2 . 3_655 116.9(2) ?
    O3 N1 Tb1 . . 180.0 ?
    O2 N1 Tb1 . . 58.45(11) ?
    O2 N1 Tb1 3_655 . 58.45(11) ?
    C1 N2 C5 . . 117.83(17) ?
    C1 N2 Tb1 . . 126.43(14) ?
    C5 N2 Tb1 . . 115.74(12) ?
    C6 N3 C7 . . 109.19(15) ?
    C6 N3 C8 . . 107.09(15) ?
    C7 N3 C8 . . 111.34(15) ?
    C6 N3 Tb1 . . 105.69(12) ?
    C7 N3 Tb1 . . 111.67(11) ?
    C8 N3 Tb1 . . 111.56(11) ?
    N2 C1 C2 . . 123.4(2) ?
    N2 C1 H1 . . 118.3 ?
    C2 C1 H1 . . 118.3 ?
    C3 C2 C1 . . 118.3(2) ?
    C3 C2 H2 . . 120.9 ?
    C1 C2 H2 . . 120.9 ?
    C2 C3 C4 . . 119.11(19) ?
    C2 C3 H3 . . 120.4 ?
    C4 C3 H3 . . 120.4 ?
    C3 C4 C5 . . 119.2(2) ?
    C3 C4 H4 . . 120.4 ?
    C5 C4 H4 . . 120.4 ?
    N2 C5 C4 . . 122.21(19) ?
    N2 C5 C6 . . 117.05(16) ?
    C4 C5 C6 . . 120.74(19) ?
    N3 C6 C5 . . 111.54(16) ?
    N3 C6 H6A . . 109.3 ?
    C5 C6 H6A . . 109.3 ?
    N3 C6 H6B . . 109.3 ?
    C5 C6 H6B . . 109.3 ?
    H6A C6 H6B . . 108.0 ?
    N3 C7 C7 . 3_655 113.05(13) ?
    N3 C7 H7A . . 109.0 ?
    C7 C7 H7A 3_655 . 109.0 ?
    N3 C7 H7B . . 109.0 ?
    C7 C7 H7B 3_655 . 109.0 ?
    H7A C7 H7B . . 107.8 ?
    N3 C8 C9 . . 116.63(16) ?
    N3 C8 H8A . . 108.1 ?
    C9 C8 H8A . . 108.1 ?
    N3 C8 H8B . . 108.1 ?
    C9 C8 H8B . . 108.1 ?
    H8A C8 H8B . . 107.3 ?
    C14 C9 C10 . . 120.42(18) ?
    C14 C9 C8 . . 120.25(19) ?
    C10 C9 C8 . . 119.08(19) ?
    O1 C10 C11 . . 121.83(18) ?
    O1 C10 C9 . . 120.05(17) ?
    C11 C10 C9 . . 118.13(18) ?
    C12 C11 C10 . . 120.67(19) ?
    C12 C11 H11 . . 119.7 ?
    C10 C11 H11 . . 119.7 ?
    C11 C12 C13 . . 120.8(2) ?
    C11 C12 H12 . . 119.6 ?
    C13 C12 H12 . . 119.6 ?
    C12 C13 C14 . . 119.2(2) ?
    C12 C13 H13 . . 120.4 ?
    C14 C13 H13 . . 120.4 ?
    C13 C14 C9 . . 120.8(2) ?
    C13 C14 H14 . . 119.6 ?
    C9 C14 H14 . . 119.6 ?
loop_
    _geom_torsion_atom_site_label_1
    _geom_torsion_atom_site_label_2
    _geom_torsion_atom_site_label_3
    _geom_torsion_atom_site_label_4
    _geom_torsion_site_symmetry_1
    _geom_torsion_site_symmetry_2
    _geom_torsion_site_symmetry_3
    _geom_torsion_site_symmetry_4
    _geom_torsion
    _geom_torsion_publ_flag
    Tb1 O2 N1 O3 . . . . 180.000000 ?
    Tb1 O2 N1 O2 . . . 3_655 0.000000 ?
    C5 N2 C1 C2 . . . . -0.5(3) ?
    Tb1 N2 C1 C2 . . . . 178.82(17) ?
    N2 C1 C2 C3 . . . . 0.2(4) ?
    C1 C2 C3 C4 . . . . 0.8(3) ?
    C2 C3 C4 C5 . . . . -1.3(3) ?
    C1 N2 C5 C4 . . . . 0.0(3) ?
    Tb1 N2 C5 C4 . . . . -179.43(14) ?
    C1 N2 C5 C6 . . . . -179.33(18) ?
    Tb1 N2 C5 C6 . . . . 1.2(2) ?
    C3 C4 C5 N2 . . . . 0.9(3) ?
    C3 C4 C5 C6 . . . . -179.80(18) ?
    C7 N3 C6 C5 . . . . 173.14(16) ?
    C8 N3 C6 C5 . . . . -66.2(2) ?
    Tb1 N3 C6 C5 . . . . 52.88(17) ?
    N2 C5 C6 N3 . . . . -38.3(2) ?
    C4 C5 C6 N3 . . . . 142.41(18) ?
    C6 N3 C7 C7 . . . 3_655 -154.7(2) ?
    C8 N3 C7 C7 . . . 3_655 87.2(2) ?
    Tb1 N3 C7 C7 . . . 3_655 -38.2(2) ?
    C6 N3 C8 C9 . . . . -179.19(19) ?
    C7 N3 C8 C9 . . . . -59.9(2) ?
    Tb1 N3 C8 C9 . . . . 65.61(19) ?
    N3 C8 C9 C14 . . . . 125.3(2) ?
    N3 C8 C9 C10 . . . . -60.3(3) ?
    Tb1 O1 C10 C11 . . . . -142.18(16) ?
    Tb1 O1 C10 C9 . . . . 37.5(3) ?
    C14 C9 C10 O1 . . . . -179.29(18) ?
    C8 C9 C10 O1 . . . . 6.3(3) ?
    C14 C9 C10 C11 . . . . 0.4(3) ?
    C8 C9 C10 C11 . . . . -174.00(18) ?
    O1 C10 C11 C12 . . . . 179.21(19) ?
    C9 C10 C11 C12 . . . . -0.5(3) ?
    C10 C11 C12 C13 . . . . 0.3(3) ?
    C11 C12 C13 C14 . . . . -0.2(4) ?
    C12 C13 C14 C9 . . . . 0.1(3) ?
    C10 C9 C14 C13 . . . . -0.2(3) ?
    C8 C9 C14 C13 . . . . 174.1(2) ?
loop_
    _geom_hbond_atom_site_label_D
    _geom_hbond_atom_site_label_H
    _geom_hbond_atom_site_label_A
    _geom_hbond_site_symmetry_A
    _geom_hbond_distance_DH
    _geom_hbond_distance_HA
    _geom_hbond_distance_DA
    _geom_hbond_angle_DHA
    C8 H8B O3 5 0.99 2.37 3.338(3) 165.7
_shelx_hkl_file
;
  -2  -2   0  687.88   27.63
  -2  -2   0  675.17   27.62
  -2  -2   0  711.78   27.80
  -2  -2   0  727.71   27.40
  -2  -2   0  702.60   27.41
  -2  -2   0  707.61   27.52
  -2  -2   0  721.03   27.49
  -2  -2   0  699.88   27.68
  -2  -2   0  696.15   27.61
   2   2   0  702.88   27.68
   2   2   0  698.55   27.62
   2   2   0  689.19   27.57
   2   2   0  710.88   27.41
   2   2   0  684.97   27.46
   2   2   0  703.05   27.78
   2   2   0  687.10   27.53
   3   3   0  257.13   10.08
  -3  -3   0  256.04   10.11
   3   3   0  260.97   10.02
   3   3   0  251.45   10.09
   3   3   0  249.57   10.11
   3   3   0  250.89   10.18
   3   3   0  250.94   10.20
  -3  -3   0  252.60   10.18
  -3  -3   0  262.03   10.22
  -3  -3   0  273.81   10.22
  -3  -3   0  265.67   10.12
   3   3   0  251.66   10.11
   3   3   0  246.56   10.17
  -3  -3   0  255.79   10.04
  -3  -3   0  257.40   10.11
   4   4   0  308.25   12.20
  -4  -4   0  312.14   12.23
   4   4   0  303.84   12.13
  -4  -4   0  313.29   12.11
  -4  -4   0  304.61   12.09
   4   4   0  304.28   12.08
  -4  -4   0  301.14   12.19
   4   4   0  306.34   12.10
  -4  -4   0  304.37   12.24
  -4  -4   0  309.52   12.10
   4   4   0  304.15   12.06
   4   4   0  311.34   12.11
   4   4   0  303.07   12.22
   4   4   0  298.72   12.19
   5   5   0  152.42    6.05
   5   5   0  152.22    6.24
   5   5   0  150.48    6.21
  -5  -5   0  149.56    6.21
   5   5   0  151.56    6.10
  -5  -5   0  160.64    6.27
  -5  -5   0  153.18    6.11
   5   5   0  152.29    6.07
  -5  -5   0  129.77    6.27
  -5  -5   0  153.09    6.09
   5   5   0  152.62    6.13
   6   6   0   58.85    2.73
   6   6   0   62.10    2.56
  -6  -6   0   60.54    2.74
   6   6   0   60.39    2.64
   6   6   0   59.38    2.59
  -6  -6   0   52.95    2.95
  -6  -6   0   59.95    2.56
   6   6   0   59.98    2.78
  -6  -6   0   62.19    3.27
  -6  -6   0   60.48    2.59
   6   6   0   58.75    2.57
   6   6   0   59.40    2.59
  -7  -7   0   88.20    3.94
  -7  -7   0   87.64    3.70
   7   7   0   85.45    3.96
  -7  -7   0   88.95    3.79
   7   7   0   88.86    3.75
   7   7   0   87.10    3.76
   7   7   0   88.88    3.72
  -7  -7   0   85.26    3.98
   7   7   0   89.00    3.76
   7   7   0   89.40    3.81
   7   7   0   88.87    3.99
  -7  -7   0   89.66    3.75
   8   8   0   90.58    4.02
   8   8   0   82.38    4.14
   8   8   0   87.57    4.09
  -8  -8   0   87.60    4.01
  -8  -8   0   87.19    3.82
  -8  -8   0   87.90    3.85
  -8  -8   0   88.16    3.77
   8   8   0   87.75    3.76
   8   8   0   85.36    3.77
   8   8   0   90.33    3.85
   8   8   0   86.81    3.79
   8   8   0   89.12    4.09
  -8  -8   0   85.94    4.09
   8   8   0   88.03    3.80
   9   9   0    4.03    0.73
  -9  -9   0    4.85    0.84
   9   9   0    3.78    0.59
  -9  -9   0    4.01    0.78
   9   9   0    3.95    0.91
   9   9   0    3.72    0.61
   9   9   0    5.24    0.98
   9   9   0    4.14    0.91
   9   9   0    3.43    0.69
  -9  -9   0    3.64    0.65
   9   9   0    3.59    0.70
  10  10   0    0.91    0.55
  10  10   0    1.91    1.03
 -10 -10   0    0.89    0.79
  10  10   0    1.15    0.79
  10  10   0    1.46    0.73
 -10 -10   0    1.36    0.68
   1   1   1   15.29    0.66
   1   1   1   17.42    0.74
   1   1  -1   14.69    0.71
   2   2   1  178.04    7.34
   2   2   1  180.20    7.36
  -2  -2   1  175.74    7.43
   2   2   1  182.21    7.36
  -2  -2   1  187.63    7.38
  -2  -2   1  180.37    7.33
   2   2   1  185.04    7.33
  -2  -2   1  194.00    7.45
  -2  -2   1  184.86    7.46
  -2  -2   1  184.44    7.37
  -2  -2   1  177.23    7.40
   2   2   1  176.31    7.41
   2   2   1  171.86    7.42
   2   2   1  180.39    7.33
   2   2   1  177.27    7.42
  -2  -2   1  180.35    7.37
  -2  -2  -1  188.26    7.43
  -2  -2  -1  204.90    7.41
   2   2  -1  192.23    7.47
   2   2  -1  191.05    7.41
  -2  -2  -1  192.80    7.42
  -2  -2  -1  197.61    7.43
   2   2  -1  189.45    7.39
  -2  -2  -1  204.03    7.48
   2   2  -1  187.48    7.39
  -2  -2  -1  190.96    7.36
   2   2  -1  190.75    7.41
   2   2  -1  194.93    7.33
   2   2  -1  189.99    7.43
  -2  -2  -1  195.46    7.36
   2   2  -1  193.88    7.38
  -3  -3   1   27.26    1.25
   3   3   1   27.24    1.25
  -3  -3   1   26.52    1.29
   3   3   1   26.68    1.33
   3   3   1   27.46    1.19
   3   3   1   27.07    1.23
  -3  -3   1   28.93    1.28
  -3  -3   1   27.11    1.34
  -3  -3   1   27.28    1.24
  -3  -3   1   27.89    1.19
   3   3   1   27.18    1.22
   3   3   1   27.36    1.34
   3   3   1   28.16    1.34
  -3  -3   1   27.51    1.38
   3   3  -1   36.31    1.44
  -3  -3  -1   37.02    1.40
  -3  -3  -1   36.82    1.39
   3   3  -1   36.87    1.39
   4   4   1   21.02    0.99
  -4  -4   1   22.29    1.05
  -4  -4   1   21.11    1.17
  -4  -4   1   21.48    1.15
  -4  -4   1   19.81    1.05
   4   4   1   20.88    1.00
  -4  -4   1   20.96    1.13
   4   4   1   20.64    1.13
   4   4   1   20.48    1.11
   4   4   1   19.50    0.93
  -4  -4   1   21.03    0.99
  -4  -4   1   20.71    0.98
  -4  -4   1   20.50    1.05
   4   4   1   20.87    1.02
   4   4   1   20.36    1.12
   4   4  -1   24.15    1.09
   4   4  -1   24.36    1.06
   4   4  -1   24.14    1.05
  -4  -4  -1   24.62    1.02
   4   4  -1   23.90    1.20
  -4  -4  -1   25.27    1.18
  -4  -4  -1   24.70    1.21
   4   4  -1   23.97    1.08
  -4  -4  -1   24.64    1.09
  -4  -4  -1   24.15    1.04
  -4  -4  -1   24.59    1.16
   4   4  -1   24.06    1.09
  -5  -5   1   44.61    1.99
   5   5   1   43.58    1.95
   5   5   1   44.05    1.97
  -5  -5   1   41.99    2.03
  -5  -5   1   42.04    2.10
  -5  -5   1   43.41    1.89
   5   5   1   41.13    2.10
   5   5   1   43.85    2.10
  -5  -5   1   42.16    2.00
  -5  -5   1   42.33    1.87
   5   5   1   42.90    2.11
   5   5   1   45.39    1.97
  -5  -5   1   43.96    2.16
   5   5   1   43.95    1.93
  -5  -5  -1   49.10    2.16
   5   5  -1   48.93    2.19
  -5  -5  -1   48.39    2.14
  -5  -5  -1   49.13    1.99
   5   5  -1   48.24    2.13
   5   5  -1   48.25    2.04
   5   5  -1   46.50    2.03
   5   5  -1   47.57    2.03
  -5  -5  -1   50.79    2.05
  -5  -5  -1   48.93    1.98
   5   5  -1   48.59    2.01
   5   5  -1   47.91    1.99
   6   6   1   30.85    1.51
   6   6   1   31.95    1.61
  -6  -6   1   32.34    1.75
  -6  -6   1   31.74    1.52
   6   6   1   30.94    1.48
  -6  -6   1   31.41    1.56
   6   6   1   31.28    1.69
   6   6   1   31.25    1.52
   6   6   1   31.22    1.50
   6   6   1   32.75    1.68
  -6  -6   1   32.39    1.55
  -6  -6   1   31.52    1.69
   6   6  -1   34.61    1.70
  -6  -6  -1   33.14    1.60
   6   6  -1   34.71    1.54
   6   6  -1   32.89    1.59
   6   6  -1   33.78    1.56
   6   6  -1   33.52    1.57
  -6  -6  -1   33.97    1.48
   6   6  -1   33.76    1.77
  -6  -6  -1   34.21    1.53
   6   6  -1   32.42    1.58
  -6  -6  -1   34.09    1.70
  -6  -6  -1   34.67    1.74
   7   7   1   33.96    1.69
  -7  -7   1   34.21    1.90
   7   7   1   32.60    1.85
   7   7   1   33.85    1.92
   7   7   1   34.22    1.99
   7   7   1   33.14    1.65
  -7  -7   1   33.32    1.73
   7   7   1   32.19    1.66
   7   7   1   32.95    1.68
  -7  -7   1   34.57    1.73
   7   7   1   33.93    1.79
  -7  -7   1   33.52    1.95
  -7  -7   1   32.61    1.67
   7   7  -1   33.75    1.81
   7   7  -1   40.54    1.75
   7   7  -1   36.62    1.87
  -7  -7  -1   38.90    1.64
   7   7  -1   38.97    2.02
   7   7  -1   35.22    2.11
  -7  -7  -1   39.34    1.80
  -7  -7  -1   38.43    1.97
   7   7  -1   39.08    1.77
  -7  -7  -1   39.95    1.95
  -7  -7  -1   38.10    1.69
   7   7  -1   39.08    1.79
   8   8   1   45.82    2.11
  -8  -8   1   44.42    2.50
   8   8   1   43.80    2.10
   8   8   1   42.56    2.50
   8   8   1   44.42    2.15
   8   8   1   45.07    2.46
   8   8   1   46.12    2.43
   8   8   1   44.95    2.36
  -8  -8   1   44.42    2.17
  -8  -8   1   46.19    2.19
  -8  -8   1   46.36    2.40
  -8  -8   1   42.98    2.10
   8   8   1   45.51    2.12
  -8  -8  -1   46.59    2.10
   8   8  -1   44.88    2.20
   8   8  -1   47.32    2.21
  -8  -8  -1   49.17    2.42
   8   8  -1   45.56    2.16
   8   8  -1   43.30    2.61
  -8  -8  -1   46.02    2.46
   8   8  -1   42.76    2.49
  -8  -8  -1   45.12    2.22
   8   8  -1   45.60    2.17
   8   8  -1   44.47    2.19
   8   8  -1   47.18    2.37
   9   9   1   56.47    2.64
  -9  -9   1   59.04    2.97
  -9  -9   1   53.86    3.13
   9   9   1   58.62    2.81
   9   9   1   54.74    3.07
  -9  -9   1   57.78    2.71
   9   9   1   54.91    2.92
   9   9   1   58.24    2.74
   9   9   1   58.99    2.69
   9   9   1   56.81    2.62
   9   9   1   58.30    3.05
  -9  -9   1   56.11    2.72
  -9  -9  -1   52.90    2.72
   9   9  -1   59.25    2.72
  -9  -9  -1   57.97    2.95
   9   9  -1   58.00    2.78
   9   9  -1   58.86    3.12
   9   9  -1   57.47    2.94
   9   9  -1   56.29    2.80
  -9  -9  -1   58.44    2.75
   9   9  -1   56.15    2.70
   9   9  -1   57.06    3.11
   9   9  -1   55.56    2.74
  10  10   1   47.17    2.41
  10  10   1   50.14    2.58
 -10 -10   1   50.96    2.86
  10  10   1   47.93    3.01
 -10 -10   1   49.71    2.53
  10  10   1   49.14    2.82
 -10 -10  -1   50.39    2.87
  10  10  -1   48.46    2.79
  10  10  -1   50.47    3.07
 -10 -10  -1   50.35    2.56
  10  10  -1   51.72    2.63
  10  10  -1   48.97    2.49
  10  10  -1   47.65    2.83
   1   1   2  713.24   27.24
  -1  -1   2  766.94   27.23
   1   1   2  615.46   27.43
  -1  -1   2  671.75   27.38
   1   1   2  684.98   27.36
  -1  -1   2  699.04   27.54
   1   1   2  693.39   27.44
  -1  -1   2  708.17   27.31
   1   1   2  701.12   27.37
  -1  -1   2  713.62   27.32
   1   1   2  721.56   27.14
   1   1   2  684.69   27.15
  -1  -1   2  704.83   27.41
  -1  -1   2  707.36   27.38
  -1  -1  -2  700.85   27.08
   1   1  -2  660.33   27.27
   1   1  -2  683.63   27.33
  -1  -1  -2  689.44   27.11
  -1  -1  -2  655.97   27.31
  -1  -1  -2  741.66   27.36
   1   1  -2  704.26   27.11
   1   1  -2  658.07   27.51
   1   1  -2  666.27   27.26
  -1  -1  -2  688.73   27.13
   1   1  -2  676.45   27.26
  -1  -1  -2  689.28   27.23
  -1  -1  -2  663.74   27.27
   2   2   2   44.40    2.08
   2   2   2   44.71    2.13
  -2  -2   2   48.53    2.11
  -2  -2   2   45.59    2.08
  -2  -2   2   44.67    2.07
  -2  -2   2   45.74    2.08
   2   2   2   43.25    2.10
  -2  -2   2   45.32    2.02
   2   2   2   44.38    2.03
  -2  -2   2   44.14    2.10
   2   2   2   44.87    2.09
  -2  -2   2   43.92    2.10
   2   2  -2   54.17    2.08
   2   2  -2   54.96    2.19
   2   2  -2   53.76    2.12
  -2  -2  -2   55.31    2.03
   2   2  -2   55.43    2.10
  -2  -2  -2   54.75    2.13
   2   2  -2   54.96    2.10
  -2  -2  -2   57.46    2.12
   2   2  -2   54.95    2.13
  -2  -2  -2   55.74    2.10
  -2  -2  -2   54.20    2.11
  -2  -2  -2   55.63    2.03
   2   2  -2   54.82    2.13
  -3  -3   2  187.04    6.87
   3   3   2  184.49    7.00
   3   3   2  151.81    6.87
   3   3   2  183.36    6.90
  -3  -3   2  178.38    6.99
  -3  -3   2  193.34    6.94
   3   3   2  183.74    7.05
  -3  -3   2  183.15    6.95
   3   3   2  172.66    6.88
  -3  -3   2  183.33    7.09
  -3  -3   2  181.73    7.03
  -3  -3   2  191.88    7.05
  -3  -3   2  183.70    6.94
   3   3   2  183.88    6.91
   3   3   2  181.07    7.02
   3   3   2  181.48    6.87
   3   3   2  180.45    7.00
   3   3  -2  161.56    6.98
   3   3  -2  159.36    7.00
  -3  -3  -2  169.41    6.88
  -3  -3  -2  175.07    6.98
  -3  -3  -2  172.08    7.06
   3   3  -2  161.29    7.05
  -3  -3  -2  168.53    6.89
   3   3  -2  164.08    6.94
   3   3  -2  163.98    6.94
   3   3  -2  162.93    6.98
   3   3  -2  164.42    6.95
  -3  -3  -2  163.19    6.98
  -3  -3  -2  164.80    7.00
   4   4   2  128.07    5.39
  -4  -4   2  129.21    5.42
   4   4   2  129.09    5.39
   4   4   2  127.59    5.25
  -4  -4   2  136.90    5.31
   4   4   2  130.89    5.45
  -4  -4   2  129.70    5.36
  -4  -4   2  132.34    5.43
  -4  -4   2  132.65    5.20
  -4  -4   2  130.25    5.29
   4   4   2  133.76    5.21
   4   4   2  131.03    5.24
   4   4   2  128.95    5.41
  -4  -4   2  130.88    5.28
   4   4   2  131.43    5.27
  -4  -4   2  131.39    5.48
   4   4   2  134.78    5.29
  -4  -4  -2  135.41    5.41
   4   4  -2  132.79    5.37
  -4  -4  -2  136.82    5.26
  -4  -4  -2  138.02    5.27
   4   4  -2  132.48    5.33
   4   4  -2  132.41    5.33
  -4  -4  -2  135.27    5.37
   4   4  -2  129.18    5.48
   4   4  -2  128.87    5.32
   4   4  -2  130.81    5.42
   4   4  -2  132.44    5.37
  -4  -4  -2  134.01    5.49
  -4  -4  -2  132.25    5.42
   5   5   2  154.05    6.45
   5   5   2  153.89    6.28
  -5  -5   2  152.79    6.27
   5   5   2  153.71    6.50
  -5  -5   2  153.32    6.38
   5   5   2  148.13    6.49
   5   5   2  150.44    6.20
  -5  -5   2  153.04    6.54
  -5  -5   2  157.40    6.33
  -5  -5   2  147.16    6.39
   5   5   2  155.75    6.31
   5   5   2  154.44    6.45
   5   5   2  155.74    6.29
  -5  -5   2  155.03    6.28
   5   5   2  154.39    6.26
  -5  -5   2  151.06    6.46
   5   5  -2  159.46    6.56
   5   5  -2  163.94    6.36
  -5  -5  -2  164.02    6.48
   5   5  -2  161.00    6.36
   5   5  -2  156.61    6.48
   5   5  -2  161.40    6.41
   5   5  -2  162.36    6.37
  -5  -5  -2  165.37    6.49
  -5  -5  -2  165.29    6.30
  -5  -5  -2  166.87    6.41
   5   5  -2  160.49    6.41
  -5  -5  -2  166.20    6.28
   6   6   2   77.82    3.15
   6   6   2   78.44    3.41
   6   6   2   77.46    3.49
  -6  -6   2   77.04    3.25
   6   6   2   74.89    3.33
  -6  -6   2   79.12    3.24
   6   6   2   76.27    3.14
  -6  -6   2   79.28    3.20
   6   6   2   78.11    3.13
  -6  -6   2   78.62    3.09
  -6  -6   2   77.83    3.37
  -6  -6   2   81.89    3.47
   6   6   2   75.43    3.34
   6   6   2   78.76    3.17
  -6  -6   2   78.11    3.07
   6   6   2   77.18    3.38
  -6  -6  -2   72.08    3.34
   6   6  -2   71.01    3.24
  -6  -6  -2   72.56    3.12
   6   6  -2   72.02    3.22
   6   6  -2   71.47    3.42
   6   6  -2   71.60    3.20
  -6  -6  -2   73.38    3.25
   6   6  -2   72.31    3.19
  -6  -6  -2   70.69    3.32
  -6  -6  -2   70.66    3.09
   6   6  -2   70.34    3.23
   6   6  -2   71.08    3.33
   7   7   2  129.87    7.14
   7   7   2  146.01    6.22
   7   7   2  142.06    6.63
  -7  -7   2  146.34    6.28
   7   7   2  147.77    6.25
  -7  -7   2  146.34    6.34
   7   7   2  147.94    6.39
  -7  -7   2  143.12    6.31
   7   7   2  148.51    6.26
   7   7   2  149.60    6.23
   7   7   2  148.91    6.48
   7   7   2  148.21    6.47
  -7  -7   2  139.74    6.56
  -7  -7   2  146.21    6.49
  -7  -7  -2  171.63    6.42
   7   7  -2  167.57    6.35
  -7  -7  -2  170.28    6.55
  -7  -7  -2  168.73    6.24
   7   7  -2  163.26    6.36
   7   7  -2  141.35    6.84
   7   7  -2  166.33    6.34
  -7  -7  -2  170.05    6.56
   7   7  -2  168.40    6.40
   7   7  -2  165.11    6.64
  -7  -7  -2  165.84    6.20
   7   7  -2  148.41    7.16
  -8  -8   2   27.73    1.50
   8   8   2   26.79    1.89
   8   8   2   27.72    1.83
   8   8   2   29.40    1.46
   8   8   2   29.35    1.46
  -8  -8   2   29.91    1.61
   8   8   2   28.56    1.50
   8   8   2   29.35    1.66
  -8  -8   2   29.66    1.77
  -8  -8   2   29.32    1.53
   8   8   2   28.43    1.71
   8   8   2   27.83    1.44
   8   8   2   29.14    1.77
   8   8  -2   28.02    1.92
   8   8  -2   28.86    1.53
   8   8  -2   27.93    1.59
   8   8  -2   27.44    1.54
  -8  -8  -2   28.05    1.78
   8   8  -2   27.88    1.68
  -8  -8  -2   27.60    1.40
  -8  -8  -2   28.52    1.61
  -8  -8  -2   28.63    1.73
   8   8  -2   27.59    1.53
  -9  -9   2   13.10    1.64
   9   9   2   12.91    1.36
   9   9   2   11.42    1.55
   9   9   2   11.39    1.42
  -9  -9   2   12.12    1.21
  -9  -9   2   13.17    1.35
   9   9   2   11.57    0.95
   9   9   2   12.87    1.10
   9   9   2   12.12    0.95
   9   9   2   10.54    1.27
  -9  -9   2   12.16    1.10
   9   9   2   12.54    1.15
  -9  -9  -2   14.52    1.16
   9   9  -2   13.87    1.17
   9   9  -2   15.37    1.37
  -9  -9  -2   15.36    0.92
  -9  -9  -2   14.83    1.37
   9   9  -2   15.34    1.61
   9   9  -2   14.75    1.28
   9   9  -2   14.48    1.08
   9   9  -2   14.02    1.15
  10  10   2    3.48    1.16
 -10 -10   2    4.24    0.76
 -10 -10   2    3.69    0.92
  10  10   2    2.70    0.90
  10  10   2    2.94    0.89
  10  10   2    4.39    0.85
  10  10  -2    3.42    0.80
  10  10  -2    1.37    0.84
 -10 -10  -2    3.66    0.77
  10  10  -2    4.32    1.25
  10  10  -2    3.20    0.66
 -10 -10  -2    2.82    0.88
   0   0   3   -0.17    0.10
   0   0   3   -0.27    0.08
   0   0   3   -0.23    0.09
   0   0   3   -0.28    0.07
   0   0   3   -0.30    0.07
   0   0   3   -0.17    0.06
   0   0   3   -0.24    0.09
   0   0   3   -0.10    0.08
   0   0  -3   -0.27    0.08
   0   0  -3   -0.20    0.08
   0   0  -3   -0.14    0.09
   0   0  -3   -0.24    0.08
   0   0  -3   -0.26    0.08
   0   0  -3   -0.29    0.06
   1   1   3  123.70    4.70
   1   1   3  125.87    4.84
  -1  -1   3  118.34    4.82
   1   1   3  120.61    4.72
   1   1   3  124.71    4.73
   1   1   3  126.75    4.73
   1   1   3  124.23    4.71
  -1  -1   3  121.95    4.77
   1   1   3  119.61    4.77
   1   1   3  120.73    4.75
  -1  -1   3  131.12    4.72
  -1  -1   3  124.98    4.77
  -1  -1   3  121.70    4.79
  -1  -1   3  122.31    4.77
  -1  -1  -3  120.45    4.78
  -1  -1  -3  116.06    4.72
  -1  -1  -3  114.71    4.77
  -1  -1  -3  117.28    4.77
   1   1  -3  115.44    4.79
   1   1  -3  110.17    4.75
   1   1  -3  110.20    4.71
  -1  -1  -3  113.89    4.83
   1   1  -3  112.92    4.78
  -1  -1  -3  116.29    4.72
   1   1  -3  112.52    4.76
   1   1  -3  114.30    4.82
   1   1  -3  115.39    4.76
  -1  -1  -3  115.58    4.72
  -2  -2   3   80.45    3.46
   2   2   3   79.95    3.39
   2   2   3   80.88    3.50
   2   2   3   80.14    3.50
  -2  -2   3   80.35    3.50
  -2  -2   3   77.95    3.46
  -2  -2   3   78.22    3.55
  -2  -2   3   81.36    3.41
  -2  -2   3   83.80    3.47
   2   2   3   81.37    3.46
  -2  -2   3   79.98    3.46
   2   2   3   77.79    3.49
   2   2   3   73.50    3.48
   2   2   3   80.60    3.53
  -2  -2  -3   90.96    3.40
   2   2  -3   88.47    3.51
  -2  -2  -3   93.00    3.39
   2   2  -3   91.59    3.50
   2   2  -3   91.06    3.58
  -2  -2  -3   93.05    3.50
  -2  -2  -3   92.32    3.47
  -2  -2  -3   90.61    3.51
  -2  -2  -3   92.56    3.56
   2   2  -3   90.71    3.49
   2   2  -3   89.05    3.46
   2   2  -3   90.48    3.52
   2   2  -3   90.91    3.48
  -2  -2  -3   95.63    3.55
  -3  -3   3   97.94    4.36
  -3  -3   3   97.59    4.28
   3   3   3  102.90    4.17
  -3  -3   3  101.40    4.25
  -3  -3   3  103.89    4.29
   3   3   3   99.52    4.30
  -3  -3   3   99.53    4.24
  -3  -3   3  101.26    4.17
   3   3   3   98.46    4.17
  -3  -3   3   95.73    4.28
   3   3   3   97.78    4.32
   3   3   3   99.46    4.27
  -3  -3   3  101.27    4.25
   3   3   3   98.34    4.25
   3   3  -3  107.29    4.24
   3   3  -3  109.18    4.26
   3   3  -3  111.34    4.31
  -3  -3  -3  113.46    4.15
  -3  -3  -3  110.52    4.37
  -3  -3  -3  113.48    4.16
   3   3  -3  107.89    4.31
  -3  -3  -3  110.68    4.32
  -3  -3  -3  113.39    4.29
   3   3  -3  111.61    4.41
  -3  -3  -3  109.03    4.28
   3   3  -3  110.01    4.27
   3   3  -3  109.00    4.31
  -4  -4   3  179.97    7.13
   4   4   3  179.86    7.20
   4   4   3  179.76    7.12
  -4  -4   3  179.18    7.18
   4   4   3  181.23    7.01
  -4  -4   3  182.98    6.96
  -4  -4   3  183.53    7.14
   4   4   3  183.34    6.99
  -4  -4   3  180.08    7.06
  -4  -4   3  185.35    7.26
   4   4   3  183.91    6.97
   4   4   3  185.59    7.18
  -4  -4   3  186.22    7.17
  -4  -4   3  180.80    7.05
   4   4   3  180.03    7.14
   4   4   3  185.33    6.97
   4   4   3  184.10    6.96
  -4  -4   3  190.07    7.05
  -4  -4  -3  173.28    7.11
  -4  -4  -3  166.88    7.11
   4   4  -3  165.88    7.12
   4   4  -3  166.80    7.23
  -4  -4  -3  168.94    6.97
  -4  -4  -3  163.59    7.14
   4   4  -3  165.53    7.08
   4   4  -3  164.72    7.14
   4   4  -3  163.49    7.12
   4   4  -3  164.51    7.07
   4   4  -3  165.72    7.05
   5   5   3  110.29    5.59
   5   5   3  133.11    4.96
  -5  -5   3  125.28    5.15
  -5  -5   3  130.93    5.24
   5   5   3  131.71    5.26
  -5  -5   3  115.28    5.43
   5   5   3  129.89    4.99
   5   5   3  133.55    5.03
   5   5   3  112.70    5.80
   5   5   3  129.32    5.20
  -5  -5   3  129.74    5.05
   5   5   3  125.90    5.00
   5   5   3  129.09    5.18
  -5  -5   3  132.75    5.07
  -5  -5   3  136.14    5.07
  -5  -5   3  130.50    4.94
   5   5   3  132.15    5.01
   5   5  -3  118.45    5.14
  -5  -5  -3  120.23    5.20
  -5  -5  -3  118.39    5.16
   5   5  -3  121.35    5.10
  -5  -5  -3  121.42    5.17
   5   5  -3  119.79    5.15
   5   5  -3  122.11    5.11
   5   5  -3  116.93    5.20
  -5  -5  -3  123.31    4.98
   5   5  -3  119.99    5.29
   5   5  -3  120.92    5.08
  -5  -5  -3  122.55    4.97
   6   6   3   51.95    2.27
  -6  -6   3   51.68    2.05
   6   6   3   50.97    2.34
   6   6   3   52.76    2.33
   6   6   3   52.30    2.28
  -6  -6   3   49.04    2.39
   6   6   3   49.86    2.41
  -6  -6   3   52.50    2.07
   6   6   3   50.92    2.04
  -6  -6   3   51.77    2.20
   6   6   3   52.60    2.07
   6   6   3   52.71    1.94
   6   6   3   51.23    2.06
   6   6   3   51.51    2.04
  -6  -6   3   51.25    2.31
  -6  -6   3   52.41    2.11
   6   6  -3   40.48    2.16
  -6  -6  -3   41.93    1.99
  -6  -6  -3   42.23    2.22
   6   6  -3   41.29    2.10
   6   6  -3   41.22    2.11
  -6  -6  -3   40.87    1.96
   6   6  -3   41.11    2.15
  -6  -6  -3   41.16    2.22
  -6  -6  -3   42.79    2.17
   6   6  -3   40.22    2.31
   6   6  -3   40.78    2.22
   7   7   3   53.45    2.43
  -7  -7   3   52.33    2.70
   7   7   3   51.75    2.44
   7   7   3   51.97    2.83
  -7  -7   3   51.58    2.57
  -7  -7   3   53.56    2.60
   7   7   3   53.13    2.66
  -7  -7   3   54.51    2.84
   7   7   3   52.77    2.41
  -7  -7   3   54.17    2.37
   7   7   3   52.73    2.44
   7   7   3   52.56    2.73
   7   7   3   50.57    2.66
  -7  -7   3   53.15    2.36
   7   7  -3   62.31    2.62
  -7  -7  -3   62.75    2.66
   7   7  -3   61.28    2.78
  -7  -7  -3   59.82    2.74
  -7  -7  -3   58.78    2.35
  -7  -7  -3   61.55    2.39
   7   7  -3   58.65    2.66
  -7  -7  -3   61.87    2.75
   7   7  -3   61.79    2.56
   7   7  -3   61.84    2.59
   7   7  -3   60.99    2.88
   7   7  -3   59.93    2.65
   8   8   3   39.65    2.03
  -8  -8   3   38.68    1.96
  -8  -8   3   39.73    1.95
   8   8   3   40.12    2.28
   8   8   3   39.93    2.17
   8   8   3   42.17    1.90
   8   8   3   42.20    2.20
  -8  -8   3   40.02    2.20
  -8  -8   3   40.93    2.08
   8   8   3   40.93    2.15
   8   8   3   39.95    1.83
   8   8   3   38.31    2.36
   8   8   3   41.01    1.87
   8   8  -3   39.12    2.01
   8   8  -3   39.59    2.08
   8   8  -3   40.68    2.09
  -8  -8  -3   39.08    2.05
  -8  -8  -3   39.80    2.17
   8   8  -3   40.22    2.00
   8   8  -3   41.01    2.35
   8   8  -3   39.12    1.97
   8   8  -3   40.09    2.17
   9   9   3   42.18    2.48
   9   9   3   40.82    1.82
  -9  -9   3   42.02    2.16
  -9  -9   3   40.41    1.98
  -9  -9   3   39.95    2.28
   9   9   3   42.69    1.94
   9   9   3   42.21    1.85
   9   9   3   40.93    2.57
   9   9   3   40.59    2.01
   9   9   3   41.52    2.26
   9   9   3   41.33    2.28
   9   9  -3   31.79    1.99
   9   9  -3   34.99    1.98
   9   9  -3   31.08    2.11
   9   9  -3   31.88    2.02
  -9  -9  -3   33.18    2.04
   9   9  -3   33.14    2.40
  -9  -9  -3   33.42    2.18
  10  10   3   39.63    2.02
  10  10   3   34.95    1.74
  10  10   3   33.55    2.43
 -10 -10   3   34.87    1.97
  10  10   3   35.65    2.50
  10  10   3   33.30    2.35
  10  10   3   33.54    1.75
 -10 -10   3   36.10    2.36
 -10 -10  -3   36.34    2.10
  10  10  -3   32.41    2.00
  10  10  -3   37.59    2.18
  10  10  -3   32.32    2.21
  10  10  -3   36.35    2.74
 -10 -10  -3   36.89    2.39
   0   0   4  164.91    6.64
   0   0   4  168.46    6.66
   0   0   4  165.12    6.65
   0   0   4  169.16    6.62
   0   0   4  167.87    6.57
   0   0   4  163.37    6.62
   0   0   4  165.69    6.64
   0   0   4  165.60    6.64
   0   0  -4  165.98    6.64
   0   0  -4  164.74    6.64
   0   0  -4  172.27    6.67
   0   0  -4  171.30    6.62
   0   0  -4  156.41    6.63
   0   0  -4  161.49    6.65
   0   0  -4  168.32    6.61
   0   0  -4  168.46    6.61
   1   1   4  953.91   37.06
   1   1   4  924.97   37.27
  -1  -1   4  909.64   37.26
  -1  -1   4  926.85   37.20
   1   1   4  909.52   37.12
  -1  -1   4  919.24   37.21
  -1  -1   4  956.38   37.38
  -1  -1   4  899.23   37.39
   1   1   4  922.90   37.06
   1   1   4  940.82   37.16
  -1  -1   4  919.25   37.59
  -1  -1   4  953.43   37.31
   1   1   4  946.67   37.30
   1   1   4  960.17   37.18
   1   1   4  944.70   37.56
   1   1  -4  949.35   37.23
  -1  -1  -4  956.26   37.67
  -1  -1  -4  862.30   37.35
   1   1  -4  970.55   37.44
  -1  -1  -4  977.70   37.00
  -1  -1  -4  932.80   37.10
  -1  -1  -4  970.16   36.98
  -1  -1  -4  936.69   37.34
   1   1  -4  913.29   37.56
   1   1  -4  946.37   37.24
   1   1  -4  956.80   37.24
   1   1  -4  959.91   37.25
  -1  -1  -4  977.20   37.04
   1   1  -4  948.25   37.36
  -1  -1  -4  987.06   37.01
  -1  -1  -4  998.97   37.16
  -2  -2   4  294.60   11.70
  -2  -2   4  269.05   11.81
   2   2   4  264.80   11.74
   2   2   4  277.03   11.81
   2   2   4  251.72   11.68
  -2  -2   4  265.85   11.76
   2   2   4  265.84   11.74
  -2  -2   4  275.70   11.77
   2   2   4  277.91   11.70
   2   2   4  269.57   11.63
  -2  -2   4  271.15   11.73
  -2  -2   4  271.00   11.72
  -2  -2   4  273.65   11.73
   2   2   4  267.58   11.65
   2   2   4  269.72   11.74
  -2  -2  -4  329.24   11.79
   2   2  -4  322.64   11.76
  -2  -2  -4  322.73   11.71
   2   2  -4  325.96   11.79
   2   2  -4  328.90   11.80
  -2  -2  -4  327.21   11.85
  -2  -2  -4  326.50   11.66
   2   2  -4  322.82   11.76
   2   2  -4  316.10   11.86
  -2  -2  -4  339.19   11.78
   2   2  -4  320.88   11.73
  -2  -2  -4  334.55   11.65
   2   2  -4  322.56   11.76
   2   2  -4  319.66   11.79
  -3  -3   4  252.25   11.83
   3   3   4  301.18   11.62
  -3  -3   4  288.57   11.85
   3   3   4  296.76   11.81
  -3  -3   4  295.85   11.63
   3   3   4  294.43   11.61
   3   3   4  294.20   11.69
  -3  -3   4  297.84   11.77
   3   3   4  283.89   11.76
   3   3   4  294.96   11.79
   3   3   4  287.41   11.76
  -3  -3   4  311.29   11.73
   3   3   4  289.22   11.71
  -3  -3   4  293.38   11.71
  -3  -3   4  300.14   11.72
  -3  -3   4  288.54   11.71
   3   3  -4  300.17   11.76
  -3  -3  -4  302.16   11.77
  -3  -3  -4  314.35   11.76
   3   3  -4  287.05   11.85
   3   3  -4  297.35   11.77
   3   3  -4  305.16   11.74
  -3  -3  -4  302.64   11.82
  -3  -3  -4  303.03   11.72
   3   3  -4  299.50   11.70
   3   3  -4  302.83   11.77
   3   3  -4  307.22   11.73
  -4  -4   4  358.02   13.84
   4   4   4  358.87   13.66
   4   4   4  352.56   13.87
  -4  -4   4  349.60   13.66
  -4  -4   4  344.46   13.95
   4   4   4  354.18   13.67
  -4  -4   4  306.20   13.91
  -4  -4   4  352.75   13.78
   4   4   4  356.77   13.63
   4   4   4  363.95   13.82
  -4  -4   4  369.11   13.72
   4   4   4  349.39   13.66
  -4  -4   4  352.40   13.77
   4   4   4  347.35   13.91
   4   4   4  356.15   13.90
   4   4   4  344.68   13.77
   4   4   4  352.14   13.86
  -4  -4   4  356.26   13.76
   4   4  -4  338.61   13.84
   4   4  -4  334.43   13.94
   4   4  -4  339.34   13.79
  -4  -4  -4  350.74   13.82
   4   4  -4  341.86   13.83
  -4  -4  -4  341.90   13.84
   4   4  -4  338.37   13.83
   4   4  -4  346.88   13.75
   4   4  -4  336.66   13.78
   5   5   4  207.01    8.29
  -5  -5   4  201.56    8.26
   5   5   4  207.39    8.01
   5   5   4  204.53    8.01
  -5  -5   4  202.55    8.22
  -5  -5   4  203.39    8.10
   5   5   4  203.34    8.00
  -5  -5   4  208.04    8.38
   5   5   4  187.24    8.51
   5   5   4  200.55    8.28
  -5  -5   4  209.88    8.08
   5   5   4  201.77    8.02
  -5  -5   4  202.72    7.99
   5   5   4  204.20    8.18
   5   5   4  201.91    8.03
   5   5   4  203.13    8.22
  -5  -5   4  206.81    8.22
  -5  -5   4  203.70    8.12
   5   5   4  201.80    8.25
  -5  -5  -4  203.80    8.20
  -5  -5  -4  198.11    8.24
   5   5  -4  201.67    8.26
   5   5  -4  202.21    8.16
   5   5  -4  201.26    8.22
   5   5  -4  199.64    8.17
   5   5  -4  201.05    8.12
   5   5  -4  201.55    8.22
   5   5  -4  199.46    8.36
   6   6   4  166.66    6.89
  -6  -6   4  166.43    6.75
   6   6   4  169.46    7.00
   6   6   4  168.99    7.09
   6   6   4  165.91    6.70
  -6  -6   4  169.27    6.77
   6   6   4  166.25    6.68
   6   6   4  169.69    6.68
  -6  -6   4  168.42    7.09
  -6  -6   4  169.10    6.61
   6   6   4  170.24    6.70
  -6  -6   4  162.32    6.89
  -6  -6   4  169.01    6.89
  -6  -6   4  169.88    6.76
   6   6   4  161.95    6.97
  -6  -6   4  169.60    6.99
   6   6   4  172.16    6.64
   6   6   4  162.99    6.92
  -6  -6  -4  167.68    6.96
   6   6  -4  164.54    6.96
   6   6  -4  168.01    7.10
   6   6  -4  168.74    6.91
   6   6  -4  164.11    6.84
   6   6  -4  167.85    6.86
   6   6  -4  166.27    6.79
   6   6  -4  165.56    6.91
  -6  -6  -4  171.03    6.90
  -7  -7   4   91.16    3.70
  -7  -7   4   89.78    4.13
   7   7   4   89.78    3.64
   7   7   4   91.07    3.68
   7   7   4   89.89    4.14
  -7  -7   4   85.35    3.96
   7   7   4   85.93    4.07
  -7  -7   4   86.34    3.76
   7   7   4   87.82    3.99
   7   7   4   87.49    3.69
   7   7   4   91.57    4.04
   7   7   4   89.81    3.67
  -7  -7   4   90.96    3.69
   7   7   4   88.58    3.95
   7   7   4   87.20    3.90
   7   7  -4   87.72    3.91
   7   7  -4   89.68    3.87
   7   7  -4   88.56    3.84
   7   7  -4   89.44    3.98
  -7  -7  -4   89.12    3.90
   7   7  -4   89.11    3.89
  -7  -7  -4   86.77    4.01
   7   7  -4   87.27    3.77
   7   7  -4   88.89    4.13
   8   8   4   29.27    1.43
   8   8   4   27.59    1.93
   8   8   4   27.99    1.35
  -8  -8   4   28.78    1.67
   8   8   4   30.10    1.92
  -8  -8   4   27.74    1.73
   8   8   4   27.49    1.80
   8   8   4   28.52    1.46
   8   8   4   28.45    1.34
   8   8   4   29.27    1.73
  -8  -8   4   28.85    1.76
   8   8   4   28.57    1.87
   8   8   4   27.24    1.72
  -8  -8   4   28.52    1.49
   8   8  -4   27.91    1.57
   8   8  -4   27.19    1.64
   8   8  -4   26.74    1.67
   8   8  -4   26.95    1.52
  -8  -8  -4   28.81    1.74
  -8  -8  -4   27.33    1.61
   8   8  -4   27.73    1.94
   8   8  -4   27.93    1.68
   8   8  -4   27.82    1.70
   9   9   4   26.15    1.43
   9   9   4   25.61    1.84
   9   9   4   24.68    1.23
   9   9   4   22.86    1.72
   9   9   4   24.53    1.50
  -9  -9   4   24.74    1.72
  -9  -9   4   24.59    1.46
   9   9   4   24.91    1.81
   9   9   4   24.74    1.24
   9   9   4   25.08    2.07
  -9  -9   4   24.71    1.78
   9   9   4   25.52    1.89
  -9  -9  -4   23.32    1.59
   9   9  -4   21.86    1.72
   9   9  -4   23.35    1.49
   9   9  -4   25.31    2.00
   9   9  -4   24.34    1.66
  -9  -9  -4   24.47    1.75
   9   9  -4   23.10    1.57
   9   9  -4   24.50    1.71
   9   9  -4   24.90    1.52
 -10 -10   4   10.97    1.58
  10  10   4    8.41    1.29
  10  10   4   10.14    1.77
 -10 -10   4    9.33    1.18
  10  10   4    8.60    1.54
  10  10  -4   10.21    1.93
 -10 -10  -4    7.91    1.48
  10  10  -4   10.46    1.24
  10  10  -4    9.50    1.41
  10  10  -4   11.01    1.52
 -10 -10  -4    9.04    1.17
   0   0   5   -0.16    0.11
   0   0   5   -0.12    0.09
   0   0   5   -0.10    0.11
   0   0   5    0.03    0.13
   0   0   5   -0.02    0.09
   0   0   5   -0.07    0.11
   0   0   5   -0.02    0.13
   0   0   5   -0.13    0.09
   0   0  -5   -0.13    0.10
   0   0  -5   -0.11    0.09
   0   0  -5   -0.04    0.12
   0   0  -5    0.07    0.11
   0   0  -5   -0.03    0.10
   0   0  -5   -0.18    0.11
   0   0  -5    0.00    0.15
   0   0  -5   -0.22    0.10
  -1  -1   5   15.70    0.79
   1   1   5   16.16    0.79
   1   1   5   17.19    0.78
  -1  -1   5   16.53    0.78
   1   1   5   16.44    0.75
  -1  -1   5   16.03    0.76
   1   1   5   16.10    0.70
   1   1   5   16.82    0.71
   1   1   5   16.40    0.70
  -1  -1   5   15.67    0.78
   1   1   5   16.10    0.72
  -1  -1   5   16.50    0.80
   1   1   5   16.42    0.69
  -1  -1   5   15.61    0.81
   1   1   5   16.52    0.73
  -1  -1  -5   14.04    0.71
   1   1  -5   13.76    0.81
  -1  -1  -5   13.94    0.71
   1   1  -5   14.16    0.75
  -1  -1  -5   14.15    0.75
  -1  -1  -5   14.41    0.66
  -1  -1  -5   13.85    0.67
  -1  -1  -5   14.42    0.88
   1   1  -5   14.81    0.78
   1   1  -5   14.06    0.76
  -1  -1  -5   14.56    0.76
  -2  -2   5   51.49    1.97
   2   2   5   48.19    2.14
  -2  -2   5   47.04    2.14
  -2  -2   5   47.82    2.04
   2   2   5   47.44    2.03
   2   2   5   47.73    1.93
   2   2   5   45.58    2.05
   2   2   5   48.64    1.99
  -2  -2   5   48.62    2.09
   2   2   5   48.35    2.06
  -2  -2   5   47.90    2.09
  -2  -2   5   47.05    2.04
   2   2   5   46.84    1.96
  -2  -2   5   47.87    2.04
   2   2  -5   47.48    2.03
  -2  -2  -5   46.13    2.15
   2   2  -5   45.92    2.07
   2   2  -5   46.18    2.02
  -2  -2  -5   49.87    1.98
   2   2  -5   47.96    2.09
  -2  -2  -5   47.70    1.95
  -2  -2  -5   48.78    1.95
  -2  -2  -5   46.77    2.07
   2   2  -5   48.00    2.05
  -2  -2  -5   51.40    2.07
  -3  -3   5    9.94    0.61
  -3  -3   5    9.59    0.66
   3   3   5    9.63    0.65
   3   3   5    9.64    0.57
   3   3   5    9.49    0.50
  -3  -3   5    9.93    0.73
  -3  -3   5    9.87    0.55
   3   3   5    9.50    0.59
   3   3   5    9.45    0.47
  -3  -3   5    9.56    0.61
  -3  -3   5    9.28    0.65
  -3  -3   5    9.46    0.61
   3   3   5    9.94    0.52
   3   3   5    9.26    0.65
   3   3   5    8.62    0.70
   3   3  -5   11.57    0.61
   3   3  -5   11.84    0.70
  -3  -3  -5   12.21    0.49
  -3  -3  -5   11.96    0.68
   3   3  -5   12.04    0.66
  -3  -3  -5   12.33    0.76
  -3  -3  -5   11.66    0.50
  -3  -3  -5   12.19    0.62
  -3  -3  -5   12.62    0.69
   3   3  -5   11.97    0.69
   3   3  -5   12.07    0.65
   3   3  -5   12.28    0.71
   3   3  -5   11.46    0.64
   4   4   5  154.41    5.90
   4   4   5  153.34    6.07
   4   4   5  152.98    6.12
   4   4   5  156.38    6.18
   4   4   5  151.79    6.17
  -4  -4   5  158.26    5.94
   4   4   5  152.74    5.88
  -4  -4   5  146.36    6.22
   4   4   5  149.16    6.12
  -4  -4   5  154.95    6.05
  -4  -4   5  155.29    6.06
  -4  -4   5  152.93    6.12
  -4  -4   5  150.80    6.04
   4   4   5  157.22    5.91
  -4  -4   5  153.56    6.12
   4   4   5  155.65    6.02
   4   4  -5  136.89    6.08
   4   4  -5  138.58    6.00
   4   4  -5  139.58    6.05
   4   4  -5  139.12    6.21
   4   4  -5  141.10    6.10
   4   4  -5  140.84    6.05
   4   4  -5  141.70    6.10
  -4  -4  -5  143.38    6.10
  -5  -5   5  156.40    6.09
   5   5   5  154.64    6.21
   5   5   5  156.08    5.93
  -5  -5   5  155.56    6.22
   5   5   5  151.28    6.39
   5   5   5  154.89    5.93
   5   5   5  151.34    5.93
   5   5   5  156.47    5.93
  -5  -5   5  152.70    6.17
   5   5   5  168.82    6.29
   5   5   5  155.35    6.22
  -5  -5   5  157.21    6.08
   5   5   5  155.60    5.96
   5   5   5  154.32    6.15
  -5  -5   5  154.15    5.95
  -5  -5   5  150.12    6.32
   5   5   5  151.91    6.09
  -5  -5   5  162.64    6.02
  -5  -5   5  142.50    6.31
   5   5  -5  140.89    6.16
   5   5  -5  129.69    6.21
   5   5  -5  137.15    6.16
   5   5  -5  138.97    6.04
   5   5  -5  133.58    6.28
  -5  -5  -5  139.31    6.13
  -5  -5  -5  137.29    6.16
   5   5  -5  140.69    6.16
   5   5  -5  140.01    6.10
  -6  -6   5   24.24    1.24
   6   6   5   24.57    1.10
   6   6   5   24.68    1.12
  -6  -6   5   24.57    1.53
  -6  -6   5   24.86    1.21
   6   6   5   24.34    1.12
   6   6   5   22.73    1.46
  -6  -6   5   24.86    1.26
   6   6   5   23.58    1.45
  -6  -6   5   24.65    1.10
   6   6   5   24.04    1.32
   6   6   5   24.92    1.11
  -6  -6   5   22.90    1.38
   6   6   5   24.78    1.50
   6   6   5   24.62    1.37
  -6  -6   5   23.80    1.32
  -6  -6   5   23.74    1.42
   6   6   5   23.31    1.15
   6   6  -5   26.26    1.36
   6   6  -5   24.51    1.40
   6   6  -5   26.95    1.42
   6   6  -5   25.43    1.33
  -6  -6  -5   26.23    1.42
   6   6  -5   25.49    1.36
   6   6  -5   25.27    1.26
  -6  -6  -5   25.73    1.38
   6   6  -5   25.36    1.57
  -7  -7   5   43.10    1.99
   7   7   5   41.70    1.82
  -7  -7   5   41.67    2.23
   7   7   5   42.24    2.36
   7   7   5   42.91    1.91
   7   7   5   41.50    2.18
   7   7   5   42.91    1.86
   7   7   5   41.04    2.28
   7   7   5   42.92    2.28
  -7  -7   5   42.37    1.97
  -7  -7   5   42.22    2.38
   7   7   5   43.86    2.27
  -7  -7   5   42.00    2.17
   7   7   5   44.02    2.14
  -7  -7   5   42.70    1.97
   7   7   5   41.07    1.93
   7   7   5   41.43    1.84
  -7  -7  -5   45.18    2.73
   7   7  -5   47.00    2.23
   7   7  -5   47.31    2.14
   7   7  -5   45.25    2.22
  -7  -7  -5   45.19    2.17
   7   7  -5   46.52    2.05
   7   7  -5   44.37    2.15
   7   7  -5   45.61    2.17
   8   8   5   58.63    2.99
  -8  -8   5   60.78    2.98
  -8  -8   5   61.20    2.59
   8   8   5   59.83    2.94
   8   8   5   57.45    2.61
   8   8   5   57.17    3.13
   8   8   5   59.85    2.48
  -8  -8   5   59.83    2.57
   8   8   5   59.16    3.03
   8   8   5   59.38    2.47
   8   8   5   59.50    2.59
   8   8   5   67.30    3.12
  -8  -8   5   57.93    3.16
   8   8   5   59.88    2.88
  -8  -8   5   60.32    2.65
   8   8  -5   57.37    2.68
   8   8  -5   57.40    2.78
  -8  -8  -5   58.29    2.86
   8   8  -5   57.39    2.88
   8   8  -5   59.43    3.17
   8   8  -5   57.75    2.92
   8   8  -5   59.81    2.82
   8   8  -5   56.70    2.83
  -8  -8  -5   59.94    2.94
   9   9   5   24.38    2.08
  -9  -9   5   23.87    1.48
   9   9   5   27.70    1.96
   9   9   5   24.98    1.44
   9   9   5   24.44    1.80
   9   9   5   24.44    1.49
   9   9   5   26.92    1.86
  -9  -9   5   26.34    1.86
   9   9   5   27.64    1.95
  -9  -9  -5   25.31    1.68
   9   9  -5   28.13    2.56
   9   9  -5   25.21    1.69
   9   9  -5   24.39    1.66
   9   9  -5   26.21    1.59
   9   9  -5   25.86    1.70
  -9  -9  -5   25.12    1.79
   9   9  -5   27.33    2.14
  10  10   5   38.68    2.57
 -10 -10   5   37.36    2.56
  10  10   5   39.71    2.70
  10  10   5   38.77    2.30
  10  10   5   39.49    2.60
 -10 -10  -5   42.57    2.58
  10  10  -5   38.70    2.41
  10  10  -5   40.48    2.92
 -10 -10  -5   41.06    2.30
   0   0   6  263.21   10.37
   0   0   6  259.44   10.35
   0   0   6  263.57   10.35
   0   0   6  262.70   10.37
   0   0   6  263.87   10.32
   0   0   6  252.82   10.35
   0   0   6  257.07   10.32
   0   0  -6  273.52   10.33
   0   0  -6  259.42   10.35
   0   0  -6  268.59   10.40
   0   0  -6  256.05   10.35
   0   0  -6  252.31   10.36
   0   0  -6  263.00   10.31
   0   0  -6  251.34   10.34
   0   0  -6  268.67   10.31
   1   1   6  231.61    9.31
  -1  -1   6  219.27    9.43
   1   1   6  229.38    9.36
  -1  -1   6  228.06    9.38
   1   1   6  224.97    9.35
  -1  -1   6  227.11    9.42
  -1  -1   6  229.07    9.40
   1   1   6  220.86    9.38
   1   1   6  224.54    9.32
  -1  -1   6  227.61    9.38
  -1  -1   6  223.07    9.40
   1   1   6  225.57    9.42
   1   1   6  228.39    9.32
   1   1   6  228.45    9.27
  -1  -1   6  224.74    9.41
   1   1   6  227.70    9.35
   1   1  -6  241.50    9.42
   1   1  -6  246.62    9.41
  -1  -1  -6  247.17    9.40
   1   1  -6  242.67    9.40
  -1  -1  -6  244.76    9.35
   1   1  -6  244.71    9.43
  -1  -1  -6  256.22    9.30
  -1  -1  -6  253.19    9.27
  -1  -1  -6  254.09    9.58
   1   1  -6  244.02    9.38
   1   1  -6  243.39    9.38
  -1  -1  -6  257.97    9.40
   1   1  -6  246.74    9.48
  -1  -1  -6  245.24    9.30
   2   2   6  507.09   20.71
  -2  -2   6  510.65   20.75
  -2  -2   6  500.88   20.79
  -2  -2   6  496.30   20.79
   2   2   6  511.62   20.68
   2   2   6  501.70   20.78
  -2  -2   6  501.06   20.75
  -2  -2   6  490.19   20.84
   2   2   6  496.53   20.63
   2   2   6  511.41   20.87
   2   2   6  493.22   20.66
  -2  -2   6  506.45   20.75
   2   2   6  490.89   20.76
   2   2   6  493.01   20.75
   2   2   6  500.60   20.67
  -2  -2  -6  575.91   20.69
   2   2  -6  550.02   20.75
  -2  -2  -6  538.24   20.91
   2   2  -6  550.01   20.76
   2   2  -6  543.30   20.81
   2   2  -6  563.28   20.80
  -2  -2  -6  560.88   20.80
   2   2  -6  530.26   20.87
  -2  -2  -6  573.76   20.79
   2   2  -6  566.24   20.82
  -2  -2  -6  558.33   20.73
   2   2  -6  561.22   20.77
  -2  -2  -6  583.47   20.73
  -3  -3   6  100.18    4.58
  -3  -3   6  100.64    4.52
   3   3   6  101.08    4.48
  -3  -3   6  102.63    4.45
   3   3   6  103.58    4.64
  -3  -3   6  100.72    4.51
  -3  -3   6  100.38    4.66
  -3  -3   6  101.77    4.52
   3   3   6  102.59    4.46
   3   3   6  101.80    4.41
   3   3   6  101.63    4.55
  -3  -3   6  101.24    4.58
   3   3   6   98.68    4.40
   3   3   6   98.60    4.37
   3   3   6   98.27    4.55
   3   3  -6  121.71    4.62
  -3  -3  -6  123.05    4.71
  -3  -3  -6  128.00    4.61
   3   3  -6  124.06    4.58
   3   3  -6  120.95    4.53
   3   3  -6  124.48    4.74
  -3  -3  -6  122.61    4.50
   3   3  -6  123.28    4.64
   3   3  -6  120.92    4.57
  -3  -3  -6  123.66    4.41
   3   3  -6  121.68    4.57
   3   3  -6  121.17    4.63
  -4  -4   6  151.79    7.19
  -4  -4   6  165.45    6.91
   4   4   6  163.33    6.78
  -4  -4   6  171.27    6.93
  -4  -4   6  172.04    6.85
   4   4   6  167.46    6.92
   4   4   6  159.24    6.97
   4   4   6  167.37    6.91
   4   4   6  169.34    6.84
   4   4   6  172.56    6.70
   4   4   6  168.79    6.68
   4   4   6  174.07    6.94
  -4  -4   6  171.32    6.84
  -4  -4   6  173.23    6.86
   4   4   6  165.55    6.68
  -4  -4   6  170.55    6.74
   4   4   6  167.69    6.66
  -4  -4  -6  177.06    7.00
   4   4  -6  170.82    6.87
   4   4  -6  173.99    6.87
   4   4  -6  172.19    6.93
  -4  -4  -6  175.05    6.90
   4   4  -6  155.13    7.33
   4   4  -6  170.75    6.93
   4   4  -6  173.14    7.06
   4   4  -6  170.32    6.90
  -4  -4  -6  172.52    6.91
   4   4  -6  171.50    6.82
   5   5   6   70.63    2.88
  -5  -5   6   70.38    3.15
   5   5   6   70.88    3.03
  -5  -5   6   72.30    3.06
  -5  -5   6   70.91    3.28
   5   5   6   72.51    3.17
  -5  -5   6   73.05    2.93
  -5  -5   6   72.06    3.14
   5   5   6   69.91    2.88
  -5  -5   6   71.85    3.05
   5   5   6   71.04    3.22
  -5  -5   6   73.37    2.98
   5   5   6   70.41    3.09
   5   5   6   69.51    3.26
   5   5   6   70.73    2.86
   5   5   6   71.56    2.94
   5   5   6   70.10    3.17
  -5  -5   6   71.68    3.07
   5   5  -6   71.89    3.31
   5   5  -6   70.30    3.15
   5   5  -6   69.67    3.02
  -5  -5  -6   71.09    3.13
   5   5  -6   70.24    3.09
   5   5  -6   70.77    3.15
   5   5  -6   72.00    3.09
   5   5  -6   69.89    3.16
  -5  -5  -6   70.62    3.15
   6   6   6   97.55    4.41
   6   6   6  102.10    4.47
  -6  -6   6  102.66    4.05
  -6  -6   6  100.17    4.33
  -6  -6   6   99.45    4.31
  -6  -6   6   99.18    4.12
   6   6   6  100.89    4.07
   6   6   6   99.28    4.38
   6   6   6  100.18    4.23
   6   6   6   98.71    4.04
   6   6   6  101.34    4.38
   6   6   6   97.50    4.05
  -6  -6   6   98.69    4.21
  -6  -6   6   96.21    4.49
  -6  -6   6   98.98    4.38
   6   6   6  101.11    4.31
  -6  -6   6  102.36    4.22
   6   6  -6   99.46    4.35
   6   6  -6  100.51    4.53
   6   6  -6   99.30    4.33
  -6  -6  -6   98.75    4.31
   6   6  -6  101.77    4.36
   6   6  -6   99.14    4.18
   6   6  -6  101.29    4.28
  -6  -6  -6  101.12    4.35
   6   6  -6  100.53    4.27
  -7  -7   6   83.12    3.21
  -7  -7   6   81.94    3.28
   7   7   6   81.07    3.54
   7   7   6   78.51    3.57
   7   7   6   81.29    3.47
   7   7   6   82.10    3.66
   7   7   6   78.47    3.16
  -7  -7   6   76.26    3.74
   7   7   6   77.38    3.09
   7   7   6   81.03    3.14
   7   7   6   79.56    3.35
   7   7   6   80.09    3.55
  -7  -7   6   78.98    3.05
   7   7  -6   66.99    3.22
   7   7  -6   65.68    3.34
   7   7  -6   68.74    3.33
  -7  -7  -6   69.74    3.40
   7   7  -6   67.80    3.38
  -7  -7  -6   67.23    3.42
   7   7  -6   67.30    3.42
   7   7  -6   67.84    3.42
   7   7  -6   69.27    3.62
   8   8   6   12.70    1.39
  -8  -8   6   12.19    0.94
   8   8   6   11.31    1.47
  -8  -8   6   12.14    1.16
  -8  -8   6   13.16    1.46
  -8  -8   6   11.78    0.90
   8   8   6   13.45    1.22
   8   8   6   12.31    1.42
   8   8   6   12.84    1.15
  -8  -8   6   13.07    0.93
   8   8   6   12.84    1.31
   8   8   6   12.40    0.92
  -8  -8   6   11.62    1.18
   8   8   6   12.11    0.86
   8   8  -6   13.61    1.42
   8   8  -6   14.09    1.06
   8   8  -6   13.82    1.13
   8   8  -6   12.29    1.00
   8   8  -6   13.87    1.23
   8   8  -6   14.01    1.09
  -8  -8  -6   12.34    1.16
   8   8  -6   13.52    1.28
  -8  -8  -6   12.65    1.12
  -9  -9   6   15.48    1.16
   9   9   6   15.33    1.47
   9   9   6   15.41    1.46
   9   9   6   14.97    1.87
   9   9   6   15.50    1.63
  -9  -9   6   15.48    1.48
   9   9   6   15.39    1.11
  -9  -9   6   14.62    0.96
  -9  -9  -6   16.41    1.47
   9   9  -6   15.88    1.79
   9   9  -6   14.42    1.34
  -9  -9  -6   14.83    1.29
   9   9  -6   14.76    1.24
   9   9  -6   15.40    1.36
 -10 -10   6   11.89    1.67
  10  10   6    8.64    1.30
  10  10   6    7.92    1.60
 -10 -10  -6    8.06    1.22
   0   0   7   -0.18    0.14
   0   0   7   -0.16    0.13
   0   0   7   -0.18    0.09
   0   0   7   -0.12    0.13
   0   0   7    0.07    0.15
   0   0   7   -0.11    0.13
   0   0   7   -0.08    0.11
   0   0  -7   -0.05    0.14
   0   0  -7   -0.05    0.18
   0   0  -7   -0.15    0.10
   0   0  -7   -0.07    0.11
   0   0  -7    0.06    0.12
   0   0  -7   -0.15    0.14
   0   0  -7   -0.13    0.11
   0   0  -7   -0.11    0.13
  -1  -1   7    2.92    0.32
   1   1   7    2.72    0.37
  -1  -1   7    3.11    0.34
   1   1   7    2.98    0.31
   1   1   7    2.79    0.35
   1   1   7    3.09    0.30
   1   1   7    3.71    0.30
  -1  -1   7    3.59    0.37
  -1  -1   7    2.92    0.37
  -1  -1   7    3.05    0.37
   1   1   7    3.01    0.31
  -1  -1   7    3.21    0.37
   1   1   7    2.89    0.33
  -1  -1   7    2.96    0.37
   1   1  -7    3.89    0.38
  -1  -1  -7    3.67    0.33
   1   1  -7    3.95    0.35
   1   1  -7    3.77    0.45
  -1  -1  -7    3.69    0.27
   1   1  -7    3.92    0.34
   1   1  -7    3.83    0.35
   1   1  -7    3.89    0.40
  -1  -1  -7    4.24    0.28
  -1  -1  -7    3.51    0.51
  -1  -1  -7    3.47    0.35
   1   1  -7    3.76    0.36
   1   1  -7    3.80    0.34
  -1  -1  -7    3.95    0.23
   2   2   7    9.48    0.59
   2   2   7    9.36    0.50
  -2  -2   7    9.39    0.59
   2   2   7    9.84    0.61
   2   2   7    9.63    0.63
   2   2   7    8.79    0.57
   2   2   7    9.72    0.48
  -2  -2   7    9.60    0.59
   2   2   7    9.53    0.53
   2   2   7    9.28    0.48
  -2  -2   7    9.64    0.66
  -2  -2   7    9.84    0.59
   2   2   7    9.28    0.67
   2   2  -7    6.72    0.56
  -2  -2  -7    7.04    0.44
  -2  -2  -7    6.63    0.55
   2   2  -7    6.51    0.64
   2   2  -7    6.68    0.51
   2   2  -7    6.63    0.58
   3   3   7   39.11    1.75
   3   3   7   38.78    1.63
   3   3   7   38.66    1.75
   3   3   7   38.70    1.60
   3   3   7   37.98    1.57
   3   3   7   37.56    1.56
  -3  -3   7   39.21    1.87
  -3  -3   7   37.85    1.72
  -3  -3   7   38.97    1.72
   3   3   7   37.59    1.58
  -3  -3   7   38.16    1.78
   3   3   7   38.55    1.85
   3   3   7   38.48    1.65
  -3  -3   7   39.20    1.72
   3   3   7   38.27    1.72
   3   3  -7   36.32    1.78
  -3  -3  -7   31.97    1.83
   3   3  -7   36.35    1.77
  -3  -3  -7   36.80    1.76
  -3  -3  -7   36.31    1.86
   3   3  -7   35.99    1.72
   3   3  -7   36.75    1.72
   3   3  -7   36.86    1.86
  -3  -3  -7   36.48    1.62
  -3  -3  -7   36.74    1.57
  -3  -3  -7   37.86    1.56
   3   3  -7   36.53    1.70
   3   3  -7   36.60    1.69
   4   4   7   50.38    1.99
   4   4   7   51.85    2.00
   4   4   7   52.13    2.02
   4   4   7   49.69    2.23
   4   4   7   51.39    2.15
  -4  -4   7   50.94    2.28
  -4  -4   7   52.63    2.07
   4   4   7   52.14    2.25
   4   4   7   52.50    2.10
  -4  -4   7   50.67    2.26
  -4  -4   7   50.80    2.18
  -4  -4   7   50.79    2.36
   4   4   7   51.56    1.98
  -4  -4   7   52.27    2.19
   4   4   7   53.03    2.35
  -4  -4   7   51.62    2.17
  -4  -4  -7   44.26    2.20
   4   4  -7   41.20    2.16
   4   4  -7   43.01    2.15
   4   4  -7   44.06    2.23
   4   4  -7   41.53    2.20
   4   4  -7   44.40    2.33
   4   4  -7   42.43    2.20
  -4  -4  -7   43.25    2.27
   4   4  -7   42.62    2.10
   4   4  -7   42.35    2.16
   5   5   7   53.28    2.39
  -5  -5   7   53.03    2.29
  -5  -5   7   52.67    2.51
  -5  -5   7   54.16    2.38
   5   5   7   54.20    2.51
   5   5   7   53.93    2.38
  -5  -5   7   51.80    2.31
  -5  -5   7   55.57    2.31
   5   5   7   51.81    2.46
   5   5   7   50.87    2.21
   5   5   7   52.82    2.09
  -5  -5   7   52.52    2.39
   5   5   7   53.43    2.30
   5   5   7   52.06    2.08
  -5  -5   7   53.83    2.16
   5   5  -7   42.14    2.27
   5   5  -7   41.61    2.32
   5   5  -7   40.69    2.33
   5   5  -7   42.21    2.45
  -5  -5  -7   41.12    2.29
  -6  -6   7   48.44    2.05
   6   6   7   46.66    2.12
  -6  -6   7   47.71    2.28
   6   6   7   48.10    2.22
   6   6   7   47.28    2.29
   6   6   7   47.00    2.00
   6   6   7   46.93    2.36
  -6  -6   7   48.13    2.31
   6   6   7   46.23    1.96
  -6  -6   7   46.19    2.13
   6   6   7   48.22    2.32
  -6  -6   7   47.09    2.15
  -6  -6   7   46.83    1.99
  -6  -6   7   47.08    2.24
   6   6   7   46.82    1.95
  -6  -6   7   47.92    2.43
   6   6  -7   44.29    2.09
   6   6  -7   44.21    2.17
   6   6  -7   43.66    2.20
   6   6  -7   42.86    2.41
   6   6  -7   42.79    2.27
   6   6  -7   44.47    2.25
  -6  -6  -7   42.72    2.22
  -6  -6  -7   43.50    2.23
   6   6  -7   44.06    2.23
   6   6  -7   42.14    2.22
  -7  -7   7   57.70    2.49
   7   7   7   55.25    2.49
   7   7   7   52.70    2.78
   7   7   7   56.81    2.30
   7   7   7   57.58    2.63
  -7  -7   7   54.35    2.56
  -7  -7   7   60.28    2.69
  -7  -7   7   54.60    2.73
   7   7   7   56.36    2.31
  -7  -7   7   57.96    2.48
   7   7   7   55.85    2.70
   7   7   7   44.80    3.32
  -7  -7   7   56.25    2.26
  -7  -7   7   56.46    2.37
   7   7   7   54.95    2.32
   7   7  -7   50.65    2.82
   7   7  -7   48.34    2.61
   7   7  -7   49.64    2.64
   7   7  -7   50.64    2.59
   7   7  -7   50.37    2.42
   7   7  -7   50.80    2.62
  -7  -7  -7   50.33    2.61
   7   7  -7   52.37    2.63
   7   7  -7   49.87    2.58
  -7  -7  -7   48.43    2.57
   8   8   7   74.39    3.53
   8   8   7   76.51    3.31
   8   8   7   73.39    2.96
   8   8   7   74.45    3.43
  -8  -8   7   76.05    3.52
   8   8   7   72.57    3.68
  -8  -8   7   75.46    3.19
  -8  -8   7   59.78    3.34
   8   8   7   73.78    3.06
  -8  -8   7   77.26    3.19
   8   8   7   72.79    3.09
   8   8   7   64.36    3.58
   8   8  -7   71.08    3.17
   8   8  -7   69.32    3.45
   8   8  -7   70.66    3.36
   8   8  -7   70.58    3.32
  -8  -8  -7   69.61    3.38
   8   8  -7   68.95    3.68
  -8  -8  -7   72.08    3.44
   8   8  -7   72.07    3.45
   8   8  -7   65.64    3.37
   9   9   7   41.45    2.30
  -9  -9   7   41.56    2.02
   9   9   7   41.23    2.42
  -9  -9   7   38.12    2.45
   9   9   7   39.88    2.52
   9   9   7   40.85    2.02
   9   9   7   41.12    2.32
  -9  -9  -7   42.18    2.31
  -9  -9  -7   40.97    2.41
   9   9  -7   41.43    2.28
   9   9  -7   43.13    2.40
   9   9  -7   43.28    2.78
   9   9  -7   42.41    2.33
   0   0   8  863.44   33.68
   0   0   8  859.90   33.71
   0   0   8  848.56   33.68
   0   0   8  847.44   33.92
   0   0   8  849.76   33.77
   0   0   8  865.14   34.15
   0   0   8  874.05   33.83
   0   0  -8  885.93   33.86
   0   0  -8  846.49   33.67
   0   0  -8  843.77   33.70
   0   0  -8  847.61   34.10
   0   0  -8  889.17   33.65
   0   0  -8  855.06   33.94
   0   0  -8  843.30   33.68
   1   1   8  305.04   11.98
  -1  -1   8  310.04   12.07
   1   1   8  298.66   12.09
   1   1   8  307.95   11.98
   1   1   8  304.77   12.05
   1   1   8  301.20   12.01
  -1  -1   8  304.64   12.09
  -1  -1   8  303.92   12.09
  -1  -1   8  297.02   12.11
  -1  -1   8  313.05   12.08
  -1  -1   8  307.94   12.04
  -1  -1   8  312.42   12.04
   1   1   8  312.96   12.03
   1   1   8  307.31   12.02
  -1  -1  -8  307.31   12.28
   1   1  -8  294.41   12.08
   1   1  -8  299.57   12.06
  -1  -1  -8  301.71   11.94
  -1  -1  -8  290.59   12.04
   1   1  -8  302.50   12.03
  -1  -1  -8  299.93   11.94
   1   1  -8  294.63   12.07
  -1  -1  -8  311.71   12.05
   1   1  -8  296.82   12.13
   1   1  -8  296.95   12.06
   1   1  -8  297.93   12.03
   1   1  -8  311.66   11.99
  -1  -1  -8  296.57   12.00
   2   2   8  413.65   16.80
   2   2   8  416.55   16.79
  -2  -2   8  414.18   16.86
  -2  -2   8  417.26   16.90
   2   2   8  417.67   16.75
   2   2   8  416.99   16.87
  -2  -2   8  417.01   16.97
   2   2   8  420.98   16.91
  -2  -2   8  421.98   16.92
   2   2   8  409.24   16.74
   2   2   8  417.00   16.77
  -2  -2   8  420.64   16.87
   2   2   8  410.32   16.74
  -2  -2   8  413.85   16.92
  -2  -2   8  414.55   16.85
   2   2   8  419.72   16.78
  -2  -2  -8  436.74   16.77
   2   2  -8  434.18   16.86
   2   2  -8  434.23   16.86
  -2  -2  -8  439.48   16.89
   2   2  -8  435.34   16.87
   2   2  -8  441.48   16.91
   2   2  -8  433.97   16.80
  -2  -2  -8  441.84   16.90
   2   2  -8  428.46   17.00
  -2  -2  -8  469.62   16.72
   2   2  -8  433.86   16.92
  -2  -2  -8  445.07   16.78
  -2  -2  -8  423.13   17.08
   2   2  -8  430.61   16.92
   3   3   8  186.05    7.81
  -3  -3   8  190.90    7.90
   3   3   8  186.79    7.75
   3   3   8  188.78    8.04
   3   3   8  187.51    7.93
   3   3   8  190.07    7.77
   3   3   8  183.60    7.74
  -3  -3   8  189.06    7.89
  -3  -3   8  192.17    7.98
   3   3   8  185.18    7.91
   3   3   8  181.41    7.86
  -3  -3   8  187.05    8.04
  -3  -3   8  189.01    7.91
  -3  -3   8  185.40    7.96
   3   3   8  184.99    7.95
   3   3   8  187.58    7.76
  -3  -3  -8  212.42    7.77
  -3  -3  -8  207.84    7.98
   3   3  -8  205.11    8.10
   3   3  -8  205.64    8.00
   3   3  -8  203.49    7.89
   3   3  -8  205.49    7.93
   3   3  -8  203.10    7.93
  -3  -3  -8  204.32    8.13
   3   3  -8  205.27    8.00
  -3  -3  -8  205.38    7.79
   3   3  -8  205.89    7.98
  -3  -3  -8  203.46    7.95
  -3  -3  -8  208.26    7.76
   3   3  -8  200.54    7.89
  -4  -4   8   99.00    4.14
  -4  -4   8   99.61    4.04
   4   4   8   99.14    4.08
  -4  -4   8  101.87    4.07
   4   4   8  100.83    3.86
   4   4   8  100.31    3.99
   4   4   8   98.14    4.10
   4   4   8  103.56    3.88
  -4  -4   8   99.22    3.93
   4   4   8  102.37    3.94
   4   4   8   98.62    3.86
   4   4   8   98.20    4.09
  -4  -4   8   99.95    4.05
   4   4   8  101.15    4.13
  -4  -4   8   99.41    4.26
   4   4   8  101.21    4.23
  -4  -4   8   89.74    4.46
   4   4   8   98.14    3.84
   4   4  -8   88.00    3.98
   4   4  -8   85.72    4.20
   4   4  -8   88.87    4.09
   4   4  -8   89.07    4.03
   4   4  -8   89.29    4.11
   4   4  -8   87.96    4.10
  -4  -4  -8   91.75    4.08
  -4  -4  -8   89.69    4.19
   4   4  -8   90.51    4.04
   4   4  -8   87.71    4.03
  -5  -5   8  100.10    4.34
  -5  -5   8   98.70    4.20
  -5  -5   8   97.63    4.43
  -5  -5   8   96.14    4.56
   5   5   8   98.00    4.31
   5   5   8   99.91    4.51
   5   5   8   96.47    4.40
   5   5   8   96.95    4.13
   5   5   8   97.77    4.09
   5   5   8   96.04    4.43
  -5  -5   8   98.32    4.32
   5   5   8   99.71    4.41
   5   5   8   97.64    4.23
  -5  -5   8   97.78    4.43
   5   5   8   97.29    4.12
  -5  -5   8   97.40    4.32
   5   5  -8  111.69    4.44
   5   5  -8  110.06    4.48
   5   5  -8  110.79    4.40
   5   5  -8  111.57    4.50
   5   5  -8  112.59    4.32
   5   5  -8  111.94    4.49
  -5  -5  -8  110.73    4.45
   5   5  -8  112.29    4.65
   5   5  -8  110.68    4.40
   6   6   8   86.61    3.56
  -6  -6   8   89.38    4.08
   6   6   8   89.16    4.02
   6   6   8   87.66    3.91
   6   6   8   88.81    3.64
   6   6   8   87.03    3.56
   6   6   8   89.22    3.93
  -6  -6   8   87.86    3.90
   6   6   8   89.65    3.70
  -6  -6   8   90.90    3.79
   6   6   8   90.58    3.82
  -6  -6   8   88.46    3.92
  -6  -6   8   89.13    3.62
  -6  -6   8   90.76    3.64
   6   6   8   90.56    3.98
  -6  -6   8   87.98    3.78
  -6  -6   8   86.24    3.76
   6   6  -8   84.05    3.71
   6   6  -8   82.31    3.86
   6   6  -8   83.07    3.82
   6   6  -8   83.26    3.81
   6   6  -8   84.28    3.92
  -6  -6  -8   82.46    3.86
   6   6  -8   83.79    3.89
   7   7   8   42.98    1.99
   7   7   8   41.20    1.83
   7   7   8   40.44    1.82
   7   7   8   40.83    2.21
  -7  -7   8   39.39    2.08
  -7  -7   8   41.83    2.19
   7   7   8   40.19    2.21
  -7  -7   8   42.13    1.82
  -7  -7   8   40.85    2.01
   7   7   8   41.67    1.81
  -7  -7   8   41.06    2.21
   7   7   8   40.51    2.10
  -7  -7   8   40.90    2.00
   7   7   8   42.12    2.31
  -7  -7   8   41.40    2.38
  -7  -7   8   42.29    1.87
   7   7   8   42.98    2.37
   7   7  -8   39.00    2.07
   7   7  -8   36.60    2.09
   7   7  -8   35.99    2.10
   7   7  -8   39.40    2.22
   7   7  -8   38.96    2.12
   7   7  -8   39.33    2.13
   7   7  -8   39.44    2.37
  -7  -7  -8   39.48    2.13
   7   7  -8   39.43    1.96
   8   8   8   35.93    2.13
   8   8   8   33.51    2.00
   8   8   8   33.85    2.28
   8   8   8   35.91    1.90
  -8  -8   8   37.70    1.86
   8   8   8   34.26    1.70
  -8  -8   8   35.87    1.54
   8   8   8   31.79    2.28
  -8  -8   8   35.21    1.86
   8   8   8   33.97    2.30
   8   8   8   35.32    1.60
  -8  -8   8   36.84    2.16
  -8  -8   8   37.13    2.10
  -8  -8   8   35.10    1.71
   8   8   8   35.62    1.67
   8   8  -8   32.93    2.31
   8   8  -8   33.24    2.13
   8   8  -8   35.31    2.00
  -8  -8  -8   33.80    1.99
   8   8  -8   34.18    1.95
   8   8  -8   35.89    2.06
   9   9   8   18.10    1.80
   9   9   8   17.47    1.53
  -9  -9   8   17.18    1.29
   9   9   8   17.35    1.54
   9   9   8   18.15    1.56
  -9  -9   8   17.52    1.68
   9   9   8   15.35    3.17
   9   9   8   17.57    1.62
   9   9  -8   21.92    1.60
   9   9  -8   22.66    1.54
   9   9  -8   22.53    1.64
  -9  -9  -8   21.36    1.53
   9   9  -8   20.76    2.02
   0   0   9    0.21    0.21
   0   0   9   -0.09    0.17
   0   0   9   -0.01    0.15
   0   0   9    0.03    0.16
   0   0   9   -0.22    0.15
   0   0   9   -0.05    0.19
   0   0  -9   -0.09    0.14
   0   0  -9   -0.02    0.16
   0   0  -9    0.01    0.14
   0   0  -9   -0.06    0.19
   0   0  -9   -0.10    0.21
   0   0  -9   -0.10    0.23
   0   0  -9    0.24    0.16
   0   0  -9   -0.12    0.10
   0   0  -9   -0.02    0.14
   1   1   9   31.95    1.55
  -1  -1   9   32.03    1.59
  -1  -1   9   31.21    1.60
   1   1   9   32.19    1.57
  -1  -1   9   33.39    1.62
   1   1   9   33.18    1.52
  -1  -1   9   31.91    1.64
  -1  -1   9   32.40    1.57
   1   1   9   32.10    1.62
   1   1   9   32.66    1.56
   1   1   9   32.11    1.55
  -1  -1   9   33.42    1.56
  -1  -1   9   33.07    1.61
   1   1   9   33.14    1.51
  -1  -1  -9   34.00    1.58
   1   1  -9   36.09    1.54
   1   1  -9   36.21    1.70
   1   1  -9   36.35    1.61
  -1  -1  -9   35.06    1.48
  -1  -1  -9   36.05    1.48
   1   1  -9   34.25    1.60
   1   1  -9   35.03    1.57
  -1  -1  -9   35.91    1.83
   1   1  -9   35.23    1.56
  -1  -1  -9   34.82    1.55
  -1  -1  -9   34.60    1.58
   1   1  -9   36.47    1.63
   2   2   9    5.76    0.54
   2   2   9    5.51    0.41
  -2  -2   9    5.92    0.51
   2   2   9    6.07    0.46
  -2  -2   9    6.34    0.54
  -2  -2   9    6.04    0.56
  -2  -2   9    6.06    0.56
  -2  -2   9    5.69    0.53
   2   2   9    6.10    0.47
  -2  -2   9    5.71    0.51
   2   2   9    5.94    0.43
   2   2   9    6.30    0.37
   2   2   9    6.07    0.52
  -2  -2   9    6.13    0.55
   2   2   9    5.87    0.43
   2   2   9    5.92    0.42
   3   3   9   72.09    3.05
   3   3   9   72.42    2.97
  -3  -3   9   73.61    3.12
  -3  -3   9   70.59    3.17
  -3  -3   9   69.52    3.25
   3   3   9   70.86    2.98
   3   3   9   70.49    3.12
   3   3   9   69.33    2.94
   3   3   9   69.84    2.94
   3   3   9   71.29    3.12
  -3  -3   9   71.96    3.11
   3   3   9   71.24    3.00
  -3  -3   9   71.07    3.18
   3   3   9   71.43    3.16
   3   3   9   63.25    3.19
  -3  -3   9   71.20    3.10
   3   3  -9   72.97    3.11
  -3  -3  -9   70.43    3.33
   3   3  -9   73.52    3.12
  -3  -3  -9   71.73    2.95
  -3  -3  -9   73.20    3.14
  -3  -3  -9   72.50    2.95
   3   3  -9   74.33    3.16
   3   3  -9   73.64    3.07
   3   3  -9   74.07    3.19
   3   3  -9   73.00    3.19
   3   3  -9   74.21    3.29
   3   3  -9   72.08    3.09
  -3  -3  -9   72.02    2.95
  -3  -3  -9   74.71    3.16
   4   4   9   15.32    0.75
  -4  -4   9   15.82    0.92
   4   4   9   15.42    0.73
   4   4   9   15.50    0.97
   4   4   9   15.85    1.01
   4   4   9   16.28    1.09
   4   4   9   15.25    0.93
  -4  -4   9   15.93    0.93
  -4  -4   9   15.57    0.91
  -4  -4   9   15.41    1.07
   4   4   9   15.38    0.93
  -4  -4   9   15.80    1.01
  -4  -4   9   15.87    1.00
   4   4   9   15.50    0.74
   4   4   9   16.02    0.74
   4   4   9   15.99    0.81
   4   4   9   16.19    0.86
  -4  -4   9   16.03    0.84
   4   4  -9   12.22    0.87
  -4  -4  -9   12.88    1.06
   4   4  -9   12.70    0.87
  -4  -4  -9   13.07    0.93
   4   4  -9   12.38    0.87
   4   4  -9   12.08    0.91
   4   4  -9   12.34    0.94
   4   4  -9   12.07    1.03
   4   4  -9   12.33    1.00
   5   5   9   23.07    1.40
  -5  -5   9   23.21    1.41
   5   5   9   22.81    1.11
   5   5   9   23.48    1.12
  -5  -5   9   23.60    1.22
  -5  -5   9   21.51    1.50
   5   5   9   24.25    1.20
   5   5   9   23.63    1.41
  -5  -5   9   23.75    1.43
   5   5   9   22.36    1.28
  -5  -5   9   24.87    1.36
   5   5   9   23.48    1.07
   5   5   9   22.14    1.40
  -5  -5   9   24.18    1.33
   5   5   9   22.33    1.35
  -5  -5   9   23.96    1.33
   5   5   9   23.23    1.10
   5   5  -9   27.14    1.37
   5   5  -9   27.19    1.45
   5   5  -9   26.99    1.37
  -5  -5  -9   27.67    1.56
   5   5  -9   27.30    1.62
   5   5  -9   26.71    1.51
   5   5  -9   27.50    1.33
   5   5  -9   27.09    1.40
  -5  -5  -9   26.04    1.43
   5   5  -9   26.72    1.46
   6   6   9   67.32    3.12
   6   6   9   66.68    2.77
  -6  -6   9   66.69    3.15
  -6  -6   9   64.96    2.99
   6   6   9   68.45    2.86
  -6  -6   9   66.52    3.01
   6   6   9   66.84    3.13
   6   6   9   66.58    3.01
  -6  -6   9   66.34    3.00
  -6  -6   9   68.28    2.86
   6   6   9   67.84    3.17
   6   6   9   67.41    2.88
  -6  -6   9   64.75    2.85
   6   6   9   68.81    3.12
   6   6   9   67.75    2.77
   6   6   9   69.27    3.26
  -6  -6   9   65.96    3.12
   6   6  -9   64.30    3.05
   6   6  -9   64.54    3.27
  -6  -6  -9   65.61    3.10
   6   6  -9   65.23    3.09
   6   6  -9   67.28    3.18
   6   6  -9   67.35    3.33
   6   6  -9   65.88    2.95
   6   6  -9   61.14    3.42
   7   7   9   63.52    3.02
  -7  -7   9   63.05    2.65
  -7  -7   9   62.58    2.64
  -7  -7   9   59.35    3.18
   7   7   9   62.98    2.96
  -7  -7   9   63.22    3.03
   7   7   9   64.02    3.15
   7   7   9   62.07    2.65
   7   7   9   65.79    2.75
  -7  -7   9   59.30    2.96
   7   7   9   64.21    2.91
   7   7   9   61.25    2.60
   7   7   9   62.91    3.11
  -7  -7   9   64.73    3.05
  -7  -7   9   64.84    2.85
   7   7   9   62.72    2.60
   7   7   9   63.59    3.03
  -7  -7   9   62.25    2.84
   7   7  -9   57.25    2.91
   7   7  -9   58.60    2.94
   7   7  -9   57.65    3.17
   7   7  -9   56.77    3.03
   7   7  -9   57.55    2.88
   7   7  -9   57.91    2.95
   7   7  -9   52.52    2.99
   7   7  -9   55.13    2.93
  -7  -7  -9   57.28    2.93
   8   8   9   53.23    2.99
  -8  -8   9   53.64    2.58
  -8  -8   9   51.32    2.81
   8   8   9   49.45    2.37
   8   8   9   53.24    2.83
  -8  -8   9   53.07    2.80
   8   8   9   52.58    2.33
  -8  -8   9   53.58    2.56
  -8  -8   9   51.57    2.28
   8   8   9   53.40    2.34
   8   8   9   54.18    2.54
   8   8   9   53.93    2.73
   8   8   9   52.25    2.70
   8   8   9   50.73    2.98
   8   8  -9   54.24    2.52
   8   8  -9   53.14    2.76
   8   8  -9   52.81    2.76
   8   8  -9   54.07    2.68
  -8  -8  -9   50.88    2.69
   8   8  -9   53.40    3.05
   8   8  -9   55.47    2.91
  -9  -9   9   41.71    2.63
   9   9   9   44.01    2.52
   9   9   9   44.49    2.59
  -9  -9   9   42.38    2.29
   9   9   9   41.36    2.69
   9   9  -9   46.73    2.53
   9   9  -9   45.71    3.01
  -9  -9  -9   45.63    2.51
   9   9  -9   46.54    2.55
   9   9  -9   48.08    2.61
   0   0  10  107.29    4.67
   0   0  10  112.41    4.72
   0   0  10  112.93    4.69
   0   0  10  114.07    4.70
   0   0  10  111.38    4.63
   0   0  10  110.85    4.68
   0   0  10  112.01    4.63
   0   0 -10  112.02    4.77
   0   0 -10  110.21    4.60
   0   0 -10  111.76    4.68
   0   0 -10  123.68    4.93
   0   0 -10  112.84    4.48
   0   0 -10  109.59    4.66
   0   0 -10  114.70    4.52
   0   0 -10  107.37    4.71
   0   0 -10  115.35    4.61
   0   0 -10  114.92    4.65
  -1  -1  10  240.93    9.61
   1   1  10  237.27    9.54
  -1  -1  10  236.75    9.65
   1   1  10  234.92    9.54
   1   1  10  234.79    9.54
   1   1  10  230.46    9.56
  -1  -1  10  237.88    9.61
  -1  -1  10  241.56    9.56
  -1  -1  10  234.36    9.55
   1   1  10  234.21    9.62
   1   1  10  235.42    9.49
  -1  -1  10  236.48    9.59
  -1  -1  10  234.14    9.61
   1   1  10  235.76    9.49
  -1  -1 -10  233.79    9.59
  -1  -1 -10  245.11    9.87
   1   1 -10  241.35    9.59
   1   1 -10  241.59    9.69
  -1  -1 -10  239.28    9.53
   1   1 -10  247.61    9.51
  -1  -1 -10  235.08    9.57
   1   1 -10  237.82    9.59
  -1  -1 -10  239.23    9.44
  -1  -1 -10  237.78    9.44
   1   1 -10  242.30    9.61
   1   1 -10  237.04    9.53
   1   1 -10  244.36    9.54
   2   2  10   84.97    3.69
  -2  -2  10   87.90    3.94
   2   2  10   88.77    3.94
   2   2  10   86.79    3.80
   2   2  10   88.08    3.81
  -2  -2  10   90.66    3.95
   2   2  10   86.37    3.87
  -2  -2  10   88.60    3.88
   2   2  10   88.98    3.77
  -2  -2  10   90.41    3.92
  -2  -2  10   86.00    3.98
   2   2  10   91.24    3.81
   2   2  10   89.30    3.77
  -2  -2  10   88.92    3.88
  -2  -2  10   90.47    3.91
  -2  -2 -10   94.46    3.91
  -2  -2 -10   96.07    3.81
  -2  -2 -10   97.60    4.22
  -2  -2 -10   84.51    3.87
   2   2 -10   94.23    3.96
   2   2 -10   99.23    3.90
   2   2 -10   91.40    3.90
   2   2 -10   94.74    3.79
  -2  -2 -10   96.25    3.92
  -2  -2 -10  104.30    3.73
   2   2 -10   97.44    3.97
  -2  -2 -10   98.03    3.67
  -2  -2 -10   95.16    3.67
   2   2 -10   93.28    4.04
  -3  -3  10  231.03    9.01
   3   3  10  227.08    8.77
  -3  -3  10  229.51    9.00
   3   3  10  226.77    8.98
  -3  -3  10  226.95    9.08
   3   3  10  227.51    8.79
   3   3  10  222.05    8.92
   3   3  10  228.19    8.74
  -3  -3  10  231.07    8.92
  -3  -3  10  228.13    8.92
   3   3  10  235.41    8.78
   3   3  10  230.51    8.77
  -3  -3  10  229.32    8.92
   3   3  10  223.96    8.94
   3   3  10  233.72    8.83
   3   3  10  229.03    8.75
   3   3 -10  208.45    8.87
  -3  -3 -10  201.22    9.13
   3   3 -10  210.24    8.89
   3   3 -10  208.53    8.97
   3   3 -10  209.64    8.93
   3   3 -10  207.74    8.83
  -3  -3 -10  209.65    8.98
  -3  -3 -10  207.25    8.91
   3   3 -10  210.98    8.97
   3   3 -10  206.24    8.88
   3   3 -10  207.63    9.07
  -3  -3 -10  207.11    8.73
   4   4  10   33.51    1.71
  -4  -4  10   33.17    1.72
   4   4  10   32.88    1.74
   4   4  10   32.76    1.57
  -4  -4  10   33.82    1.82
   4   4  10   32.39    1.62
   4   4  10   32.91    1.55
   4   4  10   32.75    1.79
   4   4  10   33.82    1.53
  -4  -4  10   33.71    1.71
  -4  -4  10   33.42    1.62
   4   4  10   32.29    1.53
   4   4  10   32.74    1.53
  -4  -4  10   31.64    1.86
  -4  -4  10   33.25    1.81
   4   4  10   31.99    1.73
  -4  -4  10   32.95    1.72
   4   4 -10   37.95    1.98
  -4  -4 -10   38.26    1.50
  -4  -4 -10   37.96    2.00
  -4  -4 -10   37.18    1.80
   4   4 -10   38.04    1.74
   4   4 -10   38.56    1.82
  -4  -4 -10   38.20    1.53
   4   4 -10   38.38    1.86
   4   4 -10   38.01    1.73
   4   4 -10   39.15    1.89
   4   4 -10   38.07    1.76
   4   4 -10   38.56    1.78
  -5  -5  10  110.75    4.72
   5   5  10  107.70    4.46
   5   5  10  109.57    4.75
   5   5  10  108.43    4.76
  -5  -5  10  111.33    4.70
   5   5  10  109.35    4.64
   5   5  10  108.18    4.47
   5   5  10  110.60    4.47
  -5  -5  10  109.86    4.83
   5   5  10  106.41    4.76
  -5  -5  10  108.59    4.82
   5   5  10  110.66    4.80
  -5  -5  10  112.36    4.58
   5   5  10  114.01    4.44
   5   5  10  117.46    4.54
  -5  -5  10  110.14    4.71
   5   5  10  110.32    4.91
   5   5 -10  110.59    4.66
   5   5 -10  114.56    4.75
   5   5 -10  112.18    4.74
   5   5 -10  112.91    4.86
  -5  -5 -10  111.98    4.94
   5   5 -10  109.62    4.72
   5   5 -10  112.61    4.84
   5   5 -10  107.85    4.97
  -5  -5 -10  106.65    4.77
  -6  -6  10   60.38    2.93
   6   6  10   60.37    2.92
  -6  -6  10   56.85    2.79
   6   6  10   60.92    2.55
   6   6  10   62.43    2.92
   6   6  10   62.68    3.07
  -6  -6  10   61.82    2.82
   6   6  10   60.26    2.55
  -6  -6  10   59.62    2.80
   6   6  10   60.21    2.78
   6   6  10   61.76    2.64
   6   6  10   59.23    2.93
   6   6  10   60.83    2.92
  -6  -6  10   62.13    2.67
  -6  -6  10   60.53    2.95
   6   6 -10   60.21    2.86
   6   6 -10   59.92    3.04
  -6  -6 -10   58.47    2.89
   6   6 -10   60.50    2.84
   6   6 -10   61.95    3.01
   6   6 -10   60.89    3.12
   7   7  10   40.13    2.23
   7   7  10   40.02    2.17
  -7  -7  10   37.73    2.07
  -7  -7  10   38.41    2.22
  -7  -7  10   40.43    1.88
  -7  -7  10   35.71    2.57
   7   7  10   41.19    2.60
   7   7  10   38.91    2.31
   7   7  10   38.52    1.88
  -7  -7  10   40.35    2.27
  -7  -7  10   39.16    1.90
   7   7  10   39.78    1.80
   7   7  10   37.99    1.90
  -7  -7  10   38.91    2.07
   7   7  10   41.51    2.40
  -7  -7  10   39.40    2.39
   7   7  10   38.67    2.09
   7   7 -10   42.09    2.35
   7   7 -10   42.59    2.16
   7   7 -10   43.10    2.21
   7   7 -10   42.67    2.47
   7   7 -10   41.71    2.03
   7   7 -10   43.12    2.25
  -7  -7 -10   41.50    2.20
   7   7 -10   41.68    2.30
   8   8  10   27.34    1.49
   8   8  10   28.91    1.61
   8   8  10   30.76    2.22
   8   8  10   29.02    1.95
   8   8  10   26.67    1.63
  -8  -8  10   29.19    1.97
  -8  -8  10   28.22    1.94
  -8  -8  10   29.28    1.72
  -8  -8  10   27.67    1.47
   8   8  10   25.84    2.14
   8   8  10   26.39    1.79
   8   8  10   27.40    1.45
   8   8  10   30.35    1.88
   8   8 -10   31.23    2.63
  -8  -8 -10   29.26    1.84
   8   8 -10   31.19    2.23
   8   8 -10   30.95    1.91
   8   8 -10   31.40    1.82
   8   8 -10   29.38    1.89
   8   8 -10   29.47    1.69
  -9  -9  10   24.78    1.70
   9   9  10   22.25    1.89
   9   9  10   22.64    2.02
  -9  -9  10   23.15    2.01
   9   9  10   20.78    1.89
   9   9 -10   26.41    1.87
   9   9 -10   24.28    2.35
  -9  -9 -10   25.74    1.77
   9   9 -10   24.81    1.85
   9   9 -10   26.00    1.89
   0   0  11    0.16    0.19
   0   0  11    0.07    0.21
   0   0  11    0.01    0.18
   0   0  11    0.18    0.19
   0   0  11   -0.05    0.17
   0   0  11    0.20    0.23
   0   0  11    0.12    0.16
   0   0 -11    0.15    0.25
   0   0 -11    0.21    0.13
   0   0 -11    0.06    0.19
   0   0 -11    0.13    0.18
   0   0 -11    0.18    0.13
   0   0 -11   -0.22    0.39
   0   0 -11    0.07    0.16
   0   0 -11    0.24    0.18
  -1  -1  11    0.53    0.24
   1   1  11    0.64    0.25
   1   1  11    0.66    0.24
   1   1  11    0.68    0.27
  -1  -1  11    0.72    0.24
   1   1 -11    0.78    0.35
  -1  -1 -11    0.52    0.33
  -1  -1 -11    0.84    0.24
   1   1 -11    0.48    0.37
  -2  -2  11   11.61    0.80
   2   2  11   12.08    0.72
  -2  -2  11   11.66    0.92
   2   2  11   11.59    0.82
  -2  -2  11   12.45    0.82
   2   2  11   12.40    0.87
  -2  -2  11   12.22    0.89
   2   2  11   11.04    0.71
   2   2  11   12.25    0.77
   2   2  11   11.89    0.76
  -2  -2  11   11.54    0.83
  -2  -2  11   11.62    0.87
   2   2  11   12.06    0.74
  -2  -2  11   12.34    0.85
  -2  -2 -11   12.47    0.94
   2   2 -11   13.52    0.91
  -2  -2 -11   14.28    0.62
   2   2 -11   13.46    0.81
   2   2 -11   13.86    0.73
  -2  -2 -11   12.66    1.12
  -2  -2 -11   12.53    0.73
  -2  -2 -11   13.21    0.62
  -2  -2 -11   13.29    0.84
   2   2 -11   13.13    0.82
   2   2 -11   13.63    0.99
   2   2 -11   13.94    0.82
   2   2 -11   13.19    0.86
   2   2 -11   14.04    0.92
  -3  -3  11   40.25    2.07
  -3  -3  11   41.36    1.99
   3   3  11   40.62    2.01
   3   3  11   40.46    1.84
  -3  -3  11   42.57    2.02
   3   3  11   40.65    2.00
   3   3  11   40.18    1.80
   3   3  11   41.63    2.07
   3   3  11   41.99    1.88
   3   3  11   40.26    1.88
  -3  -3  11   41.07    2.13
   3   3  11   40.50    1.87
  -3  -3  11   40.37    2.07
   3   3  11   41.50    1.86
  -3  -3  11   41.33    1.98
   3   3  11   40.49    1.83
  -3  -3 -11   42.36    2.03
  -3  -3 -11   44.22    1.85
   3   3 -11   43.01    2.09
   3   3 -11   44.09    1.93
   3   3 -11   43.15    2.20
  -3  -3 -11   44.20    2.06
   3   3 -11   44.51    2.11
   3   3 -11   41.17    2.13
  -3  -3 -11   40.91    2.28
   3   3 -11   43.72    2.04
   3   3 -11   42.74    1.99
   3   3 -11   43.69    2.00
  -4  -4  11   63.34    2.73
   4   4  11   64.22    2.78
  -4  -4  11   63.14    2.74
   4   4  11   61.68    2.54
   4   4  11   63.68    2.53
  -4  -4  11   63.31    2.84
   4   4  11   62.84    2.77
   4   4  11   61.56    2.52
  -4  -4  11   64.35    2.75
  -4  -4  11   60.44    2.91
   4   4  11   64.59    2.84
   4   4  11   61.83    2.67
   4   4  11   61.98    2.54
   4   4  11   61.75    2.57
  -4  -4  11   63.75    2.63
  -4  -4  11   65.42    2.87
   4   4  11   61.54    2.61
   4   4  11   61.55    2.52
   4   4 -11   54.75    2.79
   4   4 -11   55.88    2.66
   4   4 -11   56.25    2.93
   4   4 -11   55.54    2.75
  -4  -4 -11   54.35    2.94
  -4  -4 -11   54.73    2.46
  -4  -4 -11   55.30    2.74
   4   4 -11   50.08    2.79
   4   4 -11   55.77    2.71
   4   4 -11   55.27    2.70
  -4  -4 -11   56.39    2.78
   4   4 -11   53.52    2.79
  -4  -4 -11   56.98    2.48
   5   5  11   30.90    1.38
   5   5  11   31.46    1.71
   5   5  11   31.49    1.44
  -5  -5  11   30.62    1.77
   5   5  11   32.44    1.77
   5   5  11   29.76    1.84
   5   5  11   29.97    1.46
   5   5  11   31.25    1.59
  -5  -5  11   31.01    1.78
  -5  -5  11   31.95    1.68
  -5  -5  11   31.37    1.67
   5   5  11   30.55    1.44
   5   5  11   31.73    1.43
  -5  -5  11   31.69    1.56
   5   5  11   31.39    1.70
   5   5  11   30.80    1.71
  -5  -5  11   32.03    1.68
   5   5 -11   32.16    1.78
   5   5 -11   31.20    1.64
  -5  -5 -11   32.60    1.75
   5   5 -11   31.54    1.84
   5   5 -11   33.92    1.70
   5   5 -11   30.76    2.12
  -5  -5 -11   34.08    1.94
   5   5 -11   33.62    1.80
   5   5 -11   29.90    1.70
  -6  -6  11   77.23    3.36
   6   6  11   77.06    3.13
   6   6  11   69.86    3.73
  -6  -6  11   76.71    3.52
   6   6  11   75.02    3.47
   6   6  11   75.10    3.08
   6   6  11   76.93    3.31
  -6  -6  11   76.05    3.52
  -6  -6  11   77.33    3.22
  -6  -6  11   71.53    3.34
  -6  -6  11   70.32    3.56
   6   6  11   77.67    3.48
   6   6  11   77.75    3.62
   6   6  11   60.93    4.00
   6   6  11   75.45    3.08
  -6  -6 -11   72.34    3.44
   6   6 -11   73.05    3.49
   6   6 -11   70.42    3.37
   6   6 -11   73.95    3.38
   6   6 -11   72.88    3.54
   6   6 -11   70.83    3.28
   6   6 -11   71.12    3.41
   6   6 -11   71.95    3.66
  -7  -7  11   67.17    3.06
  -7  -7  11   66.22    3.05
   7   7  11   66.63    3.20
   7   7  11   63.38    2.87
   7   7  11   66.26    3.07
   7   7  11   65.08    3.35
   7   7  11   64.46    2.77
  -7  -7  11   64.22    2.85
   7   7  11   61.52    3.24
  -7  -7  11   65.66    2.88
   7   7  11   63.82    2.74
   7   7  11   67.76    3.19
   7   7  11   63.01    2.80
  -7  -7  11   66.79    3.27
   7   7 -11   66.74    3.33
   7   7 -11   63.56    3.13
   7   7 -11   62.20    3.09
   7   7 -11   64.11    3.43
  -7  -7 -11   61.71    3.14
   7   7 -11   61.24    2.96
   7   7 -11   62.38    3.19
   8   8  11   28.92    2.34
   8   8  11   32.77    2.05
   8   8  11   33.39    1.75
   8   8  11   33.04    2.12
  -8  -8  11   34.43    2.21
  -8  -8  11   35.47    2.26
  -8  -8  11   34.46    1.97
   8   8  11   34.94    1.76
   8   8  11   33.57    2.43
   8   8  11   33.21    1.65
   8   8  11   35.29    2.21
  -8  -8  11   35.67    2.27
   8   8 -11   35.64    2.14
   8   8 -11   33.41    2.02
   8   8 -11   35.27    2.19
   8   8 -11   34.49    2.21
   8   8 -11   35.71    2.44
  -8  -8 -11   34.49    2.08
  -9  -9  11   39.93    2.66
   9   9  11   39.49    2.51
   9   9  11   42.27    2.68
  -9  -9  11   42.53    2.36
   9   9  11   39.63    2.53
   9   9 -11   40.83    2.53
   9   9 -11   42.40    3.10
   9   9 -11   36.34    2.43
   0   0  12  159.62    6.76
   0   0  12  164.96    6.71
   0   0  12  165.07    6.82
   0   0  12  162.72    6.77
   0   0  12  161.06    6.77
   0   0  12  168.34    6.77
   0   0  12  166.64    6.71
   0   0 -12  159.80    6.75
   0   0 -12  166.09    6.52
   0   0 -12  167.09    6.67
   0   0 -12  165.53    7.07
   0   0 -12  164.36    6.66
   0   0 -12  165.99    6.72
   0   0 -12  163.63    6.75
   1   1  12  130.16    5.80
  -1  -1  12  137.30    5.89
   1   1  12  135.08    5.81
   1   1  12  136.59    5.77
  -1  -1  12  135.52    5.82
  -1  -1  12  133.48    5.91
  -1  -1  12  136.91    5.82
   1   1  12  134.97    5.91
  -1  -1  12  136.79    5.87
  -1  -1  12  130.46    5.87
   1   1  12  136.97    5.82
   1   1  12  135.23    5.76
   1   1  12  133.13    5.83
  -1  -1  12  134.13    5.88
   1   1 -12  150.42    5.82
  -1  -1 -12  145.64    5.86
   1   1 -12  139.23    5.91
  -1  -1 -12  148.54    5.71
  -1  -1 -12  147.09    5.86
  -1  -1 -12  149.15    6.23
  -1  -1 -12  147.49    5.71
  -1  -1 -12  150.05    5.83
   1   1 -12  149.32    6.02
   1   1 -12  146.94    5.90
   1   1 -12  138.43    5.93
   1   1 -12  147.18    5.90
   1   1 -12  148.49    5.91
   1   1 -12  147.34    5.65
   1   1 -12  149.43    5.89
  -2  -2  12  132.84    5.81
   2   2  12  135.04    5.66
  -2  -2  12  136.45    5.75
  -2  -2  12  135.63    5.78
   2   2  12  134.39    5.74
   2   2  12  132.48    5.81
   2   2  12  133.50    5.67
  -2  -2  12  135.85    5.74
   2   2  12  133.97    5.63
   2   2  12  138.07    5.67
  -2  -2  12  131.44    5.85
  -2  -2  12  133.01    5.81
  -2  -2  12  134.17    5.78
   2   2  12  134.08    5.62
   2   2 -12  140.69    5.73
   2   2 -12  141.53    5.79
  -2  -2 -12  139.27    5.76
   2   2 -12  136.92    5.92
  -2  -2 -12  147.24    5.51
   2   2 -12  143.32    5.74
   2   2 -12  139.92    5.83
   2   2 -12  143.57    5.84
   2   2 -12  138.98    5.77
   2   2 -12  143.43    5.61
  -2  -2 -12  138.81    6.13
  -2  -2 -12  141.57    5.78
  -2  -2 -12  141.50    5.66
  -2  -2 -12  147.91    5.51
  -3  -3  12  117.45    4.76
   3   3  12  118.33    4.61
   3   3  12  117.88    4.62
   3   3  12  116.79    4.58
   3   3  12  117.05    4.76
  -3  -3  12  115.89    4.85
   3   3  12  115.19    4.47
   3   3  12  119.25    4.63
  -3  -3  12  119.30    4.79
   3   3  12  117.17    4.84
  -3  -3  12  117.32    4.93
   3   3  12  115.96    4.59
   3   3  12  115.75    4.78
  -3  -3  12  118.74    4.86
   3   3  12  119.77    4.59
  -3  -3  12  119.02    4.76
   3   3 -12  104.13    4.80
   3   3 -12  106.96    4.72
  -3  -3 -12   96.14    4.98
   3   3 -12  102.81    4.69
  -3  -3 -12  108.03    4.57
  -3  -3 -12  105.43    4.77
   3   3 -12  102.68    4.90
  -3  -3 -12  102.12    4.74
  -3  -3 -12  100.66    4.55
   3   3 -12  102.81    4.70
   3   3 -12  104.42    4.61
   3   3 -12  105.77    4.81
   3   3 -12  106.22    4.76
  -4  -4  12  192.80    7.63
   4   4  12  190.83    7.54
   4   4  12  194.30    7.55
   4   4  12  198.79    7.87
  -4  -4  12  193.46    7.76
  -4  -4  12  193.57    7.77
  -4  -4  12  191.99    7.87
   4   4  12  178.26    7.63
  -4  -4  12  190.75    7.87
   4   4  12  187.86    7.57
   4   4  12  191.16    7.78
   4   4  12  190.11    7.56
   4   4  12  190.07    7.79
   4   4  12  190.73    7.55
   4   4  12  190.60    7.54
  -4  -4  12  189.45    7.75
   4   4  12  188.37    7.54
  -4  -4  12  185.43    7.96
   4   4 -12  184.75    7.85
  -4  -4 -12  182.37    7.49
  -4  -4 -12  187.82    7.50
   4   4 -12  184.38    7.71
  -4  -4 -12  180.79    7.79
   4   4 -12  183.26    7.99
   4   4 -12  170.57    7.83
   4   4 -12  187.17    7.76
   4   4 -12  185.59    7.68
  -4  -4 -12  177.27    8.02
  -4  -4 -12  190.44    7.84
   4   4 -12  191.23    7.93
  -5  -5  12   75.11    3.31
  -5  -5  12   72.30    3.44
  -5  -5  12   75.70    3.45
   5   5  12   75.71    3.05
   5   5  12   74.26    3.08
   5   5  12   75.64    3.36
   5   5  12   74.00    3.05
   5   5  12   73.50    3.34
   5   5  12   71.68    3.18
   5   5  12   75.68    3.01
  -5  -5  12   73.20    3.35
   5   5  12   74.44    3.29
  -5  -5  12   70.33    3.52
  -5  -5  12   67.89    3.28
   5   5  12   74.10    3.06
   5   5  12   77.54    3.06
  -5  -5  12   77.15    3.19
   5   5  12   65.74    3.90
   5   5 -12   68.27    3.24
   5   5 -12   71.05    3.28
   5   5 -12   69.80    3.29
  -5  -5 -12   71.84    3.58
  -5  -5 -12   69.48    3.35
   5   5 -12   70.73    3.42
   5   5 -12   70.92    3.57
   5   5 -12   69.26    3.79
   6   6  12   38.25    2.20
   6   6  12   39.86    2.24
  -6  -6  12   41.79    2.14
   6   6  12   39.58    2.34
   6   6  12   39.79    2.20
  -6  -6  12   42.02    2.31
   6   6  12   40.60    1.85
   6   6  12   41.98    1.86
  -6  -6  12   41.41    2.14
   6   6  12   40.92    1.87
  -6  -6  12   42.57    2.04
   6   6  12   41.93    2.23
   6   6  12   42.73    2.08
  -6  -6  12   40.35    2.32
   6   6 -12   42.70    2.19
   6   6 -12   43.22    2.29
  -6  -6 -12   42.79    2.24
   6   6 -12   35.79    3.20
   6   6 -12   43.61    2.12
   6   6 -12   42.56    2.46
   6   6 -12   42.04    2.14
   6   6 -12   42.54    2.16
  -7  -7  12   19.30    1.39
   7   7  12   20.36    1.39
   7   7  12   19.72    1.12
   7   7  12   17.91    1.70
  -7  -7  12   16.25    1.46
   7   7  12   18.56    1.65
  -7  -7  12   19.30    1.38
   7   7  12   19.69    1.07
   7   7  12   18.40    1.51
  -7  -7  12   20.47    1.65
  -7  -7  12   17.97    1.28
   7   7  12   19.83    1.22
   7   7  12   18.90    1.54
   7   7 -12   19.14    1.46
   7   7 -12   17.29    2.79
   7   7 -12   21.88    1.42
  -7  -7 -12   20.56    1.45
   7   7 -12   19.77    1.40
   7   7 -12   19.85    1.52
   7   7 -12   19.21    1.69
   8   8  12   30.87    2.09
  -8  -8  12   28.76    2.03
   8   8  12   30.06    2.04
  -8  -8  12   32.48    1.89
  -8  -8  12   29.54    2.12
  -8  -8  12   32.12    2.49
   8   8  12   30.47    1.94
   8   8  12   28.76    2.34
   8   8  12   25.17    2.27
   8   8  12   31.25    1.68
   8   8 -12   28.40    1.91
   8   8 -12   30.59    2.31
  -8  -8 -12   29.93    1.96
   8   8 -12   29.24    2.08
   8   8 -12   29.62    2.01
   0   0  13    0.32    0.22
   0   0  13    0.20    0.22
   0   0  13    0.28    0.26
   0   0  13    0.42    0.32
   0   0  13    0.25    0.25
   0   0  13    0.33    0.21
   0   0  13   -0.29    0.25
   0   0 -13    0.05    0.25
   0   0 -13    0.31    0.25
   0   0 -13    0.29    0.23
   0   0 -13    0.21    0.21
   0   0 -13    0.28    0.33
   0   0 -13    0.31    0.28
   0   0 -13    0.42    0.22
  -1  -1  13    1.38    0.32
  -1  -1  13    1.76    0.35
   1   1  13    1.45    0.31
  -1  -1  13    1.84    0.40
  -1  -1  13    1.46    0.40
  -1  -1  13    2.23    0.39
   1   1  13    1.52    0.31
   1   1  13    1.39    0.34
   1   1  13    1.85    0.37
   1   1  13    1.36    0.34
   1   1  13    1.43    0.37
  -1  -1  13    1.78    0.38
   1   1  13    1.88    0.39
  -1  -1  13    1.44    0.33
  -1  -1 -13    1.25    0.33
  -1  -1 -13    1.00    0.31
   1   1 -13    1.07    0.34
  -1  -1 -13    1.23    0.43
   1   1 -13    1.54    0.27
   1   1 -13    1.23    0.35
  -1  -1 -13    1.27    0.25
   1   1 -13    1.06    0.31
  -1  -1 -13    1.24    0.25
   1   1 -13    1.00    0.27
   1   1 -13    0.99    0.28
   1   1 -13    1.33    0.45
  -1  -1 -13    0.98    0.33
  -1  -1 -13    1.09    0.28
   1   1 -13    1.52    0.38
  -2  -2  13   38.61    1.90
   2   2  13   34.01    1.79
  -2  -2  13   36.81    1.96
   2   2  13   36.07    1.84
   2   2  13   35.50    1.78
  -2  -2  13   37.10    1.84
   2   2  13   37.72    1.77
   2   2  13   37.15    1.91
  -2  -2  13   37.08    1.81
  -2  -2  13   37.43    1.88
   2   2  13   37.09    1.73
   2   2  13   36.23    1.76
  -2  -2  13   36.51    1.91
  -2  -2  13   36.29    1.92
   2   2 -13   36.65    1.86
   2   2 -13   36.65    1.67
  -2  -2 -13   37.05    2.24
   2   2 -13   36.73    1.91
  -2  -2 -13   38.01    1.59
  -2  -2 -13   36.65    1.76
  -2  -2 -13   35.91    1.73
   2   2 -13   36.13    1.80
   2   2 -13   37.61    1.92
  -2  -2 -13   37.98    1.87
   2   2 -13   38.42    1.83
   2   2 -13   37.48    1.86
  -2  -2 -13   37.71    1.58
   2   2 -13   36.89    2.02
  -2  -2 -13   36.52    1.85
  -3  -3  13    0.31    0.37
  -3  -3  13   -0.29    0.64
   3   3  13    0.47    0.35
   3   3  13    0.27    0.20
   3   3  13    0.21    0.31
  -3  -3  13    0.22    0.31
   3   3  13    0.25    0.26
   3   3  13    0.07    0.34
   3   3  13    0.19    0.21
   3   3  13    0.39    0.28
  -3  -3  13    0.24    0.24
   3   3  13    0.42    0.25
  -3  -3  13   -0.20    0.29
  -3  -3 -13    0.53    0.22
   3   3 -13    0.00    0.30
  -3  -3 -13    0.62    0.45
   3   3 -13    0.25    0.30
  -3  -3 -13    0.39    0.29
   3   3 -13    0.80    0.28
  -3  -3 -13    0.60    0.26
   3   3 -13    0.54    0.28
   3   3 -13    0.56    0.45
   3   3 -13    0.11    0.27
   3   3 -13    0.74    0.42
  -3  -3 -13    0.75    0.36
   3   3 -13    0.85    0.29
   4   4  13   41.58    1.86
   4   4  13   40.68    2.07
   4   4  13   38.82    2.41
  -4  -4  13   41.83    2.26
  -4  -4  13   43.12    2.22
   4   4  13   42.59    1.85
  -4  -4  13   43.48    2.19
  -4  -4  13   42.12    2.07
  -4  -4  13   42.73    1.97
  -4  -4  13   36.08    1.98
   4   4  13   41.95    1.86
   4   4  13   41.17    1.93
   4   4  13   33.24    2.41
   4   4  13   41.70    1.86
   4   4  13   41.07    1.84
   4   4  13   41.02    1.80
  -4  -4  13   40.06    2.09
  -4  -4 -13   40.09    2.15
  -4  -4 -13   37.83    2.08
   4   4 -13   41.08    1.98
  -4  -4 -13   39.35    1.80
  -4  -4 -13   37.90    2.34
   4   4 -13   39.81    2.16
   4   4 -13   41.23    2.05
   4   4 -13   41.38    2.05
   4   4 -13   39.84    2.20
  -4  -4 -13   39.67    1.80
  -5  -5  13   54.59    2.83
   5   5  13   56.19    2.65
   5   5  13   54.93    2.43
  -5  -5  13   52.53    2.89
   5   5  13   54.33    2.45
   5   5  13   55.08    2.44
  -5  -5  13   52.01    2.84
   5   5  13   55.99    2.54
   5   5  13   52.69    2.40
   5   5  13   53.41    2.70
   5   5  13   56.97    2.81
  -5  -5  13   54.96    2.69
   5   5  13   55.33    2.78
  -5  -5  13   56.34    2.59
   5   5  13   57.58    2.42
  -5  -5  13   56.23    2.70
   5   5  13   54.46    2.42
   5   5 -13   59.86    2.72
   5   5 -13   58.14    3.01
   5   5 -13   59.44    2.68
  -5  -5 -13   60.41    3.05
   5   5 -13   59.17    2.69
   5   5 -13   58.67    2.93
   5   5 -13   58.12    2.85
  -5  -5 -13   58.85    2.80
  -6  -6  13   35.36    1.90
   6   6  13   33.35    1.94
   6   6  13   33.30    1.79
  -6  -6  13   30.37    1.90
  -6  -6  13   33.76    1.87
  -6  -6  13   32.84    2.08
   6   6  13   31.85    1.97
   6   6  13   34.04    1.58
  -6  -6  13   33.86    2.05
  -6  -6  13   32.70    1.79
   6   6  13   34.78    1.97
   6   6  13   33.54    1.62
   6   6 -13   32.76    2.01
  -6  -6 -13   33.17    1.96
   6   6 -13   33.96    2.20
   6   6 -13   32.73    2.19
   6   6 -13   34.06    1.89
  -6  -6 -13   34.83    2.17
   6   6 -13   34.34    1.86
   6   6 -13   34.18    1.87
  -7  -7  13   30.25    1.75
  -7  -7  13   31.31    2.11
   7   7  13   29.84    1.67
   7   7  13   30.17    2.06
   7   7  13   32.15    1.57
   7   7  13   29.27    1.48
  -7  -7  13   31.69    1.87
   7   7  13   30.10    1.97
   7   7  13   30.24    1.95
  -7  -7  13   30.18    1.84
   7   7  13   29.91    1.83
   7   7 -13   29.96    2.18
   7   7 -13   28.88    1.89
  -7  -7 -13   29.02    1.90
   7   7 -13   30.53    2.01
   7   7 -13   30.99    1.82
   7   7 -13   29.10    1.80
   7   7 -13   30.39    2.30
   8   8  13   28.14    2.45
   8   8  13   27.17    2.01
  -8  -8  13   26.72    2.07
  -8  -8  13   27.43    1.86
   8   8  13   28.62    2.09
   8   8  13   27.51    1.94
   8   8  13   25.81    1.64
   8   8 -13   27.48    1.89
  -8  -8 -13   25.26    1.91
   8   8 -13   25.67    1.96
   8   8 -13   29.67    2.13
   8   8 -13   27.75    2.26
   0   0  14   83.23    4.04
   0   0  14   88.63    3.87
   0   0  14   87.49    3.87
   0   0  14   87.85    3.87
   0   0  14   89.36    3.81
   0   0  14   87.76    3.81
   0   0  14   89.67    3.93
   0   0 -14   88.59    3.74
   0   0 -14   87.26    3.86
   0   0 -14   89.94    3.88
   0   0 -14   90.62    3.83
   0   0 -14   86.48    3.83
   0   0 -14   89.87    4.22
   1   1  14  107.17    4.61
   1   1  14  111.52    4.73
  -1  -1  14  113.14    4.73
  -1  -1  14  111.39    4.68
  -1  -1  14  112.38    4.63
   1   1  14  110.21    4.61
   1   1  14  112.54    4.57
  -1  -1  14  108.41    4.72
  -1  -1  14  110.97    4.71
   1   1  14  109.51    4.56
  -1  -1  14  111.53    4.71
   1   1  14  111.60    4.66
  -1  -1  14  109.64    4.62
   1   1  14  109.33    4.62
  -1  -1 -14  105.73    4.64
  -1  -1 -14  105.31    4.59
   1   1 -14  110.16    4.58
  -1  -1 -14  107.53    5.04
  -1  -1 -14  108.08    4.46
   1   1 -14  109.10    4.58
   1   1 -14  107.29    4.69
  -1  -1 -14  106.65    4.61
   1   1 -14  104.29    4.66
  -1  -1 -14  104.77    4.45
  -1  -1 -14  104.29    4.62
   1   1 -14  101.12    4.92
   1   1 -14  106.40    4.81
   1   1 -14  106.52    4.66
   1   1 -14  103.26    4.37
  -2  -2  14  113.04    4.96
   2   2  14  114.43    4.76
  -2  -2  14  114.67    4.87
  -2  -2  14  115.37    4.94
   2   2  14  114.51    4.80
  -2  -2  14  114.16    4.95
   2   2  14  115.34    4.97
   2   2  14  113.90    4.88
  -2  -2  14  114.15    4.92
   2   2  14  114.81    4.82
   2   2  14  113.91    4.76
  -2  -2  14  114.81    4.86
   2   2  14  111.83    4.77
  -2  -2  14  110.57    5.00
   2   2 -14  114.97    4.67
   2   2 -14  113.25    4.90
   2   2 -14  112.54    5.08
  -2  -2 -14  109.58    4.77
  -2  -2 -14  114.71    4.58
   2   2 -14  115.21    4.84
   2   2 -14  112.26    4.90
   2   2 -14  114.59    4.96
  -2  -2 -14  111.97    4.78
   2   2 -14  113.97    4.95
  -2  -2 -14  112.92    5.32
  -2  -2 -14  115.61    4.91
  -2  -2 -14  110.59    4.88
  -2  -2 -14  118.72    4.59
   2   2 -14  115.84    4.85
   3   3  14   86.15    3.43
  -3  -3  14   82.18    3.64
   3   3  14   80.98    3.40
  -3  -3  14   83.05    3.74
   3   3  14   80.61    3.37
  -3  -3  14   83.33    3.65
  -3  -3  14   86.05    3.60
  -3  -3  14   80.21    3.65
   3   3  14   83.35    3.37
   3   3  14   70.02    3.75
   3   3  14   80.70    3.54
  -3  -3 -14   77.04    3.35
   3   3 -14   77.73    3.37
   3   3 -14   75.48    3.51
   3   3 -14   75.92    3.54
   3   3 -14   74.30    3.53
   3   3 -14   76.62    3.75
  -3  -3 -14   77.10    3.58
   3   3 -14   74.56    3.48
   3   3 -14   78.03    3.62
  -3  -3 -14   73.85    3.53
  -3  -3 -14   69.78    3.84
  -3  -3 -14   75.88    3.35
   3   3 -14   79.39    3.65
   4   4  14  147.09    5.96
   4   4  14  147.18    6.22
  -4  -4  14  144.36    6.42
   4   4  14  148.14    6.08
  -4  -4  14  151.13    6.43
   4   4  14  148.80    6.05
   4   4  14  150.65    6.42
   4   4  14  151.30    6.31
  -4  -4  14  146.68    6.53
   4   4  14  150.60    6.12
  -4  -4  14  149.30    6.31
   4   4  14  148.87    6.10
   4   4  14  149.50    6.08
  -4  -4  14  150.64    6.18
  -4  -4  14  149.48    6.31
   4   4 -14  149.69    6.30
  -4  -4 -14  147.52    6.03
  -4  -4 -14  142.28    6.66
   4   4 -14  142.93    6.27
  -4  -4 -14  149.38    6.04
  -4  -4 -14  147.69    6.36
   4   4 -14  152.83    6.44
   4   4 -14  151.42    6.46
  -4  -4 -14  150.78    6.40
   4   4 -14  148.24    6.58
   4   4 -14  153.00    6.20
  -5  -5  14   67.96    3.24
  -5  -5  14   68.67    3.27
   5   5  14   68.64    2.95
   5   5  14   69.01    2.98
   5   5  14   69.58    3.18
   5   5  14   68.60    3.02
  -5  -5  14   69.41    3.15
   5   5  14   67.86    3.01
   5   5  14   68.58    2.94
  -5  -5  14   67.43    3.43
  -5  -5  14   70.07    3.42
   5   5  14   66.87    3.27
   5   5  14   71.23    3.39
   5   5  14   69.60    2.94
   5   5  14   69.74    3.29
   5   5  14   68.55    3.00
  -5  -5  14   65.11    3.48
  -5  -5  14   69.60    3.27
   5   5 -14   72.57    3.25
   5   5 -14   71.70    3.60
   5   5 -14   70.97    3.47
   5   5 -14   70.64    3.36
  -5  -5 -14   69.18    3.33
   5   5 -14   73.06    3.28
   5   5 -14   73.42    3.53
  -5  -5 -14   74.48    3.64
   5   5 -14   71.64    3.22
   6   6  14   41.70    2.30
  -6  -6  14   40.75    2.40
   6   6  14   43.74    2.08
  -6  -6  14   41.85    2.21
  -6  -6  14   37.96    2.41
  -6  -6  14   41.15    2.12
   6   6  14   40.73    1.93
   6   6  14   41.83    2.25
  -6  -6  14   40.93    2.20
   6   6  14   42.41    2.33
   6   6  14   41.40    1.91
   6   6 -14   40.11    2.18
   6   6 -14   38.92    2.54
   6   6 -14   40.77    2.54
   6   6 -14   38.70    2.15
   6   6 -14   40.32    2.19
  -6  -6 -14   41.09    2.56
  -6  -6 -14   38.18    2.24
   6   6 -14   39.28    2.35
   7   7  14   18.62    1.16
   7   7  14   19.92    1.67
   7   7  14   17.63    1.71
   7   7  14   19.12    1.48
  -7  -7  14   20.23    1.83
  -7  -7  14   19.20    1.55
   7   7  14   18.60    1.32
   7   7  14   19.52    1.66
  -7  -7  14   20.13    1.51
  -7  -7  14   16.18    1.49
   7   7 -14   20.89    2.16
  -7  -7 -14   18.92    1.49
   7   7 -14   21.20    1.86
   7   7 -14   21.07    1.56
   7   7 -14   20.40    1.44
   7   7 -14   20.91    1.73
   7   7 -14   18.86    1.54
  -8  -8  14   18.75    1.66
   8   8  14   21.12    1.92
   8   8  14   17.83    2.26
   8   8  14   17.10    1.45
  -8  -8  14   21.10    2.05
   8   8  14   17.20    1.89
  -8  -8  14   20.00    1.90
  -8  -8 -14   19.86    1.68
   8   8 -14   21.78    1.96
   8   8 -14   16.26    1.73
   0   0  15    0.28    0.28
   0   0  15    0.39    0.29
   0   0  15    0.35    0.37
   0   0  15    0.15    0.28
   0   0  15    0.49    0.27
   0   0  15    0.35    0.30
   0   0  15    0.37    0.34
   0   0 -15    0.38    0.28
   0   0 -15    0.30    0.26
   0   0 -15    0.25    0.31
   0   0 -15    0.53    0.32
   0   0 -15    0.53    0.30
   0   0 -15    0.63    0.39
   0   0 -15    0.05    0.31
   1   1  15    0.71    0.35
   1   1  15    1.26    0.36
  -1  -1  15    1.27    0.38
  -1  -1  15    1.12    0.38
   1   1  15    0.84    0.33
   1   1  15    1.38    0.37
  -1  -1  15    1.27    0.48
   1   1  15    1.06    0.41
  -1  -1  15    1.49    0.36
  -1  -1  15    1.34    0.39
  -1  -1  15    1.64    0.37
   1   1  15    1.23    0.34
   1   1  15    0.61    0.38
  -1  -1  15    1.34    0.45
   1   1 -15    0.43    0.44
   1   1 -15    0.84    0.44
   1   1 -15    0.92    0.25
   1   1 -15    0.88    0.35
  -1  -1 -15    0.65    0.32
  -1  -1 -15    0.79    0.35
   1   1 -15    0.91    0.31
  -1  -1 -15    0.84    0.28
  -1  -1 -15    0.82    0.36
   1   1 -15    1.04    0.22
   1   1 -15    1.03    0.37
  -1  -1 -15    1.03    0.27
   1   1 -15    0.78    0.31
   1   1 -15    0.93    0.35
  -1  -1 -15    0.62    0.46
   2   2  15   18.07    1.06
  -2  -2  15   18.31    1.11
   2   2  15   18.19    1.20
  -2  -2  15   18.08    1.32
   2   2  15   18.23    1.17
   2   2  15   18.73    1.11
   2   2  15   18.27    1.24
   2   2  15   17.95    1.08
  -2  -2  15   17.53    1.29
   2   2  15   19.01    1.09
  -2  -2  15   18.65    1.26
  -2  -2  15   18.34    1.25
  -2  -2  15   16.90    1.38
  -2  -2  15   17.48    1.15
  -2  -2 -15   18.93    1.23
   2   2 -15   15.96    1.21
   2   2 -15   16.88    1.24
   2   2 -15   17.12    1.37
   2   2 -15   16.65    1.17
  -2  -2 -15   15.86    1.15
  -2  -2 -15   18.07    0.88
   2   2 -15   17.65    1.16
   2   2 -15   17.61    1.13
   2   2 -15   16.96    1.24
  -2  -2 -15   16.53    1.57
  -2  -2 -15   16.54    1.08
   2   2 -15   17.34    0.95
  -2  -2 -15   18.14    0.88
   3   3  15   18.76    1.10
  -3  -3  15   20.10    1.45
  -3  -3  15   19.49    1.37
   3   3  15   18.91    1.26
   3   3  15   19.55    1.16
  -3  -3  15   18.60    1.19
   3   3  15   17.68    1.11
   3   3  15   18.23    1.09
   3   3  15   20.04    1.10
   3   3  15   19.43    1.34
  -3  -3  15   18.86    1.29
  -3  -3  15   17.73    1.37
   3   3 -15   19.03    1.36
   3   3 -15   16.98    2.12
  -3  -3 -15   17.48    1.60
  -3  -3 -15   18.14    1.09
  -3  -3 -15   19.58    1.34
   3   3 -15   19.90    1.10
   3   3 -15   19.52    1.42
   3   3 -15   18.01    1.29
  -3  -3 -15   17.71    1.25
   3   3 -15   18.52    1.21
  -4  -4  15   32.28    1.81
  -4  -4  15   33.11    2.05
  -4  -4  15   32.35    1.78
   4   4  15   32.54    1.61
   4   4  15   31.71    1.59
  -4  -4  15   32.55    1.85
  -4  -4  15   31.38    1.75
  -4  -4  15   33.51    1.97
  -4  -4  15   30.76    1.99
   4   4  15   31.94    1.63
   4   4  15   32.16    1.95
   4   4  15   30.35    2.06
   4   4  15   30.61    1.65
   4   4  15   32.67    1.93
   4   4  15   32.05    1.63
   4   4 -15   35.06    2.07
   4   4 -15   35.12    1.99
   4   4 -15   34.40    1.88
  -4  -4 -15   33.98    1.59
   4   4 -15   33.71    1.86
  -4  -4 -15   34.48    1.98
  -4  -4 -15   34.11    1.88
  -4  -4 -15   30.45    2.85
   4   4 -15   35.39    1.85
   4   4 -15   34.76    1.73
   4   4 -15   34.85    1.84
   4   4 -15   33.68    2.13
   5   5  15   29.07    1.51
  -5  -5  15   26.66    1.91
  -5  -5  15   30.17    1.89
   5   5  15   30.01    1.46
   5   5  15   28.91    1.76
   5   5  15   28.03    1.58
  -5  -5  15   27.19    1.64
   5   5  15   29.64    1.38
   5   5  15   27.41    1.41
   5   5  15   27.36    1.80
   5   5  15   28.16    1.36
  -5  -5  15   28.75    1.71
  -5  -5  15   30.18    1.73
   5   5 -15   24.72    1.69
  -5  -5 -15   27.39    2.05
   5   5 -15   27.86    1.63
   5   5 -15   27.39    2.00
   5   5 -15   24.77    2.07
  -5  -5 -15   25.66    1.71
   5   5 -15   27.12    2.01
   5   5 -15   26.70    1.64
   6   6  15   36.16    1.84
   6   6  15   35.84    2.16
   6   6  15   35.06    1.77
  -6  -6  15   29.98    2.71
  -6  -6  15   35.33    2.08
   6   6  15   36.17    2.08
  -6  -6  15   34.48    2.26
   6   6  15   35.84    2.21
   6   6  15   35.08    1.83
   6   6 -15   38.16    2.52
   6   6 -15   33.65    2.08
   6   6 -15   38.02    2.28
   6   6 -15   36.64    2.06
   6   6 -15   38.10    2.05
  -6  -6 -15   37.23    2.42
  -6  -6 -15   35.79    2.11
   6   6 -15   40.10    2.52
   7   7  15   34.10    2.10
   7   7  15   35.57    2.01
   7   7  15   35.47    2.33
  -7  -7  15   36.62    2.21
   7   7  15   38.07    2.08
  -7  -7  15   37.67    2.51
   7   7  15   36.84    2.30
  -7  -7  15   37.62    2.19
   7   7 -15   36.20    2.14
   7   7 -15   36.27    2.40
   7   7 -15   32.93    2.52
  -7  -7 -15   36.85    2.24
   7   7 -15   36.09    2.23
   0   0  16   59.73    2.75
   0   0  16   59.07    2.83
   0   0  16   57.64    2.81
   0   0  16   59.49    2.80
   0   0  16   59.86    2.88
   0   0  16   59.36    2.74
   0   0  16   56.84    2.81
   0   0 -16   58.61    2.75
   0   0 -16   59.67    2.65
   0   0 -16   58.02    2.64
   0   0 -16   58.13    2.81
   0   0 -16   59.30    3.20
   0   0 -16   59.63    2.81
   0   0 -16   57.71    2.75
  -1  -1  16  142.37    6.17
  -1  -1  16  142.96    6.08
   1   1  16  144.36    6.03
   1   1  16  143.70    6.02
   1   1  16  146.88    6.22
   1   1  16  148.34    6.10
  -1  -1  16  147.75    6.10
  -1  -1  16  143.74    6.20
   1   1  16  132.90    6.23
  -1  -1  16  141.59    6.73
  -1  -1  16  140.69    6.37
   1   1  16  143.65    6.12
   1   1  16  147.36    6.11
  -1  -1  16  141.82    6.26
   1   1 -16  147.16    5.76
   1   1 -16  145.44    5.78
  -1  -1 -16  145.45    6.10
  -1  -1 -16  148.61    5.90
   1   1 -16  136.24    6.11
  -1  -1 -16  142.57    6.09
   1   1 -16  143.72    6.51
   1   1 -16  143.14    6.15
   1   1 -16  145.07    6.17
  -1  -1 -16  145.07    6.13
   1   1 -16  147.01    6.03
  -1  -1 -16  146.22    6.60
   1   1 -16  143.93    6.02
  -1  -1 -16  142.67    5.88
   2   2  16   66.57    3.26
  -2  -2  16   66.36    3.30
   2   2  16   64.01    3.06
  -2  -2  16   64.25    3.31
   2   2  16   67.19    3.10
  -2  -2  16   67.00    3.51
  -2  -2  16   64.57    3.13
   2   2  16   67.58    3.08
  -2  -2  16   66.18    3.23
   2   2  16   64.81    3.27
   2   2  16   66.45    3.14
  -2  -2  16   60.73    3.45
   2   2  16   68.03    3.07
  -2  -2  16   68.04    3.18
   2   2 -16   73.24    3.18
   2   2 -16   73.30    2.94
  -2  -2 -16   72.88    2.86
   2   2 -16   72.10    3.46
  -2  -2 -16   69.28    3.21
  -2  -2 -16   71.30    3.12
  -2  -2 -16   73.68    3.26
  -2  -2 -16   72.95    2.86
  -2  -2 -16   72.60    3.76
   2   2 -16   68.50    3.30
   2   2 -16   75.28    3.33
  -3  -3  16   82.07    4.01
  -3  -3  16   83.33    4.10
   3   3  16   83.84    3.98
   3   3  16   79.49    3.68
   3   3  16   84.59    3.77
  -3  -3  16   81.82    3.86
   3   3  16   83.62    3.74
   3   3  16   81.56    3.71
  -3  -3  16   80.84    4.01
   3   3  16   81.27    3.88
   3   3  16   80.13    3.72
  -3  -3  16   74.78    4.11
   3   3 -16   92.43    3.97
   3   3 -16   93.79    3.99
   3   3 -16   92.38    4.24
   3   3 -16   92.98    3.90
  -3  -3 -16   91.62    3.74
  -3  -3 -16   91.00    3.75
  -3  -3 -16   76.60    3.96
  -3  -3 -16   93.17    3.97
   3   3 -16   91.58    4.06
   3   3 -16   95.92    4.08
   3   3 -16   93.59    3.71
  -3  -3 -16   84.21    4.35
   4   4  16   61.52    2.90
  -4  -4  16   60.57    2.74
   4   4  16   59.28    2.54
   4   4  16   59.47    2.52
   4   4  16   59.87    2.77
   4   4  16   59.21    2.56
  -4  -4  16   60.29    2.97
  -4  -4  16   60.75    2.90
  -4  -4  16   55.23    2.99
   4   4  16   59.22    2.53
  -4  -4  16   59.10    2.82
   4   4  16   59.54    2.46
   4   4 -16   51.01    2.82
  -4  -4 -16   48.86    2.43
   4   4 -16   50.10    2.89
  -4  -4 -16   48.90    2.71
   4   4 -16   52.55    2.69
  -4  -4 -16   45.44    3.04
   4   4 -16   48.35    2.95
   4   4 -16   47.64    2.72
   4   4 -16   50.42    2.54
  -4  -4 -16   49.33    2.44
  -5  -5  16   75.62    3.64
  -5  -5  16   71.37    3.46
  -5  -5  16   64.96    3.63
   5   5  16   70.19    3.23
   5   5  16   71.06    3.57
  -5  -5  16   69.82    3.45
   5   5  16   70.52    3.19
   5   5  16   71.29    3.49
  -5  -5  16   71.75    3.63
   5   5  16   69.23    3.14
   5   5  16   68.58    3.11
   5   5 -16   70.80    3.45
  -5  -5 -16   72.01    3.51
   5   5 -16   78.20    3.48
  -5  -5 -16   77.46    3.94
   5   5 -16   75.34    3.58
   5   5 -16   75.99    3.86
   5   5 -16   78.70    3.77
   5   5 -16   76.95    3.67
   6   6  16   33.82    1.71
   6   6  16   34.24    2.17
   6   6  16   31.91    2.10
  -6  -6  16   33.06    2.05
  -6  -6  16   31.12    1.99
  -6  -6  16   30.83    2.22
   6   6  16   33.09    1.68
  -6  -6  16   30.06    2.02
   6   6 -16   32.88    1.94
   6   6 -16   34.23    2.48
   6   6 -16   33.10    2.23
   6   6 -16   31.95    2.05
   6   6 -16   33.89    1.98
  -6  -6 -16   33.10    2.38
  -6  -6 -16   31.19    2.00
   6   6 -16   33.82    2.52
  -7  -7  16   23.02    2.14
  -7  -7  16   20.78    1.79
   7   7  16   23.59    1.93
   7   7  16   24.46    1.93
  -7  -7  16   20.51    1.71
   7   7  16   21.10    1.58
   7   7 -16   19.42    1.74
  -7  -7 -16   20.59    1.74
   7   7 -16   19.33    1.94
   7   7 -16   19.35    1.75
   7   7 -16   18.34    2.34
   0   0  17   -0.34    0.37
   0   0  17    0.10    0.45
   0   0  17    0.49    0.41
   0   0  17    0.33    0.49
   0   0  17    0.14    0.35
   0   0  17    0.21    0.37
   0   0  17    0.42    0.33
   0   0 -17    0.06    0.34
   0   0 -17    0.02    0.45
   0   0 -17    0.44    0.35
   0   0 -17   -0.07    0.37
   0   0 -17   -0.11    0.37
   0   0 -17    0.32    0.32
  -1  -1  17    2.39    0.56
  -1  -1  17    2.40    0.59
  -1  -1  17    2.81    0.54
   1   1  17    1.91    0.51
  -1  -1  17    2.44    0.51
  -1  -1  17    2.38    0.46
  -1  -1  17    2.16    0.51
  -1  -1  17    2.61    0.67
   1   1  17    2.54    0.55
   1   1  17    3.02    0.61
   1   1  17    2.07    0.41
   1   1  17    2.35    0.53
   1   1 -17    1.36    0.43
  -1  -1 -17    1.73    0.38
   1   1 -17    0.98    0.50
   1   1 -17    1.26    0.48
   1   1 -17    1.56    0.47
  -1  -1 -17    1.51    0.37
  -1  -1 -17    1.93    0.50
   1   1 -17    1.44    0.56
  -1  -1 -17    1.73    0.46
  -1  -1 -17    1.61    0.66
   2   2  17    1.44    0.48
  -2  -2  17    1.48    0.62
  -2  -2  17    0.73    0.35
   2   2  17    1.21    0.32
   2   2  17    1.41    0.52
  -2  -2  17    0.51    0.42
  -2  -2  17    1.70    0.65
   2   2  17    0.90    0.46
   2   2  17    1.13    0.39
   2   2  17    0.97    0.41
  -2  -2  17    1.22    0.50
  -2  -2  17    0.82    0.37
   2   2  17    0.78    0.42
  -2  -2  17    0.79    0.44
   2   2 -17    0.41    0.43
   2   2 -17    0.51    0.49
   2   2 -17    0.57    0.38
   2   2 -17    0.20    0.43
  -2  -2 -17    0.70    0.24
  -2  -2 -17    0.58    0.26
   2   2 -17    0.99    0.57
   2   2 -17    0.73    0.59
  -2  -2 -17    0.62    0.41
  -2  -2 -17    0.60    0.67
  -2  -2 -17    0.85    0.42
   2   2 -17    0.58    0.29
   3   3  17   16.16    1.05
   3   3  17   16.98    1.32
  -3  -3  17   15.66    1.33
  -3  -3  17   15.09    1.53
   3   3  17   16.81    1.17
  -3  -3  17   16.15    1.53
  -3  -3  17   15.61    1.25
   3   3  17   15.99    1.16
   3   3  17   15.33    1.09
  -3  -3  17   15.86    1.18
  -3  -3  17   16.47    1.31
   3   3  17   14.69    1.23
   3   3  17   16.27    1.12
  -3  -3 -17   15.59    1.71
   3   3 -17   16.51    1.38
   3   3 -17   16.30    1.19
  -3  -3 -17   16.58    1.25
  -3  -3 -17   15.46    1.13
   3   3 -17   13.96    1.45
   3   3 -17   17.42    1.52
   3   3 -17   15.17    1.52
   3   3 -17   16.64    1.03
   3   3 -17   17.09    1.33
   4   4  17    6.22    1.03
   4   4  17    5.48    0.77
   4   4  17    4.76    0.77
  -4  -4  17    4.67    0.81
   4   4  17    5.92    0.92
  -4  -4  17    5.04    0.98
  -4  -4  17    4.61    0.96
  -4  -4  17    4.08    0.79
   4   4  17    5.28    0.73
   4   4  17    4.52    0.61
  -4  -4  17    5.01    0.76
   4   4  17    4.49    0.72
   4   4 -17    6.19    0.87
   4   4 -17    3.58    0.89
   4   4 -17    4.68    0.79
   4   4 -17    4.34    0.84
  -4  -4 -17    5.35    0.92
   4   4 -17    5.41    1.22
   4   4 -17    4.78    0.88
  -4  -4 -17    5.43    0.88
  -4  -4 -17    3.55    0.96
  -4  -4 -17    5.57    0.72
  -5  -5  17   12.36    1.25
   5   5  17   13.87    0.99
  -5  -5  17   13.98    1.49
   5   5  17   12.38    1.35
   5   5  17   13.84    0.89
   5   5  17   13.33    1.22
  -5  -5  17   14.91    1.40
   5   5  17   14.25    1.45
   5   5  17   14.90    1.05
  -5  -5  17    9.42    1.77
  -5  -5  17   15.46    1.35
   5   5 -17   10.72    1.43
   5   5 -17    9.47    1.40
   5   5 -17   11.42    1.59
   5   5 -17   10.17    1.34
   5   5 -17   11.39    1.76
  -5  -5 -17   10.00    1.13
  -5  -5 -17   11.79    1.69
   6   6  17   33.45    2.19
   6   6  17   32.29    1.64
  -6  -6  17   34.28    2.15
   6   6  17   31.46    1.74
  -6  -6  17   31.60    2.06
   6   6  17   34.70    2.29
  -6  -6  17   33.53    2.34
   6   6 -17   30.23    1.98
   6   6 -17   30.05    2.20
  -6  -6 -17   34.05    2.72
  -6  -6 -17   32.51    2.52
   6   6 -17   33.41    2.33
   6   6 -17   32.85    2.06
   6   6 -17   30.41    2.64
   6   6 -17   30.79    2.48
   0   0  18  150.13    6.41
   0   0  18  149.18    6.34
   0   0  18  151.05    6.43
   0   0  18  149.81    6.50
   0   0  18  148.65    6.43
   0   0  18  148.54    6.34
   0   0  18  145.01    6.41
   0   0 -18  154.59    6.80
   0   0 -18  144.67    6.42
   0   0 -18  150.56    6.21
   0   0 -18  147.87    6.91
   0   0 -18  147.42    6.33
   0   0 -18  153.26    6.44
   0   0 -18  149.84    6.22
  -1  -1  18  101.10    4.51
  -1  -1  18   99.97    4.57
   1   1  18  101.39    4.43
  -1  -1  18   97.65    4.44
   1   1  18  101.55    4.41
  -1  -1  18  102.17    4.58
  -1  -1  18   98.71    4.56
   1   1  18   98.75    4.42
  -1  -1  18  101.11    4.53
  -1  -1  18  100.87    4.44
   1   1  18  101.69    4.57
   1   1  18  100.73    4.47
   1   1  18  102.61    4.49
   1   1  18  102.43    4.39
   1   1 -18   98.94    4.91
   1   1 -18   99.81    4.54
   1   1 -18   95.11    4.51
  -1  -1 -18   99.91    5.02
   1   1 -18   97.49    4.34
  -1  -1 -18   99.17    4.45
  -1  -1 -18   98.58    4.54
   1   1 -18   92.70    4.49
  -1  -1 -18   97.56    4.20
  -1  -1 -18   98.77    4.45
   2   2  18   95.43    4.24
  -2  -2  18   98.23    4.43
  -2  -2  18   95.17    4.55
  -2  -2  18   93.85    4.81
   2   2  18   98.43    4.49
   2   2  18   93.03    4.24
   2   2  18   96.07    4.32
  -2  -2  18   99.45    4.36
   2   2  18   97.27    4.37
  -2  -2  18   95.72    4.45
   2   2  18   95.06    4.25
   2   2  18   96.52    4.24
  -2  -2  18  101.74    4.49
   2   2 -18   97.63    4.30
  -2  -2 -18   96.01    4.28
   2   2 -18   91.65    4.45
   2   2 -18   98.16    4.00
   2   2 -18   99.27    4.49
  -2  -2 -18   98.83    4.40
   2   2 -18   99.54    4.55
  -2  -2 -18   96.74    4.43
   2   2 -18   94.10    4.74
  -2  -2 -18   93.10    4.90
   3   3  18   80.64    3.46
  -3  -3  18   76.21    3.83
  -3  -3  18   79.28    3.72
  -3  -3  18   77.16    3.75
  -3  -3  18   79.74    4.05
  -3  -3  18   78.22    3.60
   3   3  18   80.31    3.52
   3   3  18   81.30    3.76
   3   3  18   80.13    3.65
   3   3  18   78.45    3.50
   3   3  18   76.81    3.40
   3   3 -18   75.76    3.76
   3   3 -18   76.89    3.58
  -3  -3 -18   73.92    3.44
   3   3 -18   75.92    3.95
  -3  -3 -18   70.94    4.11
  -3  -3 -18   72.18    3.61
   3   3 -18   70.32    3.78
   3   3 -18   73.43    3.33
  -3  -3 -18   74.27    3.73
   4   4  18   29.53    1.76
   4   4  18   26.52    1.51
   4   4  18   27.31    1.60
   4   4  18   27.62    1.82
  -4  -4  18   28.35    1.86
   4   4  18   27.97    1.68
  -4  -4  18   26.58    2.18
  -4  -4  18   30.26    1.75
   4   4  18   29.21    1.93
  -4  -4  18   28.57    1.95
   4   4  18   28.28    1.62
  -4  -4 -18   24.14    2.26
   4   4 -18   27.81    2.18
  -4  -4 -18   27.42    1.55
   4   4 -18   26.19    2.17
  -4  -4 -18   27.65    1.78
   4   4 -18   26.43    1.83
   4   4 -18   27.49    2.00
   4   4 -18   29.02    1.78
   5   5  18   47.97    2.29
  -5  -5  18   47.66    2.59
   5   5  18   47.34    2.65
   5   5  18   49.93    2.79
   5   5  18   50.15    2.49
  -5  -5  18   51.60    3.39
   5   5  18   46.90    2.22
   5   5  18   47.30    2.32
  -5  -5  18   51.42    2.69
  -5  -5  18   47.70    2.83
   5   5 -18   44.49    2.44
  -5  -5 -18   44.90    2.59
   5   5 -18   45.87    2.80
  -5  -5 -18   42.97    3.06
   5   5 -18   53.01    4.47
   5   5 -18   44.62    3.05
   5   5 -18   45.00    2.56
  -6  -6  18   30.85    2.18
  -6  -6  18   33.86    2.30
   6   6  18   30.99    2.19
   6   6  18   32.38    2.42
  -6  -6  18   31.36    2.53
   6   6  18   29.90    2.29
   6   6 -18   38.70    2.92
  -6  -6 -18   37.71    2.75
   6   6 -18   34.99    2.17
   6   6 -18   37.03    2.55
   6   6 -18   40.53    2.97
  -6  -6 -18   37.67    2.29
   0   0  19    1.21    0.47
   0   0  19    0.08    0.47
   0   0  19    0.45    0.65
   0   0  19    0.06    0.38
   0   0  19    0.35    0.48
   0   0  19    0.82    0.60
   0   0 -19    0.99    0.62
   0   0 -19    0.31    0.42
   0   0 -19    0.14    0.49
   0   0 -19    0.27    0.47
  -1  -1  19    0.22    0.64
  -1  -1  19    0.94    0.71
   1   1  19   -0.12    0.37
  -1  -1  19    1.88    0.60
   1   1  19    0.60    0.63
   1   1  19    0.57    0.47
   1   1  19    0.56    0.50
  -1  -1  19    0.88    0.50
   1   1  19    0.67    0.62
   1   1  19    0.47    0.55
   1   1  19    0.91    0.49
  -1  -1  19    0.32    0.41
  -1  -1  19    0.61    0.45
   1   1 -19    1.42    0.64
  -1  -1 -19    1.09    0.51
  -1  -1 -19    0.85    0.65
   1   1 -19    0.55    0.44
  -1  -1 -19    0.75    0.69
  -1  -1 -19    0.75    0.54
  -1  -1 -19    0.96    0.40
  -1  -1 -19    0.37    0.44
   1   1 -19    1.20    0.59
   2   2  19   -0.16    0.51
  -2  -2  19    0.16    0.78
  -2  -2  19    0.35    0.68
  -2  -2  19    0.14    0.50
   2   2  19    0.25    0.59
   2   2  19    0.66    0.45
  -2  -2  19   -0.39    0.45
   2   2  19    0.51    0.49
   2   2  19   -0.40    0.55
   2   2  19    0.11    0.34
  -2  -2  19   -0.23    0.40
  -2  -2  19    0.40    0.53
   2   2 -19    0.80    0.59
   2   2 -19    0.22    0.37
   2   2 -19    0.54    0.34
  -2  -2 -19    0.18    0.51
  -2  -2 -19    0.48    0.80
   2   2 -19    1.14    0.61
   2   2 -19    0.19    0.47
   2   2 -19    0.48    0.58
  -2  -2 -19    0.25    0.48
  -3  -3  19   12.06    1.68
   3   3  19   10.78    1.25
   3   3  19   12.96    1.12
   3   3  19   11.65    1.12
   3   3  19   11.01    1.27
  -3  -3  19   11.79    1.12
   3   3  19   11.17    1.18
   3   3  19   11.18    1.29
   3   3  19   10.55    0.96
  -3  -3  19   11.29    1.31
  -3  -3  19   12.58    1.36
   3   3 -19   14.73    1.23
  -3  -3 -19   11.96    1.80
   3   3 -19   13.41    1.61
   3   3 -19   13.57    1.07
   3   3 -19   12.37    1.44
  -3  -3 -19   13.45    1.34
   3   3 -19   14.02    1.49
  -3  -3 -19   13.96    1.22
  -4  -4  19    8.44    1.34
   4   4  19   10.04    1.37
   4   4  19    8.99    1.28
   4   4  19    9.88    1.05
  -4  -4  19    9.54    1.39
  -4  -4  19   10.21    1.36
  -4  -4  19    9.91    1.11
   4   4  19    8.95    0.90
   4   4  19   10.46    1.32
   4   4 -19   10.20    1.70
  -4  -4 -19    8.73    1.73
   4   4 -19   10.40    1.24
   4   4 -19    9.49    1.05
  -4  -4 -19   10.29    1.14
   5   5  19    8.53    1.50
   5   5  19    6.10    1.08
  -5  -5  19    7.29    1.22
   5   5  19    6.83    1.37
  -5  -5  19    6.01    1.19
  -5  -5  19    8.32    1.44
   5   5  19    5.84    0.80
   5   5 -19    6.80    1.21
  -5  -5 -19    8.47    1.87
   5   5 -19    6.23    1.16
   5   5 -19    7.08    1.45
   5   5 -19    6.31    1.15
   0   0  20   54.94    2.93
   0   0  20   54.31    2.82
   0   0  20   53.80    3.16
   0   0  20   54.03    2.90
   0   0  20   54.68    2.75
   0   0  20   52.55    2.78
   0   0 -20   55.10    2.61
   0   0 -20   52.15    3.30
   0   0 -20   54.54    2.86
   0   0 -20   52.83    2.60
  -1  -1  20   49.95    2.73
  -1  -1  20   49.73    2.65
  -1  -1  20   52.13    2.83
   1   1  20   50.82    2.62
   1   1  20   49.66    2.78
   1   1  20   52.35    2.73
  -1  -1  20   50.36    2.92
  -1  -1  20   49.25    2.90
   1   1  20   51.60    2.62
   1   1  20   51.30    2.72
  -1  -1  20   53.43    2.77
  -1  -1 -20   53.57    2.39
   1   1 -20   51.26    2.81
  -1  -1 -20   55.01    3.40
  -1  -1 -20   51.12    2.73
  -1  -1 -20   51.38    2.40
   1   1 -20   50.65    3.19
   1   1 -20   52.66    2.56
  -1  -1 -20   49.44    2.66
  -2  -2  20   81.06    3.95
   2   2  20   81.52    3.87
   2   2  20   81.67    3.75
   2   2  20   80.75    3.73
  -2  -2  20   80.56    4.15
   2   2  20   83.08    3.97
  -2  -2  20   81.81    3.90
  -2  -2  20   79.71    3.81
  -2  -2  20   83.75    3.98
   2   2  20   80.20    3.71
  -2  -2 -20   75.53    4.44
  -2  -2 -20   79.26    3.83
   2   2 -20   81.13    3.99
   2   2 -20   78.82    3.74
   2   2 -20   77.82    4.29
  -3  -3  20   30.86    1.91
  -3  -3  20   31.18    3.13
   3   3  20   32.66    2.07
   3   3  20   30.55    2.00
   3   3  20   31.38    1.75
   3   3  20   31.64    1.85
  -3  -3  20   29.94    2.07
  -3  -3  20   32.56    2.13
   3   3 -20   29.68    2.31
   3   3 -20   30.45    2.22
   3   3 -20   30.61    1.62
  -3  -3 -20   27.22    2.58
  -3  -3 -20   30.00    1.96
   3   3 -20   29.06    1.92
  -4  -4  20   33.55    2.36
   4   4  20   32.67    1.97
   4   4  20   31.86    1.82
  -4  -4  20   34.10    2.26
   4   4  20   31.44    2.32
   4   4  20   31.25    2.27
   4   4  20   33.89    2.24
  -4  -4  20   32.48    2.03
   4   4 -20   34.56    2.63
   4   4 -20   34.87    2.15
  -4  -4 -20   33.66    2.82
   4   4 -20   31.55    2.48
   4   4 -20   34.99    1.88
   4   4 -20   37.05    2.47
   0   0  21    0.71    0.92
   0   0  21    0.62    0.55
   0   0  21    0.18    0.49
   0   0  21    0.26    0.63
   0   0  21   -0.28    0.60
   0   0 -21   -0.06    0.76
   0   0 -21    0.18    0.60
  -1  -1  21    0.33    0.70
   1   1  21    0.00    0.59
   1   1  21    1.13    0.67
  -1  -1  21    0.59    0.60
  -1  -1  21    0.57    0.66
   1   1  21    1.10    0.58
   1   1  21    0.59    0.46
   1   1  21    1.33    1.25
  -1  -1  21    0.26    1.01
  -1  -1  21   -0.16    0.52
  -1  -1 -21    0.32    0.44
   1   1 -21    0.39    0.56
   1   1 -21   -0.95    0.74
   1   1 -21   -0.72    0.70
  -1  -1 -21    0.39    0.54
  -1  -1 -21    0.07    0.96
   2   2  21    5.79    0.85
   2   2  21    5.87    1.16
  -2  -2  21    7.07    1.37
  -2  -2  21    5.87    1.20
   2   2  21    4.54    0.90
   2   2  21    4.09    0.80
   2   2 -21    5.85    1.12
   2   2 -21    4.61    1.01
   2   2 -21    6.76    1.39
  -2  -2 -21    6.02    1.05
  -2  -2 -21    6.87    1.39
   3   3  21    6.47    1.14
  -3  -3  21    3.89    0.72
   3   3  21    4.44    0.86
  -3  -3  21    3.51    0.93
   3   3  21    3.89    0.91
  -3  -3  21    4.51    0.97
   3   3  21    4.56    0.89
   3   3 -21    3.33    0.81
   3   3 -21    3.72    1.02
  -3  -3 -21    3.37    1.29
  -3  -3 -21    3.63    0.98
   3   3 -21    2.11    0.94
   0   0  22    6.88    1.13
   0   0  22    6.07    0.96
   0   0  22    5.54    1.03
   0   0  22    8.62    1.42
   0   0 -22    7.96    1.81
   0   0 -22    6.45    1.12
  -1  -1  22   58.85    3.20
   1   1  22   61.66    3.19
   1   1  22   60.69    3.35
  -1  -1  22   61.43    3.11
   1   1  22   59.19    3.15
  -1  -1  22   57.45    3.14
   1   1  22   59.56    3.06
  -1  -1  22   60.56    3.34
  -1  -1 -22   53.96    3.92
   1   1 -22   57.87    2.97
   1   1 -22   54.05    3.76
   2   2  22   51.02    2.70
   2   2  22   51.67    2.84
  -2  -2  22   52.60    2.90
  -2  -2  22   51.47    2.98
  -2  -2 -22   45.05    3.56
   2   2 -22   44.28    2.65
  -2  -2 -22   44.35    3.10
  10   8   0    6.55    1.22
  10   8   0    7.62    0.96
 -10  -8   0    7.18    1.29
  10   8   0    8.31    1.24
  10   8   0    6.75    1.25
  10   8   0    7.39    0.88
 -10  -8   0    7.72    1.00
  10   8   0    8.69    1.58
   9   7   0   25.55    1.51
   9   7   0   24.81    1.65
  -9  -7   0   25.00    1.48
   9   7   0   25.91    1.43
   9   7   0   24.05    1.83
  -9  -7   0   25.59    1.68
  -9  -7   0   25.24    1.35
   9   7   0   24.72    1.39
   9   7   0   25.03    1.43
   9   7   0   25.69    1.93
  -9  -7   0   24.92    1.39
   9   7   0   23.80    1.36
   8   6   0   82.89    3.88
  -8  -6   0   82.88    3.90
   8   6   0   81.57    3.55
  -8  -6   0   83.82    3.53
  -8  -6   0   83.56    3.59
  -8  -6   0   84.20    3.82
   8   6   0   84.22    3.78
   8   6   0   82.48    3.54
   8   6   0   81.34    3.95
   8   6   0   81.11    3.55
   8   6   0   82.84    3.54
   8   6   0   83.02    3.55
  -7  -5   0   84.48    3.58
   7   5   0   85.48    3.59
   7   5   0   86.67    3.60
   7   5   0   89.10    3.90
  -7  -5   0   88.06    3.64
  -7  -5   0   84.55    3.76
   7   5   0   84.95    3.60
   7   5   0   83.99    3.79
  -7  -5   0   82.47    3.86
  -7  -5   0   85.49    3.56
   7   5   0   84.84    3.57
   7   5   0   86.42    3.61
   7   5   0   84.27    3.96
  -7  -5   0   85.07    3.88
  -6  -4   0   80.20    3.62
   6   4   0   82.07    3.63
  -6  -4   0   82.18    3.38
   6   4   0   82.64    3.70
   6   4   0   81.47    3.37
   6   4   0   82.55    3.26
   6   4   0   79.99    3.39
   6   4   0   79.07    3.54
  -6  -4   0   80.14    3.52
   6   4   0   80.46    3.39
  -6  -4   0   80.77    3.36
  -6  -4   0   82.31    3.41
   6   4   0   80.48    3.36
   6   4   0   82.80    3.40
  -5  -3   0  111.04    4.70
  -5  -3   0  110.99    4.42
   5   3   0  112.39    4.51
   5   3   0  103.26    4.52
   5   3   0  110.29    4.48
  -5  -3   0  110.84    4.49
  -5  -3   0  112.91    4.50
   5   3   0  111.12    4.70
  -5  -3   0  116.58    4.53
  -5  -3   0  111.22    4.70
   5   3   0  111.84    4.48
   5   3   0  112.52    4.42
  -5  -3   0  111.50    4.62
   5   3   0  110.26    4.51
   5   3   0  109.09    4.63
   4   2   0  225.10    8.99
  -4  -2   0  236.85    9.03
   4   2   0  226.80    9.10
   4   2   0  223.39    9.11
  -4  -2   0  226.29    9.01
  -4  -2   0  230.18    8.96
   4   2   0  203.11    9.06
   4   2   0  225.06    9.17
   4   2   0  235.22    8.97
   4   2   0  233.62    8.99
   4   2   0  228.79    9.22
  -4  -2   0  228.16    9.17
  -4  -2   0  226.62    9.01
  -4  -2   0  237.53    9.18
  -4  -2   0  228.35    9.10
   4   2   0  229.05    9.02
   3   1   0  199.82    8.05
   3   1   0  200.56    7.93
   3   1   0  199.78    7.93
   3   1   0  204.39    7.91
  -3  -1   0  200.65    7.98
  -3  -1   0  201.39    7.90
  -3  -1   0  202.41    7.93
   3   1   0  200.94    7.91
  -3  -1   0  197.63    7.92
   3   1   0  196.52    8.08
  -3  -1   0  200.79    8.05
   3   1   0  201.71    7.98
   3   1   0  197.71    7.90
  -3  -1   0  206.74    7.93
  -2   0   0  139.44    5.49
  -2   0   0  139.91    5.53
  -2   0   0  141.16    5.53
   2   0   0  138.99    5.53
  -2   0   0  133.22    5.62
  -2   0   0  141.99    5.52
  -2   0   0  143.33    5.52
  -2   0   0  140.79    5.61
   2   0   0  144.19    5.51
   2   0   0  136.57    5.62
   2   0   0  140.50    5.53
   2   0   0  136.88    5.51
   2   0   0  127.33    5.55
   2   0   0  143.71    5.55
  -2   0   0  135.78    5.55
   2   0   0  140.81    5.61
  -2   0   0  144.89    5.61
  -1  -3   0   16.52    0.78
  -1  -3   0   17.55    0.78
   1   3   0   17.06    0.76
  -1  -3   0   17.58    0.70
   1   3   0   18.31    0.77
   1   3   0   17.84    0.80
   1   3   0   17.05    0.79
  -1  -3   0   17.19    0.76
   1   3   0   16.63    0.79
  -1  -3   0   17.49    0.79
   1   3   0   17.65    0.70
  -1  -3   0   17.24    0.80
  -2  -4   0  425.97   16.80
  -2  -4   0  425.66   16.84
  -2  -4   0  424.01   16.77
   2   4   0  408.23   16.80
   2   4   0  417.13   16.77
   2   4   0  417.87   16.78
  -2  -4   0  433.17   16.79
   2   4   0  419.23   16.81
  -2  -4   0  431.32   16.76
   2   4   0  426.63   16.74
   2   4   0  442.82   16.80
  -2  -4   0  423.14   16.81
   2   4   0  425.11   16.75
  -2  -4   0  455.19   16.78
   3   5   0  441.46   17.49
  -3  -5   0  437.10   17.38
   3   5   0  445.92   17.45
  -3  -5   0  433.08   17.50
   3   5   0  441.00   17.50
  -3  -5   0  449.93   17.51
   3   5   0  441.86   17.52
   3   5   0  447.08   17.41
  -3  -5   0  466.36   17.46
  -3  -5   0  434.45   17.51
   3   5   0  444.81   17.43
   3   5   0  433.89   17.45
   3   5   0  447.20   17.50
  -3  -5   0  438.86   17.37
  -3  -5   0  445.60   17.44
   4   6   0  321.32   12.76
  -4  -6   0  317.50   12.68
  -4  -6   0  320.54   12.56
  -4  -6   0  336.62   12.70
   4   6   0  314.33   12.65
  -4  -6   0  316.23   12.77
   4   6   0  316.71   12.73
  -4  -6   0  322.57   12.66
   4   6   0  323.74   12.64
  -4  -6   0  316.36   12.76
   4   6   0  314.09   12.75
   4   6   0  320.88   12.69
   4   6   0  317.44   12.67
  -4  -6   0  316.30   12.75
   5   7   0  207.82    8.32
  -5  -7   0  224.60    8.52
   5   7   0  207.27    8.38
  -5  -7   0  203.49    8.49
   5   7   0  205.11    8.43
  -5  -7   0  206.35    8.19
   5   7   0  209.40    8.37
  -5  -7   0  211.84    8.20
   5   7   0  203.16    8.48
  -5  -7   0  207.70    8.37
   5   7   0  206.86    8.48
   5   7   0  201.51    8.33
   6   8   0   35.01    1.70
   6   8   0   35.36    1.79
  -6  -8   0   35.22    1.65
   6   8   0   34.60    1.68
  -6  -8   0   34.65    1.84
  -6  -8   0   36.47    1.73
  -6  -8   0   36.59    1.88
   6   8   0   33.54    1.81
   6   8   0   36.02    1.67
   6   8   0   32.55    1.87
  -6  -8   0   36.06    1.72
   6   8   0   36.62    1.87
  -7  -9   0   58.23    2.66
   7   9   0   56.38    2.62
   7   9   0   57.10    2.73
   7   9   0   57.54    2.79
  -7  -9   0   57.31    2.64
   7   9   0   57.00    2.62
   7   9   0   57.76    2.63
   7   9   0   61.55    2.88
   7   9   0   57.96    2.60
  -7  -9   0   56.39    2.81
  -7  -9   0   57.64    2.84
  -8 -10   0   11.80    0.97
   8  10   0   12.68    1.27
  -8 -10   0   13.13    1.18
   8  10   0   11.36    1.00
  -8 -10   0   12.36    1.03
  -8 -10   0   12.76    1.04
   8  10   0   12.66    1.21
   8  10   0   11.51    1.13
   8  10   0   12.14    0.94
   8  10   0   10.04    1.08
  -8 -10   0   12.10    1.29
   8  10   0   13.49    1.29
   8  10   0   12.62    1.02
   9  11   0    2.10    0.71
  -9 -11   0    1.79    0.95
   9  11   0    2.28    0.61
   9  11   0    2.60    0.84
  -9 -11   0    2.71    0.75
   9  11   0    2.06    0.86
   9  11   0    1.85    0.74
   9  11   0    2.24    0.52
   9  11   0    1.18    0.60
  -9 -11   0    2.47    0.63
   9  11   0    1.87    0.86
  10   8   1   40.62    2.59
  10   8   1   39.22    1.97
 -10  -8   1   40.20    2.39
  10   8   1   40.30    2.10
 -10  -8   1   40.20    2.09
  10   8   1   35.67    2.44
  10   8   1   40.38    1.97
  10   8   1   37.76    2.75
  10   8   1   41.16    2.41
  10   8  -1   41.63    2.69
  10   8  -1   39.53    2.36
  10   8  -1   40.13    2.14
  10   8  -1   34.90    2.71
 -10  -8  -1   41.58    2.42
  10   8  -1   40.91    2.28
 -10  -8  -1   39.83    2.11
  10   8  -1   39.07    2.05
   9   7   1   49.30    2.65
  -9  -7   1   51.41    2.41
   9   7   1   50.29    2.77
   9   7   1   47.32    2.84
   9   7   1   49.87    2.40
  -9  -7   1   51.35    2.66
   9   7   1   50.79    2.32
  -9  -7   1   50.85    2.41
  -9  -7   1   51.22    2.87
   9   7   1   49.37    2.33
   9   7   1   48.08    2.34
   9   7   1   49.11    2.41
  -9  -7  -1   51.51    2.46
  -9  -7  -1   50.81    2.23
  -9  -7  -1   52.07    2.65
   9   7  -1   49.91    2.46
   9   7  -1   52.93    2.68
   9   7  -1   52.21    2.42
   9   7  -1   53.30    2.44
   9   7  -1   54.41    2.85
   9   7  -1   51.11    2.41
   9   7  -1   51.77    2.34
  -9  -7  -1   53.08    2.27
  -8  -6   1   23.13    1.22
  -8  -6   1   22.54    1.55
  -8  -6   1   23.59    1.22
   8   6   1   23.13    1.19
   8   6   1   22.42    1.57
  -8  -6   1   23.12    1.42
   8   6   1   23.38    1.13
   8   6   1   23.24    1.39
   8   6   1   23.59    1.15
   8   6   1   22.81    1.50
   8   6   1   22.36    1.12
   8   6   1   22.03    1.23
   8   6   1   23.54    1.50
   8   6  -1   17.36    1.31
  -8  -6  -1   17.04    1.43
   8   6  -1   17.55    1.11
   8   6  -1   18.13    1.46
  -8  -6  -1   16.52    1.06
  -8  -6  -1   17.10    1.01
   8   6  -1   17.57    1.18
   8   6  -1   17.16    1.16
   8   6  -1   17.67    1.13
  -8  -6  -1   17.65    1.22
  -8  -6  -1   16.19    1.58
  -7  -5   1   29.21    1.51
  -7  -5   1   30.25    1.55
  -7  -5   1   29.98    1.56
   7   5   1   29.87    1.84
   7   5   1   29.80    1.81
   7   5   1   30.54    1.50
   7   5   1   29.20    1.75
   7   5   1   30.06    1.49
   7   5   1   30.68    1.70
   7   5   1   30.25    1.57
  -7  -5   1   28.14    1.72
  -7  -5   1   30.40    1.70
   7   5   1   29.65    1.49
  -7  -5   1   29.02    1.79
   7   5   1   28.42    1.47
  -7  -5  -1   35.06    1.82
   7   5  -1   35.95    1.56
   7   5  -1   36.06    1.87
   7   5  -1   34.66    1.74
  -7  -5  -1   36.27    1.75
   7   5  -1   34.86    1.60
   7   5  -1   35.94    1.59
   7   5  -1   35.82    1.58
  -7  -5  -1   36.25    1.63
  -7  -5  -1   35.81    1.51
  -7  -5  -1   33.96    1.82
   7   5  -1   34.34    1.54
  -7  -5  -1   35.27    1.47
   6   4   1   50.33    2.13
   6   4   1   47.49    2.35
   6   4   1   50.74    2.32
  -6  -4   1   49.45    2.17
   6   4   1   49.55    2.10
  -6  -4   1   50.59    2.38
   6   4   1   49.70    2.03
  -6  -4   1   51.12    2.30
  -6  -4   1   49.64    2.15
   6   4   1   49.72    2.11
  -6  -4   1   51.75    2.17
   6   4   1   50.60    2.13
   6   4   1   50.99    2.31
   6   4   1   48.99    2.43
  -6  -4   1   49.03    2.39
  -6  -4   1   49.74    2.02
   6   4  -1   49.03    2.18
   6   4  -1   48.15    2.38
  -6  -4  -1   50.23    2.20
   6   4  -1   48.99    2.01
  -6  -4  -1   47.76    2.28
  -6  -4  -1   47.60    2.38
   6   4  -1   49.46    2.31
  -6  -4  -1   48.74    2.11
   6   4  -1   48.93    2.16
   6   4  -1   48.82    2.13
  -6  -4  -1   49.47    2.09
   6   4  -1   47.52    2.14
   6   4  -1   48.94    2.45
  -6  -4  -1   48.73    2.36
  -5  -3   1   45.26    1.89
   5   3   1   43.33    2.05
   5   3   1   43.62    1.83
   5   3   1   43.58    1.81
   5   3   1   42.84    1.84
  -5  -3   1   43.60    2.08
  -5  -3   1   42.39    2.05
  -5  -3   1   42.54    1.91
   5   3   1   43.38    2.00
   5   3   1   43.31    1.86
  -5  -3   1   43.20    1.80
   5   3   1   43.93    2.00
   5   3   1   43.66    1.86
  -5  -3   1   42.26    1.99
  -5  -3   1   44.87    1.90
   5   3  -1   43.37    2.14
   5   3  -1   44.38    2.09
   5   3  -1   44.96    1.80
   5   3  -1   42.66    1.91
   5   3  -1   42.79    1.87
  -5  -3  -1   44.00    2.06
  -5  -3  -1   46.47    1.93
  -5  -3  -1   43.99    2.08
   5   3  -1   44.14    1.88
   5   3  -1   43.22    1.89
   5   3  -1   43.80    1.92
  -5  -3  -1   42.52    1.98
  -5  -3  -1   44.67    1.84
   5   3  -1   43.92    2.02
  -5  -3  -1   44.25    1.85
  -4  -2   1    3.12    0.37
  -4  -2   1    3.14    0.31
   4   2   1    3.59    0.27
  -4  -2   1    3.39    0.40
  -4  -2   1    3.26    0.25
   4   2   1    3.11    0.36
   4   2   1    3.55    0.25
   4   2   1    3.18    0.36
   4   2   1    3.63    0.25
   4   2   1    3.15    0.42
   4   2   1    3.70    0.27
   4   2   1    3.13    0.43
  -4  -2   1    3.20    0.42
  -4  -2   1    3.36    0.26
  -4  -2   1    3.21    0.31
  -4  -2   1    3.40    0.31
  -4  -2   1    3.37    0.26
  -3  -1   1   28.80    1.26
  -3  -1   1   28.01    1.30
  -3  -1   1   29.12    1.26
  -3  -1   1   29.16    1.39
  -3  -1   1   29.48    1.26
  -3  -1   1   28.80    1.26
   3   1   1   27.46    1.33
   3   1   1   28.29    1.23
  -3  -1   1   28.40    1.41
  -3  -1   1   28.66    1.34
   3   1   1   28.30    1.42
   3   1   1   29.10    1.27
   3   1   1   27.96    1.38
  -3  -1   1   26.20    1.31
   3   1   1   28.60    1.23
   3   1  -1   31.90    1.45
  -3  -1  -1   30.28    1.50
  -3  -1  -1   32.39    1.25
   3   1  -1   31.59    1.32
  -3  -1  -1   31.13    1.25
   3   1  -1   31.48    1.29
   3   1  -1   31.26    1.32
  -3  -1  -1   31.27    1.34
  -3  -1  -1   32.99    1.32
  -3  -1  -1   33.34    1.27
  -3  -1  -1   31.56    1.40
   3   1  -1   31.84    1.29
   3   1  -1   31.96    1.26
   3   1  -1   32.54    1.27
   3   1  -1   32.22    1.43
   2   0   1  121.63    4.86
  -2   0   1  118.94    4.88
  -2   0   1  125.23    4.86
   2   0   1  123.18    4.94
   2   0   1  122.46    4.83
  -2   0   1  124.01    4.86
  -2   0   1  125.04    4.92
   2   0   1  127.13    4.83
   2   0   1  117.44    4.95
  -2   0   1  125.21    4.88
   2   0   1  122.66    4.85
  -2   0   1  119.83    4.95
   2   0   1  121.69    4.88
  -2   0  -1  123.92    4.88
  -2   0  -1  125.78    4.94
   2   0  -1  120.03    4.95
   2   0  -1  121.93    4.88
   2   0  -1  123.34    4.86
  -2   0  -1  122.87    4.83
  -2   0  -1  126.71    4.87
  -2   0  -1  120.63    4.82
   2   0  -1  117.01    4.95
  -2   0  -1  119.32    4.95
  -2   0  -1  122.40    4.85
   2   0  -1  123.76    4.87
   2   0  -1  120.05    4.86
   2   0  -1  120.65    4.88
   1  -1   1   16.38    0.75
   1  -1   1   19.48    0.80
   1  -1   1   18.42    0.73
   1  -1   1   16.32    0.72
  -1  -3   1  216.12    8.33
   1   3   1  223.69    8.31
   1   3   1  221.24    8.28
   1   3   1  222.34    8.25
   1   3   1  218.03    8.32
  -1  -3   1  227.28    8.24
   1   3   1  215.55    8.31
  -1  -3   1  222.92    8.33
   1   3   1  222.86    8.28
  -1  -3   1  221.20    8.35
  -1  -3   1  219.99    8.29
  -1  -3   1  217.56    8.32
   1   3   1  218.26    8.25
  -1  -3   1  217.39    8.32
  -1  -3   1  221.21    8.30
  -1  -3  -1  197.01    8.27
   1   3  -1  199.73    8.31
   1   3  -1  200.09    8.32
  -1  -3  -1  197.28    8.30
   1   3  -1  196.23    8.29
   1   3  -1  197.46    8.31
   1   3  -1  197.17    8.31
  -1  -3  -1  197.60    8.31
   1   3  -1  199.26    8.33
  -1  -3  -1  202.31    8.27
  -1  -3  -1  200.66    8.32
  -1  -3  -1  207.96    8.31
   1   3  -1  192.52    8.29
   2   4   1  186.14    6.75
  -2  -4   1  183.34    6.77
  -2  -4   1  180.36    6.76
  -2  -4   1  180.40    6.73
   2   4   1  179.54    6.78
  -2  -4   1  177.21    6.71
  -2  -4   1  178.16    6.78
   2   4   1  175.36    6.74
  -2  -4   1  176.07    6.80
   2   4   1  185.16    6.70
   2   4   1  178.72    6.74
   2   4   1  179.23    6.71
   2   4  -1  157.98    6.76
  -2  -4  -1  162.44    6.72
  -2  -4  -1  145.91    6.77
  -2  -4  -1  166.37    6.74
   2   4  -1  163.63    6.72
   2   4  -1  160.95    6.75
   2   4  -1  157.40    6.72
  -2  -4  -1  161.48    6.66
   2   4  -1  161.20    6.78
  -2  -4  -1  159.32    6.75
  -2  -4  -1  164.84    6.69
  -2  -4  -1  158.17    6.77
  -2  -4  -1  163.28    6.73
   2   4  -1  161.00    6.76
   2   4  -1  163.30    6.75
   3   5   1  161.11    6.17
   3   5   1  162.10    6.24
  -3  -5   1  162.44    6.15
  -3  -5   1  162.82    6.20
   3   5   1  159.31    6.25
  -3  -5   1  158.49    6.26
   3   5   1  161.03    6.21
  -3  -5   1  159.39    6.13
  -3  -5   1  168.55    6.19
   3   5   1  161.44    6.13
  -3  -5   1  161.10    6.26
  -3  -5   1  157.67    6.24
   3   5   1  157.98    6.17
   3   5   1  160.46    6.14
  -3  -5  -1  153.52    6.19
   3   5  -1  145.07    6.25
  -3  -5  -1  146.01    6.16
   3   5  -1  148.55    6.15
   3   5  -1  147.05    6.21
  -3  -5  -1  149.19    6.07
  -3  -5  -1  150.56    6.08
   3   5  -1  144.13    6.18
  -3  -5  -1  145.15    6.14
  -3  -5  -1  146.12    6.19
  -3  -5  -1  146.62    6.21
   3   5  -1  146.40    6.22
  -3  -5  -1  146.18    6.23
   3   5  -1  146.44    6.19
   3   5  -1  147.32    6.16
   4   6   1   70.44    2.76
  -4  -6   1   69.70    2.91
  -4  -6   1   70.81    2.81
   4   6   1   72.73    2.87
   4   6   1   70.74    2.74
   4   6   1   72.17    2.79
  -4  -6   1   69.49    2.89
   4   6   1   72.63    2.80
  -4  -6   1   72.82    2.74
   4   6   1   69.43    2.88
  -4  -6   1   71.11    2.71
  -4  -6   1   74.50    2.82
   4   6   1   72.87    2.91
  -4  -6   1   70.39    2.88
  -4  -6  -1   63.22    2.83
   4   6  -1   59.33    2.81
   4   6  -1   59.17    2.74
  -4  -6  -1   59.59    2.76
   4   6  -1   60.21    2.79
   4   6  -1   59.70    2.79
   4   6  -1   58.55    2.84
  -4  -6  -1   59.43    2.73
   4   6  -1   60.35    2.88
   4   6  -1   60.53    2.76
  -4  -6  -1   59.83    2.62
  -4  -6  -1   59.64    2.83
  -4  -6  -1   60.23    2.86
  -4  -6  -1   61.64    2.80
   5   7   1   30.47    1.40
  -5  -7   1   30.53    1.33
   5   7   1   31.83    1.55
  -5  -7   1   29.99    1.56
   5   7   1   30.34    1.54
   5   7   1   30.27    1.44
   5   7   1   30.39    1.56
  -5  -7   1   29.94    1.47
   5   7   1   30.26    1.55
   5   7   1   30.30    1.42
  -5  -7   1   29.34    1.58
  -5  -7   1   30.39    1.34
  -5  -7   1   31.06    1.46
   5   7  -1   29.83    1.54
   5   7  -1   29.88    1.51
  -5  -7  -1   29.89    1.56
   5   7  -1   29.97    1.47
   5   7  -1   29.82    1.46
  -5  -7  -1   29.38    1.53
  -5  -7  -1   29.29    1.44
  -5  -7  -1   30.23    1.39
  -5  -7  -1   30.32    1.48
   5   7  -1   30.13    1.43
   5   7  -1   30.26    1.45
   5   7  -1   30.45    1.60
   6   8   1   87.65    3.62
  -6  -8   1   83.91    3.49
   6   8   1   90.22    3.67
   6   8   1   85.79    3.62
  -6  -8   1   85.37    3.31
  -6  -8   1   84.55    3.54
  -6  -8   1   86.27    3.72
  -6  -8   1   87.52    3.53
  -6  -8   1   84.43    3.30
   6   8   1   87.54    3.46
  -6  -8   1   85.76    3.68
   6   8   1   86.42    3.51
   6   8   1   86.91    3.49
   6   8   1   84.56    3.47
   6   8   1   84.35    3.64
   6   8  -1   75.02    3.50
  -6  -8  -1   75.67    3.42
   6   8  -1   76.05    3.54
   6   8  -1   73.94    3.45
   6   8  -1   76.60    3.66
  -6  -8  -1   77.36    3.64
   6   8  -1   75.79    3.51
  -6  -8  -1   77.29    3.63
  -6  -8  -1   72.66    3.50
  -6  -8  -1   75.42    3.46
   6   8  -1   74.43    3.60
   7   9   1  103.69    4.40
   7   9   1  102.95    4.62
   7   9   1   96.90    4.39
  -7  -9   1  100.47    4.45
  -7  -9   1   99.17    4.67
  -7  -9   1  100.06    4.64
   7   9   1  101.12    4.61
  -7  -9   1   98.69    4.46
   7   9   1  100.56    4.43
   7   9   1   99.12    4.41
   7   9   1  100.64    4.57
   7   9   1  104.38    4.55
   7   9  -1  111.90    4.66
  -7  -9  -1  111.29    4.43
  -7  -9  -1  109.74    4.66
   7   9  -1  102.38    4.70
  -7  -9  -1  108.75    4.51
  -7  -9  -1  106.22    4.64
   7   9  -1  103.95    4.59
   7   9  -1  113.92    4.74
   7   9  -1  109.21    4.50
   7   9  -1  109.56    4.48
   7   9  -1  111.58    4.46
  -8 -10   1   44.61    2.27
   8  10   1   41.14    2.22
   8  10   1   42.66    2.42
  -8 -10   1   44.36    2.42
   8  10   1   42.25    2.16
   8  10   1   44.71    2.18
   8  10   1   42.75    2.39
   8  10   1   43.36    2.36
  -8 -10   1   43.02    2.51
   8  10   1   43.48    2.17
   8  10   1   42.33    2.39
  -8 -10   1   43.16    2.22
  -8 -10  -1   43.85    2.09
   8  10  -1   47.42    2.30
   8  10  -1   47.20    2.24
  -8 -10  -1   46.66    2.49
   8  10  -1   49.55    2.26
   8  10  -1   47.22    2.27
  -8 -10  -1   47.76    2.46
  -8 -10  -1   46.86    2.28
   8  10  -1   46.96    2.42
  -8 -10  -1   48.67    2.19
   8  10  -1   44.27    2.84
   8  10  -1   47.74    2.37
   9  11   1   58.86    3.07
   9  11   1   57.65    2.93
   9  11   1   60.99    2.82
  -9 -11   1   61.22    3.13
  -9 -11   1   59.11    2.86
  -9 -11   1   60.02    3.36
   9  11   1   56.00    3.11
   9  11   1   59.13    3.13
   9  11   1   58.59    2.81
   9  11   1   60.75    3.20
  -9 -11  -1   59.43    2.90
   9  11  -1   55.57    3.55
   9  11  -1   59.31    3.17
   9  11  -1   59.49    2.98
   9  11  -1   59.02    2.99
   9  11  -1   63.05    3.13
   9  11  -1   58.39    2.85
  -9 -11  -1   59.47    3.14
   9  11  -1   62.24    2.93
   9  11  -1   58.95    3.25
  10   8   2   24.49    1.47
  10   8   2   25.27    2.03
  10   8   2   23.87    1.42
  10   8   2   22.45    2.26
 -10  -8   2   21.61    1.80
  10   8   2   22.92    1.28
  10   8   2   24.95    1.84
  10   8   2   21.56    1.27
 -10  -8   2   23.30    1.47
 -10  -8  -2   21.95    1.78
  10   8  -2   21.13    1.69
  10   8  -2   21.19    2.07
  10   8  -2   20.44    1.54
  10   8  -2   20.77    1.43
 -10  -8  -2   21.37    1.49
  10   8  -2   19.72    1.74
   9   7   2   18.50    1.10
   9   7   2   18.84    1.43
   9   7   2   18.20    1.17
  -9  -7   2   19.28    1.32
   9   7   2   18.29    1.75
  -9  -7   2   19.98    1.48
  -9  -7   2   17.69    1.69
   9   7   2   17.86    1.23
   9   7   2   18.64    1.09
   9   7   2   18.25    1.33
  -9  -7   2   19.44    1.25
   9   7   2   19.19    1.62
   9   7  -2   19.36    1.16
  -9  -7  -2   20.43    1.49
  -9  -7  -2   20.42    1.32
   9   7  -2   22.99    1.49
   9   7  -2   21.07    1.26
   9   7  -2   20.98    1.31
   9   7  -2   22.08    1.71
   9   7  -2   20.91    1.40
   9   7  -2   20.07    1.31
   8   6   2   89.86    4.19
   8   6   2   94.34    3.83
   8   6   2   92.33    3.87
   8   6   2   90.68    4.30
   8   6   2   91.99    3.85
   8   6   2   94.80    3.99
   8   6   2   93.64    3.86
   8   6   2   90.00    4.34
  -8  -6   2   89.74    4.17
   8   6   2   93.03    4.16
  -8  -6   2   94.50    3.99
  -8  -6   2   92.33    3.91
  -8  -6   2   92.49    4.32
   8   6  -2   96.55    4.01
  -8  -6  -2   79.12    4.69
   8   6  -2   94.99    3.99
   8   6  -2   82.24    5.12
  -8  -6  -2   94.57    4.24
   8   6  -2   92.11    3.85
  -8  -6  -2   94.93    4.01
   8   6  -2   94.88    3.99
   8   6  -2   93.69    3.95
   8   6  -2   93.63    4.17
  -8  -6  -2   92.82    3.74
   7   5   2   94.47    3.98
   7   5   2   93.54    4.26
   7   5   2   93.55    3.97
  -7  -5   2   91.27    4.27
   7   5   2   93.14    4.34
  -7  -5   2   92.96    4.06
   7   5   2   91.30    4.20
   7   5   2   96.41    3.97
   7   5   2   95.01    3.87
   7   5   2   94.01    4.24
  -7  -5   2   95.26    4.22
   7   5   2   93.10    3.96
   7   5   2   92.61    4.37
  -7  -5   2   94.62    4.02
  -7  -5   2   92.51    4.08
  -7  -5   2   92.39    4.34
   7   5  -2  100.67    4.00
  -7  -5  -2  104.53    3.91
   7   5  -2   95.97    4.20
   7   5  -2  101.20    4.27
   7   5  -2  101.86    4.08
  -7  -5  -2  101.00    4.23
   7   5  -2  100.73    4.11
   7   5  -2  100.51    4.37
  -7  -5  -2  102.89    4.31
  -7  -5  -2  103.52    3.93
  -7  -5  -2  104.35    4.14
   7   5  -2   92.22    4.20
  -6  -4   2  111.20    4.80
  -6  -4   2  113.23    4.76
   6   4   2  111.07    4.46
  -6  -4   2  112.29    4.57
   6   4   2  115.29    4.85
   6   4   2  113.68    4.82
   6   4   2  114.78    4.47
   6   4   2  114.73    4.70
   6   4   2  113.00    4.45
   6   4   2  113.98    4.42
   6   4   2  112.24    4.69
  -6  -4   2  113.55    4.41
   6   4   2  113.45    4.48
  -6  -4   2  110.81    4.68
   6   4   2  116.47    4.74
  -6  -4   2  109.81    4.41
  -6  -4   2  112.54    4.59
  -6  -4   2  114.29    4.42
  -6  -4   2  117.07    4.52
  -6  -4  -2  108.21    4.66
   6   4  -2  107.46    4.58
  -6  -4  -2  105.32    4.78
   6   4  -2  107.91    4.54
   6   4  -2  106.53    4.84
   6   4  -2  107.54    4.69
   6   4  -2  106.77    4.79
  -6  -4  -2   93.74    4.88
  -6  -4  -2  110.23    4.44
  -6  -4  -2  105.77    4.71
  -6  -4  -2  109.06    4.42
   6   4  -2  107.97    4.55
   6   4  -2  111.08    4.60
   6   4  -2  104.29    4.48
   5   3   2  191.46    7.61
  -5  -3   2  185.19    7.60
  -5  -3   2  181.88    7.87
  -5  -3   2  184.22    7.70
  -5  -3   2  184.43    7.76
   5   3   2  188.22    7.81
  -5  -3   2  189.11    7.58
   5   3   2  190.16    7.58
   5   3   2  189.88    7.79
   5   3   2  183.91    7.76
   5   3   2  191.41    7.59
  -5  -3   2  188.98    7.61
  -5  -3   2  189.36    7.63
   5   3   2  187.21    7.60
   5   3   2  188.66    7.89
  -5  -3   2  181.69    7.72
  -5  -3   2  178.13    7.81
   5   3   2  192.70    7.91
   5   3   2  185.93    7.58
  -5  -3  -2  198.40    7.83
  -5  -3  -2  199.65    7.90
   5   3  -2  199.93    7.69
   5   3  -2  203.72    7.58
   5   3  -2  195.80    7.90
   5   3  -2  192.19    7.80
   5   3  -2  201.47    7.69
  -5  -3  -2  193.32    7.77
   5   3  -2  197.36    7.73
  -5  -3  -2  203.38    7.72
   5   3  -2  195.44    7.73
   5   3  -2  193.48    7.62
  -5  -3  -2  201.83    7.57
  -5  -3  -2  203.52    7.59
   4   2   2  316.48   12.35
  -4  -2   2  317.60   12.37
   4   2   2  316.73   12.50
   4   2   2  310.58   12.32
  -4  -2   2  322.34   12.54
   4   2   2  317.08   12.50
   4   2   2  314.59   12.61
   4   2   2  330.96   12.54
  -4  -2   2  321.96   12.37
  -4  -2   2  318.57   12.46
  -4  -2   2  318.03   12.39
   4   2   2  313.02   12.34
   4   2   2  318.10   12.37
  -4  -2   2  322.30   12.60
  -4  -2   2  315.96   12.39
  -4  -2   2  306.95   12.49
   4   2   2  320.46   12.61
   4   2  -2  306.38   12.37
   4   2  -2  307.38   12.59
  -4  -2  -2  317.53   12.32
   4   2  -2  308.35   12.43
   4   2  -2  295.84   12.45
   4   2  -2  303.06   12.46
  -4  -2  -2  307.81   12.48
   4   2  -2  310.82   12.42
  -4  -2  -2  313.28   12.45
  -4  -2  -2  306.04   12.53
  -4  -2  -2  317.90   12.33
   4   2  -2  320.81   12.36
  -4  -2  -2  323.40   12.59
  -3  -1   2  683.99   27.11
  -3  -1   2  618.56   27.32
   3   1   2  697.30   27.49
   3   1   2  685.56   27.56
   3   1   2  667.42   27.38
   3   1   2  686.78   27.32
  -3  -1   2  677.15   27.30
   3   1   2  696.38   27.30
  -3  -1   2  695.32   27.39
   3   1   2  702.94   27.20
   3   1   2  691.65   27.22
  -3  -1   2  687.49   27.24
  -3  -1   2  697.76   27.32
  -3  -1   2  694.38   27.28
  -3  -1   2  685.18   27.40
  -3  -1  -2  694.70   27.35
   3   1  -2  696.54   27.34
  -3  -1  -2  700.91   27.41
   3   1  -2  692.55   27.36
  -3  -1  -2  751.35   27.21
   3   1  -2  708.32   27.34
   3   1  -2  726.00   27.20
   3   1  -2  711.28   27.36
   3   1  -2  706.70   27.25
   3   1  -2  699.18   27.59
  -2   0   2  595.22   23.22
  -2   0   2  595.65   23.32
  -2   0   2  584.53   23.50
  -2   0   2  592.80   23.18
   2   0   2  588.61   23.33
   2   0   2  589.97   23.35
   2   0   2  577.09   23.54
  -2   0   2  620.10   23.35
  -2   0   2  587.86   23.19
   2   0   2  577.22   23.65
  -2   0   2  587.56   23.24
  -2   0   2  588.50   23.38
   2   0   2  587.02   23.27
  -2   0  -2  602.54   23.19
   2   0  -2  587.44   23.48
   2   0  -2  570.47   23.30
  -2   0  -2  648.21   23.12
  -2   0  -2  589.22   23.51
  -2   0  -2  585.09   23.35
   2   0  -2  563.94   23.38
   2   0  -2  604.23   23.22
   2   0  -2  577.78   23.47
   2   0  -2  576.51   23.27
   2   0  -2  583.22   23.16
   2   0  -2  584.68   23.38
   2   0  -2  598.22   23.31
  -1   1   2  671.68   27.11
  -1   1   2  696.99   27.20
  -1   1   2  689.67   27.30
   1  -1   2  672.11   26.97
  -1   1   2  673.06   27.17
   1  -1   2  663.76   27.03
   1  -1   2  673.02   27.01
   1  -1   2  679.32   27.10
  -1   1   2  663.65   27.19
   1  -1   2  697.27   27.11
  -1   1   2  680.33   27.26
  -1   1   2  685.09   27.22
   1  -1   2  655.11   27.37
  -1   1   2  625.01   27.28
   1  -1   2  694.65   27.35
  -1   1  -2  699.12   27.09
  -1   1  -2  696.12   27.64
   1  -1  -2  690.47   27.23
  -1   1  -2  708.27   27.07
   1  -1  -2  710.12   27.31
  -1   1  -2  689.93   27.21
   1  -1  -2  712.46   27.23
   1  -1  -2  679.99   27.48
  -1   1  -2  771.69   27.21
  -1   1  -2  760.22   26.93
   1  -1  -2  712.46   27.12
  -1   1  -2  613.72   27.57
   1  -1  -2  689.26   27.21
  -1   1  -2  704.66   27.10
   0  -2   2  585.90   21.66
   0  -2   2  536.29   21.53
   0   2   2  565.99   21.32
   0  -2   2  549.81   21.43
   0   2   2  539.12   21.36
   0   2   2  491.78   21.58
   0   2   2  556.60   21.40
   0   2   2  541.93   21.40
   0   2   2  548.80   21.53
   0  -2   2  552.78   21.48
   0  -2   2  522.92   21.47
   0  -2   2  548.14   21.69
   0  -2   2  566.83   21.41
   0   2  -2  546.08   21.47
   0  -2  -2  542.96   21.51
   0  -2  -2  500.74   21.46
   0  -2  -2  538.55   21.44
   0  -2  -2  573.54   21.21
   0  -2  -2  537.61   21.47
   0   2  -2  532.29   21.40
   0   2  -2  542.82   21.46
   0  -2  -2  532.06   21.33
   0  -2  -2  523.49   21.46
   0   2  -2  526.67   21.42
   0   2  -2  527.05   21.66
   0  -2  -2  535.89   21.42
   0   2  -2  574.92   21.44
  -1  -3   2  242.64    9.74
  -1  -3   2  244.53    9.72
   1   3   2  242.36    9.75
   1   3   2  246.62    9.74
   1   3   2  246.94    9.69
  -1  -3   2  244.81    9.72
   1   3   2  269.07    9.71
   1   3   2  244.99    9.72
  -1  -3   2  240.80    9.74
   1   3   2  250.19    9.65
   1   3   2  240.26    9.71
   1   3   2  245.70    9.67
  -1  -3   2  224.84    9.80
   1   3   2  238.89    9.73
  -1  -3   2  243.09    9.72
  -1  -3   2  246.16    9.78
  -1  -3  -2  246.33    9.72
  -1  -3  -2  249.37    9.67
  -1  -3  -2  257.77    9.74
   1   3  -2  245.23    9.72
   1   3  -2  252.18    9.73
  -1  -3  -2  241.60    9.73
  -1  -3  -2  270.21    9.74
   1   3  -2  245.34    9.72
   1   3  -2  238.47    9.77
   1   3  -2  243.12    9.74
  -1  -3  -2  249.63    9.68
   1   3  -2  246.72    9.75
   1   3  -2  248.14    9.75
  -2  -4   2  442.67   16.73
   2   4   2  440.17   16.69
  -2  -4   2  450.48   16.73
   2   4   2  445.59   16.64
   2   4   2  448.89   16.75
  -2  -4   2  452.09   16.73
  -2  -4   2  453.29   16.68
  -2  -4   2  449.33   16.73
  -2  -4   2  451.75   16.78
  -2  -4   2  447.41   16.69
   2   4   2  447.89   16.73
   2   4   2  443.41   16.74
   2   4   2  445.42   16.68
   2   4   2  449.84   16.67
   2   4  -2  400.96   16.71
   2   4  -2  405.06   16.71
   2   4  -2  403.60   16.76
  -2  -4  -2  400.41   16.66
  -2  -4  -2  394.70   16.70
  -2  -4  -2  405.00   16.66
  -2  -4  -2  393.19   16.71
   2   4  -2  399.68   16.70
   2   4  -2  398.10   16.68
   2   4  -2  399.28   16.71
  -2  -4  -2  424.44   16.71
  -2  -4  -2  398.90   16.65
   2   4  -2  406.71   16.68
  -2  -4  -2  395.70   16.59
  -2  -4  -2  420.95   16.65
  -3  -5   2  206.05    8.13
   3   5   2  206.60    8.13
  -3  -5   2  205.96    8.10
  -3  -5   2  208.76    8.04
   3   5   2  207.80    8.05
   3   5   2  204.88    8.05
  -3  -5   2  208.00    8.11
  -3  -5   2  203.59    8.15
  -3  -5   2  209.10    8.19
   3   5   2  207.83    8.08
   3   5   2  209.88    8.07
   3   5   2  206.91    8.02
   3   5   2  206.20    8.14
  -3  -5   2  209.36    8.06
   3   5   2  212.28    8.01
   3   5  -2  197.61    8.10
   3   5  -2  196.25    8.17
   3   5  -2  195.55    8.10
  -3  -5  -2  205.93    8.10
  -3  -5  -2  198.80    8.06
   3   5  -2  199.39    8.07
   3   5  -2  193.60    8.09
   3   5  -2  194.80    8.12
  -3  -5  -2  193.92    8.10
  -3  -5  -2  197.92    8.04
  -3  -5  -2  196.17    8.02
  -3  -5  -2  190.17    8.12
   3   5  -2  193.97    8.06
   4   6   2  221.95    8.50
  -4  -6   2  232.51    8.52
   4   6   2  218.86    8.59
  -4  -6   2  225.03    8.48
  -4  -6   2  208.60    8.54
   4   6   2  220.59    8.55
  -4  -6   2  222.83    8.46
   4   6   2  224.77    8.44
  -4  -6   2  205.19    8.64
   4   6   2  221.37    8.46
  -4  -6   2  222.63    8.63
   4   6   2  222.45    8.55
   4   6   2  220.08    8.61
   4   6  -2  205.08    8.54
   4   6  -2  206.80    8.64
  -4  -6  -2  202.26    8.58
  -4  -6  -2  211.26    8.54
  -4  -6  -2  209.62    8.45
   4   6  -2  200.95    8.58
   4   6  -2  204.32    8.54
   4   6  -2  205.17    8.50
  -4  -6  -2  201.34    8.56
   4   6  -2  202.13    8.54
   4   6  -2  205.08    8.49
  -4  -6  -2  206.51    8.47
  -4  -6  -2  198.63    8.52
  -5  -7   2   89.37    3.54
   5   7   2   87.92    3.60
   5   7   2   87.00    3.66
   5   7   2   86.86    3.64
  -5  -7   2   85.17    3.65
  -5  -7   2   88.18    3.44
   5   7   2   86.53    3.48
   5   7   2   87.40    3.49
   5   7   2   86.61    3.59
   5   7   2   85.66    3.50
   5   7   2   86.72    3.45
  -5  -7   2   89.12    3.74
  -5  -7   2   87.58    3.46
  -5  -7   2   86.04    3.55
  -5  -7  -2   78.74    3.62
  -5  -7  -2   79.03    3.43
   5   7  -2   77.06    3.54
  -5  -7  -2   80.43    3.55
   5   7  -2   77.83    3.55
   5   7  -2   79.22    3.68
  -5  -7  -2   80.65    3.58
  -5  -7  -2   78.71    3.47
   5   7  -2   78.24    3.55
   5   7  -2   77.36    3.61
   5   7  -2   80.16    3.52
   5   7  -2   79.06    3.50
   6   8   2   83.03    3.28
   6   8   2   83.48    3.51
   6   8   2   81.72    3.28
  -6  -8   2   80.59    3.34
   6   8   2   84.86    3.27
  -6  -8   2   83.59    3.19
  -6  -8   2   84.41    3.34
   6   8   2   80.40    3.43
   6   8   2   84.58    3.49
  -6  -8   2   80.44    3.17
  -6  -8   2   83.19    3.57
  -6  -8   2   79.23    3.48
   6   8   2   81.66    3.43
   6   8   2   80.69    3.44
  -6  -8   2   80.22    3.37
   6   8   2   82.43    3.31
   6   8  -2   67.46    3.32
  -6  -8  -2   69.91    3.24
   6   8  -2   68.92    3.30
  -6  -8  -2   69.67    3.33
  -6  -8  -2   68.31    3.38
  -6  -8  -2   69.65    3.42
   6   8  -2   69.27    3.41
   6   8  -2   70.10    3.34
   6   8  -2   71.63    3.50
   6   8  -2   68.85    3.33
   6   8  -2   68.43    3.27
  -6  -8  -2   69.96    3.20
   7   9   2   27.54    1.46
   7   9   2   25.84    1.65
   7   9   2   26.58    1.46
   7   9   2   27.06    1.65
  -7  -9   2   27.67    1.78
   7   9   2   26.74    1.44
  -7  -9   2   26.40    1.68
  -7  -9   2   26.74    1.57
   7   9   2   26.44    1.65
  -7  -9   2   27.12    1.50
   7   9  -2   36.39    1.66
   7   9  -2   35.70    1.75
  -7  -9  -2   34.50    1.43
   8  10   2   14.56    0.98
   8  10   2   14.38    1.09
  -8 -10   2   16.11    1.06
   8  10   2   15.42    1.32
   8  10   2   15.27    1.29
  -8 -10   2   16.40    1.30
   8  10   2   15.73    0.99
   8  10   2   16.23    1.35
   8  10   2   15.81    1.05
  -8 -10   2   15.22    1.17
   8  10   2   14.87    1.24
  -8 -10  -2   11.39    1.06
  -8 -10  -2   10.60    0.85
  -8 -10  -2   12.49    0.98
   8  10  -2   11.67    1.04
   8  10  -2   10.47    0.94
  -8 -10  -2   11.65    1.26
   8  10  -2   10.97    1.06
   8  10  -2   11.10    1.35
   8  10  -2   10.34    1.13
  -8 -10  -2   10.78    1.19
   8  10  -2   11.88    1.18
   8  10  -2   11.31    1.22
  -9 -11   2   10.20    1.37
   9  11   2    9.70    1.55
   9  11   2    7.01    1.26
   9  11   2    8.00    1.30
   9  11   2    7.66    1.45
   9  11   2   10.58    1.08
   9  11   2    9.56    0.97
   9  11   2    9.36    1.45
   9  11   2    7.53    0.99
  -9 -11   2    8.96    1.05
  -9 -11  -2   10.97    1.12
  -9 -11  -2   10.49    1.38
  -9 -11  -2   11.70    1.01
   9  11  -2   10.69    1.41
   9  11  -2    9.82    1.57
   9  11  -2   11.32    1.22
   9  11  -2   10.11    1.21
   9  11  -2   11.01    1.34
   9  11  -2   10.13    1.03
  10   8   3   41.05    2.89
 -10  -8   3   42.64    2.46
  10   8   3   42.53    2.10
  10   8   3   43.25    2.60
 -10  -8   3   41.96    2.10
  10   8   3   41.43    2.60
  10   8   3   41.86    2.10
  10   8   3   41.42    2.47
  10   8  -3   41.86    2.76
  10   8  -3   35.65    2.34
  10   8  -3   39.74    2.40
 -10  -8  -3   40.46    2.43
  10   8  -3   39.16    2.24
  10   8  -3   38.86    2.14
 -10  -8  -3   38.71    2.18
   9   7   3   20.82    1.19
  -9  -7   3   21.77    1.54
   9   7   3   21.99    1.27
   9   7   3   21.74    1.44
   9   7   3   17.22    2.27
  -9  -7   3   21.45    1.28
   9   7   3   21.35    1.07
   9   7   3   21.32    1.52
  -9  -7   3   21.06    1.42
   9   7   3   22.66    1.83
  -9  -7   3   19.95    1.82
   9   7   3   21.07    1.09
   9   7  -3   19.28    1.44
   9   7  -3   19.52    1.36
  -9  -7  -3   18.84    1.48
   9   7  -3   19.74    1.26
   9   7  -3   19.88    1.74
   9   7  -3   16.22    1.89
   9   7  -3   20.19    1.44
  -9  -7  -3   18.60    1.34
   9   7  -3   19.44    1.16
  -8  -6   3   63.94    2.86
   8   6   3   67.96    3.07
   8   6   3   65.95    2.63
   8   6   3   53.92    2.72
   8   6   3   63.62    3.21
   8   6   3   63.98    2.87
   8   6   3   62.03    2.70
  -8  -6   3   64.60    2.85
  -8  -6   3   61.10    3.22
   8   6   3   63.57    3.01
   8   6   3   62.23    3.16
   8   6   3   65.14    3.08
   8   6   3   63.89    2.68
   8   6  -3   61.74    2.82
   8   6  -3   59.85    2.68
   8   6  -3   61.82    2.85
  -8  -6  -3   60.39    2.88
   8   6  -3   61.72    2.99
  -8  -6  -3   63.05    3.00
   8   6  -3   60.50    2.84
   8   6  -3   63.16    2.90
   8   6  -3   61.33    3.16
  -7  -5   3   23.22    1.06
  -7  -5   3   22.84    1.01
   7   5   3   22.93    1.51
   7   5   3   23.24    1.05
  -7  -5   3   23.64    1.39
  -7  -5   3   23.37    1.19
   7   5   3   22.02    1.40
   7   5   3   22.43    1.41
  -7  -5   3   21.39    1.46
   7   5   3   22.52    1.09
   7   5   3   22.10    1.11
  -7  -5   3   21.82    1.27
   7   5   3   22.69    1.34
  -7  -5   3   22.50    1.22
   7   5   3   23.43    1.08
   7   5   3   21.70    1.49
  -7  -5   3   21.75    1.04
   7   5   3   23.01    1.09
   7   5  -3   24.77    1.26
   7   5  -3   23.66    1.51
   7   5  -3   23.68    1.15
  -7  -5  -3   24.63    1.38
   7   5  -3   23.71    1.25
   7   5  -3   23.33    1.30
   7   5  -3   23.82    1.28
   7   5  -3   24.12    1.37
  -7  -5  -3   24.78    1.32
   6   4   3   43.75    1.80
   6   4   3   41.76    1.80
   6   4   3   41.65    2.16
   6   4   3   43.97    2.07
   6   4   3   44.57    1.79
   6   4   3   42.34    2.06
   6   4   3   43.53    2.17
  -6  -4   3   43.42    2.09
   6   4   3   41.95    2.02
  -6  -4   3   43.12    1.83
  -6  -4   3   41.69    1.97
   6   4   3   43.53    1.81
  -6  -4   3   43.51    1.96
  -6  -4   3   41.38    2.16
  -6  -4   3   44.73    1.86
  -6  -4   3   42.90    1.78
  -6  -4   3   41.70    2.03
   6   4   3   42.97    1.79
  -6  -4   3   43.44    1.84
   6   4  -3   41.93    1.93
   6   4  -3   42.22    1.95
   6   4  -3   42.36    2.16
   6   4  -3   41.06    2.04
   6   4  -3   41.78    1.84
  -6  -4  -3   41.55    2.03
   6   4  -3   40.86    1.96
  -6  -4  -3   45.03    2.00
  -6  -4  -3   40.36    2.13
   6   4  -3   41.24    1.98
  -5  -3   3   39.15    1.84
  -5  -3   3   40.59    1.67
  -5  -3   3   40.51    1.64
   5   3   3   40.24    1.59
  -5  -3   3   39.52    1.61
   5   3   3   39.75    1.92
   5   3   3   39.75    1.82
  -5  -3   3   33.37    2.00
  -5  -3   3   40.64    1.67
   5   3   3   39.31    1.80
   5   3   3   39.96    1.91
   5   3   3   38.61    1.57
  -5  -3   3   39.74    1.91
   5   3   3   39.44    1.79
  -5  -3   3   38.83    1.80
   5   3   3   39.99    1.62
   5   3   3   39.30    1.57
   5   3   3   40.42    1.58
   5   3  -3   34.68    1.88
   5   3  -3   34.59    1.70
   5   3  -3   34.77    1.70
   5   3  -3   34.43    1.72
  -5  -3  -3   37.00    1.74
   5   3  -3   34.48    1.62
  -5  -3  -3   34.35    1.76
   5   3  -3   33.86    1.74
  -4  -2   3    3.89    0.38
   4   2   3    3.65    0.38
  -4  -2   3    4.72    0.49
   4   2   3    4.10    0.41
  -4  -2   3    4.14    0.33
  -4  -2   3    4.16    0.35
  -4  -2   3    4.02    0.30
  -4  -2   3    4.16    0.43
   4   2   3    3.62    0.42
  -4  -2   3    4.02    0.34
   4   2   3    4.38    0.45
   4   2   3    4.28    0.31
  -4  -2   3    4.44    0.43
  -4  -2   3    3.92    0.39
   4   2   3    4.21    0.48
   4   2  -3    4.30    0.30
   4   2  -3    4.42    0.31
   4   2  -3    4.27    0.42
  -4  -2  -3    4.39    0.42
  -4  -2  -3    4.03    0.47
   4   2  -3    4.27    0.38
  -4  -2  -3    4.11    0.41
   4   2  -3    3.95    0.37
   4   2  -3    4.24    0.49
  -3  -1   3   55.02    2.40
  -3  -1   3   53.76    2.35
  -3  -1   3   54.97    2.36
   3   1   3   56.00    2.32
  -3  -1   3   54.75    2.32
   3   1   3   55.07    2.45
  -3  -1   3   54.11    2.48
   3   1   3   53.68    2.36
   3   1   3   53.76    2.49
   3   1   3   52.97    2.40
  -3  -1   3   58.02    2.41
   3   1   3   54.01    2.39
   3   1  -3   58.51    2.38
   3   1  -3   57.84    2.38
   3   1  -3   60.68    2.32
  -3  -1  -3   61.34    2.48
   3   1  -3   59.65    2.51
  -3  -1  -3   60.04    2.40
  -3  -1  -3   60.25    2.40
   3   1  -3   57.46    2.41
   3   1  -3   58.06    2.30
   3   1  -3   57.62    2.41
   2   0   3   12.17    0.74
   2   0   3   12.41    0.64
  -2   0   3   13.26    0.64
   2   0   3   12.56    0.62
  -2   0   3   13.45    0.67
  -2   0   3   13.66    0.68
   2   0   3   12.29    0.63
  -2   0   3   12.14    0.60
  -2   0   3   12.33    0.63
  -2   0   3   12.34    0.71
   2   0   3   11.67    0.67
   2   0  -3   12.73    0.66
   2   0  -3   12.54    0.60
   2   0  -3   13.02    0.58
  -2   0  -3   12.19    0.64
  -2   0  -3   12.26    0.67
  -2   0  -3   12.71    0.75
   2   0  -3   12.43    0.65
   2   0  -3   12.40    0.64
   2   0  -3   12.22    0.71
  -2   0  -3   13.59    0.69
  -1   1   3  115.33    4.74
  -1   1   3  108.32    4.73
   1  -1   3  114.00    4.73
   1  -1   3  118.18    4.73
   1  -1   3  114.10    4.66
  -1   1   3  111.09    4.71
   1  -1   3  116.82    4.68
   1  -1   3  116.15    4.68
  -1   1   3  112.36    4.69
  -1   1   3  102.16    4.73
   1  -1   3  115.74    4.67
  -1   1   3  103.33    4.78
   1  -1   3  100.79    4.70
   1  -1   3  116.55    4.82
   1  -1  -3  120.52    4.74
   1  -1  -3  125.71    4.76
   1  -1  -3  121.11    4.70
  -1   1  -3  123.75    4.69
   1  -1  -3  120.46    4.70
  -1   1  -3  123.88    4.66
  -1   1  -3  125.41    4.72
   1  -1  -3  121.65    4.72
  -1   1  -3  118.89    4.73
  -1   1  -3  123.82    4.65
  -1   1  -3  123.28    4.82
  -1   1  -3  122.35    4.68
  -1   1  -3  126.10    4.73
  -1   1  -3  123.26    4.74
   1  -1  -3  122.22    4.72
   1  -1  -3  120.56    4.73
  -1   1  -3  120.05    4.68
   1  -1  -3  117.83    4.74
   0  -2   3    5.52    0.37
   0  -2   3    5.40    0.35
   0  -2   3    5.21    0.41
   0   2   3    5.30    0.32
   0  -2   3    5.10    0.33
   0   2   3    5.18    0.32
   0   2   3    5.16    0.32
   0  -2   3    5.18    0.33
   0  -2   3    5.31    0.29
   0  -2   3    5.17    0.33
   0   2   3    5.29    0.34
   0  -2   3    4.99    0.34
   0   2   3    5.37    0.29
   0   2   3    5.43    0.34
   0  -2  -3    5.45    0.32
   0   2  -3    5.06    0.34
   0   2  -3    5.22    0.32
   0   2  -3    4.96    0.32
   0  -2  -3    5.54    0.32
   0  -2  -3    5.46    0.32
   0  -2  -3    5.04    0.34
   0  -2  -3    5.18    0.34
   0   2  -3    5.45    0.33
   0   2  -3    5.03    0.35
   0   2  -3    5.11    0.35
   0  -2  -3    5.10    0.29
   0   2  -3    5.42    0.42
   0   2  -3    5.73    0.30
  -1  -3   3    2.20    0.29
   1   3   3    1.88    0.23
  -1  -3   3    1.93    0.23
   1   3   3    2.42    0.25
  -1  -3   3    2.43    0.28
  -1  -3   3    2.39    0.28
   1   3   3    2.50    0.29
   1   3   3    2.22    0.21
  -1  -3   3    1.93    0.26
   1   3  -3    1.37    0.32
  -1  -3  -3    1.72    0.20
  -1  -3  -3    1.68    0.25
   1   3  -3    1.35    0.23
  -1  -3  -3    1.54    0.22
  -1  -3  -3    1.71    0.27
   1   3  -3    1.80    0.25
   1   3  -3    1.32    0.25
   1   3  -3    1.62    0.26
  -1  -3  -3    2.22    0.26
   1   3  -3    1.79    0.27
   1   3  -3    1.70    0.27
  -2  -4   3   82.95    3.65
  -2  -4   3   86.27    3.69
  -2  -4   3   86.45    3.76
   2   4   3   83.25    3.63
  -2  -4   3   76.67    3.76
   2   4   3   85.00    3.64
  -2  -4   3   86.16    3.68
   2   4   3   76.45    3.61
   2   4   3   86.50    3.68
   2   4   3   86.30    3.60
   2   4   3   83.49    3.69
   2   4   3   83.58    3.60
   2   4   3   84.65    3.71
  -2  -4   3   83.96    3.66
  -2  -4   3   84.79    3.69
  -2  -4  -3   98.48    3.68
   2   4  -3   96.57    3.68
  -2  -4  -3   97.76    3.60
   2   4  -3   93.92    3.78
  -2  -4  -3  100.65    3.71
   2   4  -3   97.51    3.70
  -2  -4  -3   95.41    3.63
   2   4  -3   95.73    3.72
   2   4  -3   98.49    3.73
   2   4  -3   95.74    3.70
  -2  -4  -3   94.99    3.71
  -2  -4  -3   97.09    3.65
   2   4  -3   95.68    3.68
  -2  -4  -3   97.28    3.69
  -3  -5   3   86.90    3.64
  -3  -5   3   88.09    3.52
  -3  -5   3   86.46    3.63
   3   5   3   86.50    3.61
  -3  -5   3   86.48    3.77
  -3  -5   3   86.52    3.69
   3   5   3   85.98    3.57
   3   5   3   88.00    3.61
  -3  -5   3   87.60    3.69
  -3  -5   3   87.77    3.69
   3   5   3   86.60    3.66
   3   5   3   87.40    3.69
   3   5   3   88.16    3.58
   3   5   3   88.21    3.74
   3   5   3   89.13    3.72
  -3  -5  -3   90.44    3.61
   3   5  -3   90.76    3.71
   3   5  -3   87.73    3.67
  -3  -5  -3   94.70    3.70
  -3  -5  -3   90.45    3.72
   3   5  -3   93.17    3.66
   3   5  -3   91.16    3.79
  -3  -5  -3   85.08    3.61
  -3  -5  -3   92.44    3.60
   3   5  -3   90.29    3.66
   3   5  -3   88.92    3.70
  -3  -5  -3   90.03    3.69
   3   5  -3   88.33    3.70
   4   6   3  101.37    4.21
  -4  -6   3  102.07    4.28
   4   6   3  101.57    4.26
  -4  -6   3  101.72    4.26
   4   6   3  102.12    4.33
   4   6   3  101.34    4.22
   4   6   3  102.91    4.25
   4   6   3  105.26    4.30
  -4  -6   3  100.98    4.35
   4   6   3  102.48    4.38
  -4  -6   3  106.31    4.47
  -4  -6   3  102.07    4.40
   4   6   3  103.87    4.13
   4   6   3  104.20    4.37
  -4  -6   3  107.41    4.30
   4   6  -3  107.43    4.48
   4   6  -3  105.80    4.31
   4   6  -3  103.49    4.38
   4   6  -3  106.99    4.37
  -4  -6  -3  104.48    4.39
  -4  -6  -3  107.86    4.23
   4   6  -3  106.61    4.32
   4   6  -3  105.69    4.33
  -4  -6  -3  101.83    4.36
  -4  -6  -3  108.83    4.31
   4   6  -3  103.15    4.35
  -4  -6  -3  106.74    4.25
  -4  -6  -3  107.17    4.36
   5   7   3  116.99    4.89
  -5  -7   3  120.58    5.04
   5   7   3  116.12    4.92
   5   7   3  120.95    5.09
  -5  -7   3  117.33    5.04
  -5  -7   3  126.13    5.00
   5   7   3  118.72    4.93
   5   7   3  117.65    5.05
   5   7   3  119.19    5.11
  -5  -7   3  119.02    4.94
   5   7   3  118.99    4.95
   5   7   3  121.24    5.02
  -5  -7   3  117.32    5.19
  -5  -7   3  120.24    5.13
  -5  -7   3  119.84    4.93
  -5  -7  -3  121.86    5.08
   5   7  -3  123.19    5.02
  -5  -7  -3  124.02    5.06
  -5  -7  -3  125.09    4.93
   5   7  -3  123.16    5.12
   5   7  -3  120.62    5.06
   5   7  -3  122.62    5.00
   5   7  -3  121.88    5.03
  -5  -7  -3  124.34    5.04
   5   7  -3  124.06    5.21
  -5  -7  -3  123.33    5.12
   5   7  -3  121.52    5.06
  -5  -7  -3  123.17    4.90
   6   8   3  152.85    6.28
  -6  -8   3  151.95    6.48
   6   8   3  150.39    6.26
  -6  -8   3  158.12    6.32
  -6  -8   3  150.18    6.21
   6   8   3  151.15    6.41
   6   8   3  153.97    6.49
   6   8   3  154.16    6.39
   6   8   3  151.50    6.23
   6   8   3  152.21    6.25
  -6  -8   3  153.39    6.24
   6   8   3  153.20    6.46
  -6  -8   3  147.79    6.56
  -6  -8  -3  157.12    6.41
   6   8  -3  154.01    6.41
  -6  -8  -3  158.86    6.21
   6   8  -3  158.13    6.49
  -6  -8  -3  156.90    6.40
   6   8  -3  156.25    6.36
   6   8  -3  155.15    6.34
  -6  -8  -3  152.48    6.47
  -6  -8  -3  155.78    6.24
   6   8  -3  153.02    6.40
   6   8  -3  159.28    6.59
   6   8  -3  153.36    6.36
  -7  -9   3  140.73    6.07
  -7  -9   3  138.52    6.22
  -7  -9   3  143.98    6.09
   7   9   3  145.41    6.17
   7   9   3  141.61    6.42
  -7  -9   3  144.51    6.45
   7   9   3  142.82    6.16
  -7  -9   3  139.60    6.53
   7   9   3  146.16    6.36
   7   9   3  140.41    6.19
   7   9   3  143.09    6.38
   7   9   3  144.37    6.46
   7   9   3  142.50    6.36
   7   9   3  142.09    6.19
  -7  -9   3  142.92    6.32
  -7  -9  -3  166.34    6.43
   7   9  -3  139.11    6.80
  -7  -9  -3  164.61    6.17
   7   9  -3  164.87    6.35
   7   9  -3  159.68    6.37
  -7  -9  -3  168.49    6.40
   7   9  -3  169.87    6.63
   7   9  -3  164.51    6.31
  -7  -9  -3  163.64    6.49
   7   9  -3  160.30    6.48
  -7  -9  -3  159.07    6.12
   7   9  -3  163.13    6.38
   8  10   3   63.84    3.15
   8  10   3   61.87    2.83
   8  10   3   65.87    2.89
  -8 -10   3   64.03    3.20
   8  10   3   63.95    2.87
  -8 -10   3   64.51    3.06
  -8 -10   3   63.85    2.94
   8  10   3   66.28    3.20
   8  10   3   62.29    2.92
   8  10   3   62.77    3.11
   8  10   3   63.98    3.16
   8  10  -3   64.54    3.02
   8  10  -3   65.54    3.02
  -8 -10  -3   66.96    3.16
  -8 -10  -3   56.50    3.03
   8  10  -3   63.79    3.07
   8  10  -3   66.97    3.03
  -8 -10  -3   62.31    2.74
   8  10  -3   66.31    3.35
   8  10  -3   66.37    3.15
  -8 -10  -3   65.65    3.06
   8  10  -3   64.94    3.08
  -8 -10  -3   65.13    3.19
   9  11   3   55.84    3.01
   9  11   3   57.71    2.69
   9  11   3   55.07    2.80
   9  11   3   55.59    2.60
   9  11   3   52.18    3.52
   9  11   3   47.80    3.76
   9  11   3   53.49    3.08
  -9 -11   3   59.19    3.05
   9  11   3   56.53    2.59
  -9 -11   3   56.99    2.72
   9  11   3   57.91    3.07
   9  11  -3   58.92    2.84
   9  11  -3   55.85    3.05
   9  11  -3   56.30    2.77
   9  11  -3   57.23    2.96
   9  11  -3   56.39    3.22
  -9 -11  -3   54.89    2.82
   9  11  -3   55.97    3.21
  -9 -11  -3   58.34    3.04
  10   8   4   34.32    1.83
  10   8   4   34.77    1.93
  10   8   4   31.06    2.21
  10   8   4   33.85    2.35
  10   8   4   32.30    2.74
 -10  -8   4   31.84    2.22
  10   8   4   30.00    2.29
 -10  -8  -4   36.29    2.00
  10   8  -4   36.48    2.04
 -10  -8  -4   35.61    2.22
  10   8  -4   34.27    2.15
  10   8  -4   37.13    2.63
  10   8  -4   35.75    1.98
   9   7   4   46.11    2.33
  -9  -7   4   46.61    2.09
  -9  -7   4   47.30    2.44
   9   7   4   46.36    2.71
   9   7   4   45.13    2.47
   9   7   4   46.74    2.03
   9   7   4   45.14    2.40
  -9  -7   4   45.60    2.30
   9   7   4   45.16    2.16
   9   7   4   44.37    2.04
   9   7   4   44.69    2.45
  -9  -7  -4   41.40    2.36
   9   7  -4   41.09    2.61
   9   7  -4   41.06    2.30
   9   7  -4   40.43    2.31
   9   7  -4   41.53    2.21
   9   7  -4   41.26    2.17
   9   7  -4   38.87    1.95
  -9  -7  -4   39.98    2.21
   9   7  -4   38.78    2.28
   8   6   4   26.37    1.85
  -8  -6   4   26.03    1.59
   8   6   4   27.21    1.70
   8   6   4   27.38    1.88
  -8  -6   4   26.85    1.44
   8   6   4   26.33    1.37
   8   6   4   26.08    2.25
   8   6   4   28.08    1.80
   8   6   4   26.86    1.35
   8   6   4   27.11    1.66
   8   6   4   26.63    1.25
  -8  -6  -4   32.04    1.74
  -8  -6  -4   30.51    1.63
   8   6  -4   30.72    1.69
   8   6  -4   30.80    1.96
   8   6  -4   30.84    1.90
   8   6  -4   30.72    1.58
   8   6  -4   30.51    1.57
   8   6  -4   31.35    1.64
   8   6  -4   29.47    1.40
   8   6  -4   29.37    1.65
   7   5   4   65.22    3.08
   7   5   4   65.40    2.61
  -7  -5   4   65.19    2.58
   7   5   4   64.46    3.10
   7   5   4   64.46    2.97
  -7  -5   4   65.99    2.69
   7   5   4   63.04    2.91
  -7  -5   4   63.95    2.65
   7   5   4   64.69    2.62
  -7  -5   4   61.43    2.90
  -7  -5   4   65.07    2.67
  -7  -5   4   62.92    2.89
  -7  -5   4   62.78    3.09
   7   5   4   62.54    2.62
   7   5   4   63.26    2.93
  -7  -5  -4   61.61    2.85
   7   5  -4   61.46    2.66
   7   5  -4   56.63    2.98
   7   5  -4   58.92    2.96
   7   5  -4   61.63    2.86
   7   5  -4   61.99    3.09
   7   5  -4   62.75    2.80
  -7  -5  -4   62.06    2.91
   7   5  -4   61.43    2.81
   7   5  -4   62.80    3.09
  -6  -4   4   74.81    3.44
   6   4   4   72.67    3.07
  -6  -4   4   73.49    3.13
   6   4   4   69.71    3.28
   6   4   4   72.20    3.01
  -6  -4   4   73.37    3.12
  -6  -4   4   71.45    3.32
   6   4   4   71.01    3.26
  -6  -4   4   73.12    3.24
   6   4   4   72.46    3.42
  -6  -4   4   73.72    3.05
  -6  -4   4   72.22    3.30
  -6  -4   4   72.26    3.08
   6   4   4   70.63    3.03
   6   4   4   74.10    3.43
   6   4   4   71.03    3.30
   6   4  -4   79.28    3.22
   6   4  -4   79.34    3.49
  -6  -4  -4   75.96    3.43
   6   4  -4   79.81    3.30
   6   4  -4   80.42    3.35
  -6  -4  -4   82.06    3.28
   6   4  -4   79.16    3.28
   6   4  -4   79.26    3.10
  -6  -4  -4   81.77    3.33
   6   4  -4   69.88    3.35
   5   3   4  262.33   10.28
  -5  -3   4  263.26   10.17
   5   3   4  260.60   10.11
   5   3   4  260.13   10.40
   5   3   4  258.72   10.29
  -5  -3   4  263.33   10.30
  -5  -3   4  258.82   10.10
   5   3   4  260.55   10.41
  -5  -3   4  256.22   10.25
  -5  -3   4  263.12   10.08
   5   3   4  257.93   10.25
  -5  -3   4  255.04   10.26
  -5  -3   4  257.13   10.16
  -5  -3   4  261.95   10.29
   5   3  -4  249.71   10.21
   5   3  -4  248.70   10.20
  -5  -3  -4  251.29   10.27
   5   3  -4  246.10   10.29
   5   3  -4  246.91   10.40
  -5  -3  -4  251.01   10.39
   5   3  -4  252.33   10.26
   5   3  -4  246.27   10.25
   5   3  -4  246.97   10.10
   4   2   4  195.71    8.11
   4   2   4  199.76    8.08
  -4  -2   4  191.04    7.99
   4   2   4  201.77    7.88
  -4  -2   4  192.97    7.93
   4   2   4  196.34    8.00
  -4  -2   4  197.10    8.11
  -4  -2   4  191.93    7.99
  -4  -2   4  198.84    7.88
   4   2   4  195.19    7.96
  -4  -2   4  202.75    8.00
  -4  -2   4  198.88    7.83
   4   2   4  197.75    8.00
   4   2   4  199.24    8.00
  -4  -2   4  197.96    7.89
  -4  -2   4  198.58    7.93
   4   2  -4  201.84    7.87
   4   2  -4  203.23    7.96
   4   2  -4  200.25    8.13
  -4  -2  -4  206.71    8.10
   4   2  -4  198.32    8.01
   4   2  -4  200.85    7.96
  -4  -2  -4  200.60    8.00
  -4  -2  -4  203.55    7.99
   3   1   4  467.42   18.59
   3   1   4  460.87   18.65
  -3  -1   4  467.04   18.57
   3   1   4  458.29   18.59
  -3  -1   4  472.85   18.53
  -3  -1   4  463.68   18.57
  -3  -1   4  448.19   18.70
  -3  -1   4  458.01   18.62
   3   1   4  468.83   18.61
   3   1   4  463.19   18.60
  -3  -1   4  460.51   18.57
   3   1   4  463.79   18.72
  -3  -1   4  491.27   18.60
   3   1   4  470.57   18.55
   3   1  -4  482.64   18.52
  -3  -1  -4  513.55   18.69
  -3  -1  -4  493.63   18.60
   3   1  -4  480.10   18.63
   3   1  -4  476.58   18.63
   3   1  -4  476.00   18.59
  -3  -1  -4  480.93   18.74
   3   1  -4  469.90   18.58
   3   1  -4  475.84   18.63
   2   0   4  398.66   15.68
  -2   0   4  396.79   15.67
  -2   0   4  388.43   15.75
   2   0   4  397.08   15.75
  -2   0   4  392.08   15.70
   2   0   4  398.75   15.69
  -2   0   4  398.67   15.64
  -2   0   4  388.90   15.67
  -2   0   4  405.18   15.71
  -2   0   4  393.13   15.70
   2   0   4  400.11   15.72
   2   0   4  406.71   15.65
   2   0   4  416.01   15.61
  -2   0   4  424.74   15.65
   2   0   4  392.59   15.62
   2   0   4  397.05   15.79
  -2   0  -4  413.19   15.62
   2   0  -4  400.84   15.68
  -2   0  -4  402.67   15.68
   2   0  -4  388.52   15.69
   2   0  -4  396.57   15.71
  -2   0  -4  384.35   15.70
  -2   0  -4  386.11   15.60
  -2   0  -4  420.82   15.72
  -2   0  -4  396.27   15.81
   2   0  -4  390.17   15.71
   2   0  -4  385.52   15.63
   2   0  -4  396.44   15.67
  -2   0  -4  394.09   15.66
  -1   1   4  945.57   37.15
   1  -1   4  872.34   37.27
   1  -1   4  944.46   37.40
  -1   1   4  966.99   37.34
   1  -1   4  947.20   37.18
  -1   1   4  936.82   37.47
  -1   1   4  934.92   37.48
  -1   1   4  960.28   37.37
   1  -1   4  962.41   37.31
  -1   1   4  947.86   37.21
  -1   1   4  962.42   37.53
   1  -1   4  936.48   37.66
  -1   1   4  963.93   37.54
   1  -1   4  952.97   37.23
   1  -1  -4  971.32   36.93
  -1   1  -4  942.38   37.08
  -1   1  -4  940.92   37.20
   1  -1  -4  933.42   37.44
   1  -1  -4  949.26   37.28
   1  -1  -4  967.52   37.53
   1  -1  -4  924.74   37.20
  -1   1  -4 1000.00   37.05
  -1   1  -4  933.12   37.23
  -1   1  -4  958.73   37.47
   1  -1  -4  953.33   37.32
  -1   1  -4  876.07   37.31
  -1   1  -4  995.64   37.22
  -1   1  -4  866.25   37.16
   1  -1  -4  928.61   37.43
  -1   1  -4  973.02   37.78
   1  -1  -4  928.56   37.48
   0  -2   4    2.74    0.26
   0   2   4    2.18    0.23
   0   2   4    2.15    0.21
   0   2   4    2.12    0.25
   0  -2   4    3.00    0.34
   0   2   4    2.31    0.23
   0   2   4    2.17    0.26
   0  -2   4    2.04    0.17
   0   2   4    2.50    0.27
   0   2   4    1.93    0.23
   0  -2   4    2.26    0.27
   0  -2   4    2.40    0.24
   0  -2   4    2.28    0.24
   0  -2  -4    2.04    0.25
   0   2  -4    2.32    0.35
   0  -2  -4    2.04    0.23
   0   2  -4    2.14    0.23
   0   2  -4    2.46    0.19
   0  -2  -4    2.09    0.25
   0   2  -4    2.14    0.24
   0  -2  -4    2.44    0.23
   0  -2  -4    2.38    0.24
   0  -2  -4    1.86    0.24
   1   3   4  185.94    7.24
  -1  -3   4  184.45    7.22
   1   3   4  188.19    7.24
   1   3   4  186.94    7.18
  -1  -3   4  186.03    7.23
   1   3   4  184.84    7.26
  -1  -3   4  186.35    7.32
   1   3   4  185.13    7.17
  -1  -3   4  187.28    7.26
   1   3   4  189.15    7.20
   1   3   4  185.88    7.20
  -1  -3   4  188.48    7.25
  -1  -3   4  189.90    7.20
  -1  -3  -4  180.23    7.15
   1   3  -4  175.86    7.24
  -1  -3  -4  176.41    7.25
  -1  -3  -4  179.32    7.23
   1   3  -4  173.83    7.25
   1   3  -4  179.30    7.26
  -1  -3  -4  176.40    7.17
   1   3  -4  170.32    7.21
  -1  -3  -4  172.81    7.19
  -1  -3  -4  181.76    7.21
   1   3  -4  177.30    7.20
   1   3  -4  173.29    7.23
   1   3  -4  173.20    7.22
  -1  -3  -4  182.07    7.28
   2   4   4  166.71    7.12
   2   4   4  173.24    7.02
   2   4   4  163.69    7.17
  -2  -4   4  167.48    7.16
   2   4   4  163.52    7.14
   2   4   4  170.45    7.09
   2   4   4  175.48    7.15
  -2  -4   4  167.48    7.12
  -2  -4   4  166.34    7.12
  -2  -4   4  169.65    7.17
  -2  -4   4  167.01    7.22
   2   4   4  165.30    7.05
  -2  -4   4  166.62    7.12
   2   4   4  169.42    7.04
   2   4   4  164.95    7.07
  -2  -4   4  167.45    7.14
   2   4  -4  190.94    7.19
  -2  -4  -4  191.08    7.10
  -2  -4  -4  199.84    7.14
  -2  -4  -4  196.62    7.17
   2   4  -4  191.57    7.16
  -2  -4  -4  187.46    7.17
   2   4  -4  189.01    7.15
  -2  -4  -4  194.84    7.08
  -2  -4  -4  190.99    7.17
   2   4  -4  190.87    7.19
   2   4  -4  188.62    7.15
   2   4  -4  186.32    7.25
   2   4  -4  192.05    7.15
  -3  -5   4  205.95    8.00
   3   5   4  204.53    7.87
  -3  -5   4  203.37    7.84
   3   5   4  203.65    7.76
   3   5   4  215.62    7.78
  -3  -5   4  206.24    7.89
   3   5   4  202.76    7.93
   3   5   4  208.97    7.76
   3   5   4  205.69    7.88
   3   5   4  206.66    7.79
  -3  -5   4  206.82    7.92
   3   5   4  199.31    7.82
  -3  -5   4  209.07    7.86
   3   5   4  208.57    7.92
   3   5  -4  185.27    7.89
  -3  -5  -4  188.24    7.85
   3   5  -4  181.79    7.87
  -3  -5  -4  182.00    7.88
   3   5  -4  178.58    7.96
  -3  -5  -4  185.45    7.76
   3   5  -4  186.44    7.85
   3   5  -4  181.21    7.88
  -3  -5  -4  186.19    7.77
   3   5  -4  182.25    7.84
  -3  -5  -4  189.70    7.87
   3   5  -4  180.22    7.85
   4   6   4  111.90    4.93
   4   6   4  110.95    4.90
   4   6   4  113.05    5.08
  -4  -6   4  111.41    5.08
   4   6   4  111.56    4.89
   4   6   4  115.72    4.96
  -4  -6   4  112.05    5.05
  -4  -6   4  111.23    5.04
  -4  -6   4  115.67    4.84
   4   6   4  113.44    5.10
  -4  -6   4  110.47    5.14
  -4  -6   4  108.74    5.14
  -4  -6   4  114.91    4.98
  -4  -6   4  113.70    4.99
   4   6   4  114.45    5.05
   4   6   4  112.36    5.03
   4   6   4  113.63    4.94
  -4  -6  -4  137.43    4.93
  -4  -6  -4  134.98    5.13
   4   6  -4  134.75    5.12
  -4  -6  -4  136.52    5.09
   4   6  -4  135.85    5.05
   4   6  -4  134.56    5.06
  -4  -6  -4  135.36    5.00
   4   6  -4  131.38    5.11
   4   6  -4  133.64    5.11
  -4  -6  -4  134.58    4.93
  -4  -6  -4  135.16    5.08
   4   6  -4  137.19    5.06
   4   6  -4  132.61    5.22
   5   7   4   55.14    2.48
  -5  -7   4   53.93    2.38
   5   7   4   55.43    2.44
   5   7   4   54.32    2.21
  -5  -7   4   54.56    2.28
   5   7   4   53.35    2.23
   5   7   4   55.00    2.24
   5   7   4   54.13    2.32
  -5  -7   4   55.70    2.55
   5   7   4   53.43    2.12
   5   7   4   54.65    2.42
  -5  -7   4   54.81    2.31
  -5  -7   4   54.74    2.31
   5   7   4   54.98    2.26
  -5  -7   4   53.74    2.45
   5   7   4   52.81    2.39
  -5  -7   4   47.90    2.50
   5   7  -4   49.71    2.32
  -5  -7  -4   49.12    2.18
   5   7  -4   48.99    2.39
   5   7  -4   46.95    2.37
  -5  -7  -4   51.51    2.20
  -5  -7  -4   48.63    2.40
   5   7  -4   48.01    2.49
  -5  -7  -4   49.07    2.30
  -5  -7  -4   49.06    2.36
  -5  -7  -4   48.98    2.36
   5   7  -4   50.11    2.34
   5   7  -4   47.98    2.36
   5   7  -4   49.02    2.32
   6   8   4   79.42    3.67
   6   8   4   81.37    3.50
   6   8   4   83.90    3.48
  -6  -8   4   83.62    3.53
   6   8   4   82.78    3.74
  -6  -8   4   83.50    3.59
  -6  -8   4   80.54    3.85
   6   8   4   84.41    3.72
   6   8   4   82.15    3.51
   6   8   4   81.66    3.48
  -6  -8   4   84.79    3.77
  -6  -8   4   70.64    3.65
   6   8   4   84.39    3.62
  -6  -8   4   82.37    3.68
   6   8   4   81.96    3.77
  -6  -8   4   84.00    3.51
  -6  -8  -4   85.23    3.64
   6   8  -4   87.52    3.63
  -6  -8  -4   84.98    3.46
   6   8  -4   86.75    3.63
  -6  -8  -4   86.39    3.75
   6   8  -4   84.36    3.74
   6   8  -4   84.86    3.86
  -6  -8  -4   87.49    3.43
  -6  -8  -4   83.67    3.67
   6   8  -4   83.84    3.69
   6   8  -4   86.40    3.65
   6   8  -4   84.30    3.68
  -7  -9   4   32.61    1.57
   7   9   4   31.94    1.58
   7   9   4   32.18    1.58
   7   9   4   32.88    1.77
   7   9   4   31.60    1.55
  -7  -9   4   32.92    1.87
   7   9   4   32.63    1.91
   7   9   4   31.00    1.84
   7   9   4   32.44    1.63
  -7  -9   4   32.61    2.01
   7   9   4   33.08    1.88
   7   9   4   30.51    1.88
  -7  -9   4   33.38    1.56
  -7  -9   4   32.65    1.66
   7   9   4   30.94    1.98
  -7  -9  -4   32.08    1.85
   7   9  -4   33.56    1.79
   7   9  -4   34.69    1.84
   7   9  -4   34.08    1.77
   7   9  -4   33.79    1.73
   7   9  -4   33.29    2.70
  -7  -9  -4   33.06    1.48
   7   9  -4   32.15    1.82
  -7  -9  -4   33.03    1.77
  -7  -9  -4   34.48    1.52
   8  10   4   17.25    1.44
   8  10   4   13.59    1.29
  -8 -10   4   14.73    1.57
   8  10   4   14.39    1.43
   8  10   4   13.57    1.00
  -8 -10   4   13.80    1.05
   8  10   4   13.52    0.93
  -8 -10   4   13.94    0.86
   8  10   4   11.81    1.09
   8  10   4   13.55    0.94
   8  10   4   14.73    1.28
   8  10   4   13.75    1.38
   8  10   4   14.97    2.39
  -8 -10   4   13.64    1.27
  -8 -10   4   13.12    1.29
  -8 -10  -4   15.34    0.95
  -8 -10  -4   15.68    1.31
   8  10  -4   14.53    1.21
   8  10  -4   15.41    1.29
   8  10  -4   15.40    1.52
   8  10  -4   14.63    1.18
   8  10  -4   16.59    1.22
   8  10  -4   16.24    1.33
   8  10  -4   14.41    1.09
  -8 -10  -4   14.72    1.19
   9  11   4   25.36    1.55
   9  11   4   25.93    1.36
   9  11   4   23.57    1.67
   9  11   4   25.66    2.01
   9  11   4   22.90    1.95
  -9 -11   4   24.96    1.53
  -9 -11   4   23.98    1.84
   9  11   4   23.91    1.83
   9  11   4   22.82    1.35
   9  11   4   23.39    1.82
  -9 -11  -4   23.21    1.84
   9  11  -4   21.07    2.07
   9  11  -4   23.28    1.69
   9  11  -4   23.13    1.51
  -9 -11  -4   21.51    1.60
   9  11  -4   23.09    1.69
 -10  -8   5   28.51    2.17
  10   8   5   29.86    1.89
  10   8   5   33.56    2.33
  10   8   5   32.08    2.19
  10   8   5   32.23    3.39
  10   8   5   33.02    2.28
 -10  -8  -5   33.19    1.96
 -10  -8  -5   34.72    2.17
  10   8  -5   34.89    2.04
  10   8  -5   36.01    2.63
  10   8  -5   31.79    2.11
  10   8  -5   32.94    1.91
   9   7   5   43.55    1.82
   9   7   5   40.80    2.20
  -9  -7   5   41.52    2.26
   9   7   5   41.55    2.24
   9   7   5   40.24    1.83
  -9  -7   5   41.26    2.14
   9   7   5   40.36    2.55
   9   7   5   42.02    2.01
  -9  -7   5   36.96    2.14
   9   7   5   43.46    2.33
   9   7  -5   32.01    1.72
  -9  -7  -5   35.56    2.13
   9   7  -5   34.68    2.01
  -9  -7  -5   33.07    2.01
   9   7  -5   34.60    2.43
   9   7  -5   34.83    2.11
   9   7  -5   33.41    2.08
   9   7  -5   33.76    1.96
   9   7  -5   32.14    2.05
  -8  -6   5   53.34    2.78
   8   6   5   55.02    2.93
  -8  -6   5   51.61    2.68
   8   6   5   53.19    2.67
   8   6   5   55.95    2.56
   8   6   5   52.37    2.35
   8   6   5   53.67    2.34
  -8  -6   5   54.20    2.37
   8   6   5   54.04    2.79
  -8  -6   5   52.83    2.36
   8   6   5   51.46    2.67
   8   6   5   53.23    2.30
  -8  -6   5   55.88    3.13
   8   6   5   55.22    2.87
  -8  -6   5   54.08    2.41
   8   6   5   54.42    2.93
   8   6  -5   56.80    2.63
  -8  -6  -5   58.06    2.73
   8   6  -5   56.19    2.94
   8   6  -5   55.49    2.68
   8   6  -5   56.83    2.60
   8   6  -5   55.62    2.92
  -8  -6  -5   55.91    2.64
   8   6  -5   57.50    2.74
   8   6  -5   54.56    2.63
   8   6  -5   57.46    2.39
   7   5   5   27.73    1.76
  -7  -5   5   27.57    1.60
  -7  -5   5   27.75    1.74
   7   5   5   27.25    1.25
   7   5   5   26.96    1.28
   7   5   5   27.99    1.63
  -7  -5   5   27.89    1.37
  -7  -5   5   27.78    1.34
   7   5   5   26.99    1.30
   7   5   5   28.08    1.55
   7   5   5   28.67    1.65
  -7  -5   5   27.05    1.27
   7   5   5   26.90    1.56
   7   5   5   26.72    1.73
  -7  -5   5   28.16    1.39
  -7  -5  -5   30.33    1.58
   7   5  -5   24.40    2.04
   7   5  -5   27.40    1.85
   7   5  -5   30.86    1.77
   7   5  -5   29.67    1.54
   7   5  -5   30.59    1.51
   7   5  -5   29.38    1.35
  -7  -5  -5   31.61    1.63
   7   5  -5   31.30    1.61
   7   5  -5   30.41    1.79
   6   4   5   54.72    2.63
  -6  -4   5   52.54    2.50
   6   4   5   54.64    2.53
   6   4   5   52.29    2.47
   6   4   5   51.59    2.27
   6   4   5   54.07    2.70
   6   4   5   52.71    2.45
  -6  -4   5   53.40    2.46
  -6  -4   5   52.33    2.50
  -6  -4   5   54.16    2.27
   6   4   5   52.69    2.51
  -6  -4   5   53.77    2.64
  -6  -4   5   53.94    2.35
  -6  -4   5   54.23    2.26
   6   4   5   52.48    2.18
  -6  -4   5   52.47    2.47
  -6  -4   5   53.52    2.35
  -6  -4  -5   57.13    2.51
   6   4  -5   53.35    2.47
   6   4  -5   57.29    2.70
   6   4  -5   54.09    2.42
   6   4  -5   52.39    2.51
  -6  -4  -5   53.41    2.61
   6   4  -5   53.21    2.49
  -6  -4  -5   56.38    2.48
   6   4  -5   55.26    2.44
   6   4  -5   54.63    2.29
   5   3   5   36.13    1.93
   5   3   5   38.51    1.78
   5   3   5   40.17    1.90
  -5  -3   5   39.16    1.72
  -5  -3   5   40.28    1.64
  -5  -3   5   38.68    1.93
  -5  -3   5   39.53    1.59
   5   3   5   39.19    1.64
  -5  -3   5   39.96    1.71
   5   3   5   38.01    1.80
  -5  -3   5   39.73    1.68
   5   3   5   39.35    1.94
   5   3   5   38.48    1.75
  -5  -3   5   39.34    1.79
  -5  -3   5   40.40    1.81
  -5  -3  -5   36.34    1.77
   5   3  -5   35.07    1.79
   5   3  -5   35.30    1.79
   5   3  -5   34.83    1.73
   5   3  -5   35.58    1.74
   5   3  -5   34.12    1.62
  -5  -3  -5   35.32    1.77
  -5  -3  -5   35.48    1.87
   5   3  -5   35.59    1.91
   5   3  -5   35.84    1.80
   5   3  -5   35.44    1.77
   4   2   5    0.73    0.26
   4   2   5    0.71    0.20
   4   2   5    0.95    0.25
   4   2   5    0.67    0.17
  -4  -2   5    0.80    0.20
   4   2   5    0.86    0.21
  -4  -2   5    0.84    0.18
  -4  -2   5    0.62    0.21
  -4  -2   5    0.92    0.30
  -4  -2   5    1.09    0.22
   4   2   5    0.70    0.24
   4   2   5    0.70    0.22
  -4  -2   5    0.63    0.19
   4   2   5    0.86    0.28
  -4  -2   5    0.69    0.19
  -4  -2   5    1.02    0.26
  -4  -2   5    0.91    0.20
  -3  -1   5    9.78    0.56
   3   1   5    9.51    0.60
   3   1   5    9.17    0.60
  -3  -1   5    9.56    0.71
  -3  -1   5    9.04    0.58
  -3  -1   5    9.93    0.59
   3   1   5    8.80    0.71
  -3  -1   5    9.34    0.59
  -3  -1   5    9.46    0.55
  -3  -1   5    9.65    0.63
   3   1   5    9.35    0.64
  -3  -1   5   10.11    0.66
   3   1   5    9.73    0.62
   3   1   5    9.59    0.55
   3   1  -5   11.20    0.61
   3   1  -5   11.60    0.74
   3   1  -5   11.47    0.66
   3   1  -5   11.29    0.56
   3   1  -5   11.29    0.66
   3   1  -5   11.08    0.62
  -3  -1  -5   11.64    0.65
   3   1  -5   11.60    0.68
  -3  -1  -5   11.60    0.77
  -2   0   5    1.70    0.29
  -2   0   5    1.96    0.31
  -2   0   5    1.56    0.26
  -2   0   5    1.66    0.30
  -2   0   5    1.72    0.23
  -2   0   5    1.90    0.28
   2   0   5    1.65    0.16
   2   0   5    1.72    0.29
  -2   0   5    1.73    0.25
   2   0   5    2.02    0.19
  -2   0   5    1.46    0.26
  -2   0   5    1.83    0.23
   2   0   5    1.71    0.24
   2   0   5    1.43    0.26
  -2   0  -5    1.70    0.27
   2   0  -5    1.73    0.26
   2   0  -5    1.92    0.29
   2   0  -5    1.64    0.29
  -2   0  -5    2.31    0.27
   2   0  -5    1.51    0.27
   2   0  -5    1.57    0.23
   2   0  -5    1.33    0.28
  -2   0  -5    1.58    0.27
  -2   0  -5    1.71    0.18
  -2   0  -5    2.02    0.29
   2   0  -5    1.80    0.33
  -1   1   5   13.62    0.77
   1  -1   5   14.73    0.78
  -1   1   5   13.86    0.75
  -1   1   5   14.46    0.75
   1  -1   5   13.94    0.73
   1  -1   5   14.14    0.73
  -1   1   5   13.61    0.77
   1  -1   5   14.10    0.88
   1  -1   5   14.41    0.70
   1  -1   5   14.03    0.73
   1  -1   5   13.81    0.70
  -1   1   5   14.02    0.78
  -1   1  -5   16.24    0.74
   1  -1  -5   16.82    0.80
   1  -1  -5   16.30    0.79
  -1   1  -5   16.95    0.78
  -1   1  -5   17.21    0.76
   1  -1  -5   16.87    0.72
  -1   1  -5   17.49    0.94
   1  -1  -5   15.65    0.79
  -1   1  -5   15.81    0.74
  -1   1  -5   17.05    0.71
   1  -1  -5   16.24    0.80
  -1   1  -5   16.62    0.69
  -1   1  -5   17.93    0.75
   1  -1  -5   16.11    0.70
   1  -1  -5   16.72    0.77
   0   2   5    9.74    0.52
   0   2   5    9.24    0.54
   0  -2   5    9.91    0.61
   0  -2   5    9.52    0.55
   0   2   5    9.67    0.56
   0   2   5    9.54    0.54
   0   2   5    9.97    0.51
   0  -2   5    9.80    0.53
   0  -2   5    9.83    0.51
   0   2   5    9.30    0.51
   0  -2   5    9.73    0.53
   0   2  -5    9.92    0.57
   0  -2  -5   10.04    0.53
   0   2  -5    9.69    0.65
   0  -2  -5    9.73    0.51
   0  -2  -5    9.63    0.52
   0  -2  -5    9.67    0.55
   0   2  -5    9.53    0.55
   0   2  -5    9.25    0.52
   0   2  -5    9.66    0.52
   0   2  -5    9.67    0.44
   0   2  -5    9.93    0.52
   0  -2  -5    9.74    0.50
   0  -2  -5    9.32    0.51
   0  -2  -5    9.37    0.54
   0  -2  -5    8.94    0.53
   0   2  -5    9.81    0.55
   0   2  -5    9.76    0.45
  -1  -3   5   24.36    1.03
  -1  -3   5   24.79    1.00
   1   3   5   24.43    0.96
  -1  -3   5   24.75    0.99
  -1  -3   5   24.79    1.10
   1   3   5   23.26    1.00
  -1  -3  -5   18.06    0.98
   1   3  -5   18.00    0.92
   1   3  -5   18.28    0.96
  -1  -3  -5   18.44    0.94
  -1  -3  -5   18.19    0.90
  -1  -3  -5   18.31    0.88
  -1  -3  -5   18.76    1.05
  -1  -3  -5   18.18    0.96
   1   3  -5   17.71    0.95
   1   3  -5   17.90    0.97
   2   4   5   74.87    3.14
   2   4   5   80.67    3.17
   2   4   5   77.34    3.07
  -2  -4   5   75.24    3.12
  -2  -4   5   74.59    3.16
  -2  -4   5   73.88    3.13
   2   4   5   77.24    3.12
   2   4   5   77.02    3.06
   2   4   5   74.29    3.16
   2   4   5   75.91    3.04
   2   4   5   75.56    3.02
  -2  -4   5   74.63    3.11
  -2  -4  -5   74.09    3.14
  -2  -4  -5   71.85    3.17
   2   4  -5   71.91    3.12
   2   4  -5   73.46    3.12
  -2  -4  -5   75.24    3.17
   2   4  -5   73.37    3.11
   2   4  -5   74.11    3.12
  -2  -4  -5   73.08    3.05
  -2  -4  -5   74.42    3.13
  -2  -4  -5   74.88    3.09
   2   4  -5   74.29    3.17
   2   4  -5   72.33    3.23
  -2  -4  -5   74.37    3.05
   3   5   5   90.52    3.64
  -3  -5   5   89.29    3.74
   3   5   5   89.78    3.47
   3   5   5   90.59    3.48
   3   5   5   90.68    3.50
  -3  -5   5   92.32    3.66
   3   5   5   93.04    3.47
   3   5   5   92.79    3.53
   3   5   5   89.21    3.66
  -3  -5   5   92.07    3.66
   3   5   5   94.41    3.65
  -3  -5   5   92.81    3.62
  -3  -5   5   91.10    3.58
   3   5   5   93.35    3.60
  -3  -5   5   91.47    3.59
  -3  -5  -5   78.94    3.47
  -3  -5  -5   79.63    3.61
   3   5  -5   79.55    3.59
  -3  -5  -5   79.96    3.49
  -3  -5  -5   77.96    3.55
   3   5  -5   77.78    3.57
   3   5  -5   77.71    3.61
   3   5  -5   79.41    3.62
   3   5  -5   78.53    3.70
  -3  -5  -5   79.73    3.59
   3   5  -5   80.07    3.58
   3   5  -5   79.58    3.57
  -3  -5  -5   81.14    3.59
  -4  -6   5  216.28    8.51
   4   6   5  214.61    8.47
   4   6   5  213.30    8.30
   4   6   5  205.07    8.30
  -4  -6   5  202.76    8.71
   4   6   5  193.41    8.62
  -4  -6   5  211.14    8.46
  -4  -6   5  215.34    8.42
   4   6   5  211.43    8.53
   4   6   5  215.02    8.33
   4   6   5  217.63    8.34
  -4  -6   5  197.52    8.76
  -4  -6   5  215.73    8.27
   4   6   5  190.38    8.45
  -4  -6   5  216.19    8.41
   4   6   5  214.12    8.34
   4   6  -5  211.44    8.62
   4   6  -5  210.64    8.45
  -4  -6  -5  214.50    8.30
  -4  -6  -5  206.62    8.50
  -4  -6  -5  208.27    8.30
   4   6  -5  210.09    8.50
   4   6  -5  207.09    8.49
  -4  -6  -5  208.58    8.47
   4   6  -5  211.99    8.44
  -4  -6  -5  209.67    8.44
   4   6  -5  206.61    8.43
   4   6  -5  204.31    8.48
   5   7   5  151.73    6.23
   5   7   5  155.46    6.32
  -5  -7   5  155.78    6.26
  -5  -7   5  156.79    5.96
   5   7   5  154.62    6.12
  -5  -7   5  154.36    6.25
   5   7   5  153.12    6.04
  -5  -7   5  155.37    6.14
   5   7   5  155.08    6.06
   5   7   5  151.79    6.05
  -5  -7   5  147.51    6.39
  -5  -7   5  153.78    6.31
  -5  -7   5  156.57    6.14
   5   7   5  159.40    6.26
   5   7   5  155.79    6.06
   5   7   5  153.66    6.28
   5   7   5  155.28    5.98
  -5  -7   5  154.35    6.16
  -5  -7  -5  140.41    6.19
   5   7  -5  143.61    6.24
   5   7  -5  141.97    6.37
   5   7  -5  143.49    6.17
  -5  -7  -5  145.84    6.22
   5   7  -5  145.36    6.25
   5   7  -5  145.06    6.24
   5   7  -5  143.15    6.16
   5   7  -5  146.54    6.19
  -5  -7  -5  143.62    6.26
  -5  -7  -5  144.15    5.99
  -5  -7  -5  146.02    6.00
  -6  -8   5   84.65    3.58
  -6  -8   5   84.71    3.92
  -6  -8   5   82.93    3.79
   6   8   5   83.63    3.88
   6   8   5   85.76    3.50
   6   8   5   84.39    3.53
   6   8   5   84.20    3.82
   6   8   5   81.54    3.37
   6   8   5   84.10    3.51
  -6  -8   5   84.89    3.60
   6   8   5   83.76    3.51
   6   8   5   82.46    3.78
   6   8   5   84.30    3.39
   6   8   5   83.42    3.61
   6   8   5   85.75    3.76
  -6  -8   5   84.34    3.70
   6   8   5   81.95    3.72
   6   8  -5   85.12    3.66
  -6  -8  -5   84.52    3.78
   6   8  -5   83.12    3.74
   6   8  -5   87.37    3.94
   6   8  -5   85.30    3.78
  -6  -8  -5   85.25    3.74
   6   8  -5   84.49    3.70
  -6  -8  -5   84.24    3.44
   6   8  -5   84.48    3.67
   6   8  -5   84.17    3.73
  -7  -9   5  124.75    5.28
   7   9   5  125.46    5.28
   7   9   5  123.14    5.08
  -7  -9   5  125.18    4.96
   7   9   5  122.71    5.18
  -7  -9   5  126.66    4.98
  -7  -9   5  126.32    5.20
   7   9   5  124.30    5.31
   7   9   5  124.29    4.94
  -7  -9   5  124.24    5.02
   7   9   5  112.57    5.39
   7   9   5  121.26    5.39
   7   9   5  122.38    4.91
   7   9   5  124.89    4.89
   7   9   5  122.85    4.97
  -7  -9  -5  112.72    5.20
   7   9  -5  113.48    5.37
   7   9  -5  113.89    5.20
  -7  -9  -5  110.17    5.13
   7   9  -5  111.23    5.10
   7   9  -5  111.21    5.11
   7   9  -5  112.75    5.11
   7   9  -5  113.67    5.16
   7   9  -5  112.84    5.14
  -8 -10   5   60.29    2.55
   8  10   5   60.33    2.63
   8  10   5   59.50    2.67
   8  10   5   58.76    2.95
   8  10   5   57.99    2.80
  -8 -10   5   59.71    2.66
   8  10   5   60.83    3.04
  -8 -10   5   59.66    2.55
   8  10   5   57.99    2.50
  -8 -10   5   59.96    2.97
  -8 -10   5   57.49    3.19
   8  10   5   58.55    2.94
   8  10   5   58.50    3.80
   8  10   5   58.01    2.92
   8  10   5   59.52    2.53
  -8 -10  -5   52.26    2.88
   8  10  -5   55.20    2.77
   8  10  -5   52.85    3.08
   8  10  -5   53.28    2.87
   8  10  -5   55.54    2.78
   8  10  -5   53.85    2.84
  -8 -10  -5   53.76    2.81
   8  10  -5   53.85    2.74
   8  10  -5   55.16    2.88
   9  11   5   46.35    2.66
   9  11   5   42.05    2.68
   9  11   5   40.66    1.90
   9  11   5   42.04    2.49
   9  11   5   40.86    2.38
   9  11   5   40.65    1.90
  -9 -11   5   42.51    2.14
   9  11   5   44.64    2.16
  -9 -11   5   43.04    2.53
   9  11  -5   36.78    2.33
  -9 -11  -5   39.69    2.45
   9  11  -5   39.33    2.22
   9  11  -5   36.40    2.69
  -9 -11  -5   38.60    2.26
   9  11  -5   38.80    2.32
  10   8   6   28.53    1.88
  10   8   6   27.48    2.13
  10   8   6   28.99    2.31
  10   8   6   29.22    2.18
 -10  -8   6   31.26    2.19
  10   8  -6   31.47    1.88
 -10  -8  -6   32.15    1.93
  10   8  -6   30.82    2.03
  10   8  -6   30.99    2.56
  10   8  -6   33.06    2.02
 -10  -8  -6   30.48    2.10
   9   7   6   36.50    1.64
  -9  -7   6   33.91    2.09
   9   7   6   35.16    2.42
  -9  -7   6   33.41    2.02
   9   7   6   36.79    2.18
  -9  -7   6   34.30    1.60
   9   7   6   34.56    2.07
   9   7   6   35.32    2.06
  -9  -7   6   35.13    1.60
   9   7   6   35.96    1.90
   9   7   6   34.43    1.66
   9   7  -6   32.20    1.87
   9   7  -6   31.98    1.62
   9   7  -6   32.93    2.06
   9   7  -6   32.67    1.92
   9   7  -6   30.57    2.01
  -9  -7  -6   33.40    2.03
   9   7  -6   33.43    2.01
  -9  -7  -6   31.75    1.92
   9   7  -6   34.78    2.37
  -8  -6   6   40.86    1.67
  -8  -6   6   40.29    1.83
   8   6   6   41.13    2.08
  -8  -6   6   40.36    1.79
  -8  -6   6   40.21    1.82
  -8  -6   6   40.76    2.13
   8   6   6   42.53    2.18
   8   6   6   38.49    1.72
   8   6   6   37.46    2.08
   8   6   6   41.57    2.37
   8   6   6   40.85    1.71
  -8  -6   6   37.39    2.31
   8   6   6   39.90    1.71
   8   6   6   40.34    2.24
  -8  -6   6   32.17    2.00
   8   6   6   41.34    1.99
   8   6   6   38.54    2.35
   8   6  -6   35.09    2.12
   8   6  -6   37.47    2.02
   8   6  -6   35.91    2.09
   8   6  -6   36.85    2.05
   8   6  -6   37.48    2.33
   8   6  -6   38.75    1.99
   8   6  -6   35.96    1.75
   8   6  -6   34.19    2.24
   8   6  -6   36.55    1.96
  -8  -6  -6   37.12    2.08
  -8  -6  -6   35.17    1.99
   7   5   6   70.66    3.16
  -7  -5   6   66.30    2.62
   7   5   6   65.11    2.55
  -7  -5   6   67.63    2.74
  -7  -5   6   66.56    2.75
  -7  -5   6   67.73    2.95
   7   5   6   66.57    2.84
   7   5   6   66.14    2.64
   7   5   6   63.17    2.57
   7   5   6   65.61    2.96
   7   5   6   70.15    2.91
   7   5   6   66.37    2.89
   7   5   6   66.52    3.11
   7   5   6   65.66    2.97
  -7  -5   6   65.82    3.13
  -7  -5   6   65.72    2.95
  -7  -5   6   64.60    2.62
   7   5  -6   53.24    2.78
   7   5  -6   55.43    2.83
   7   5  -6   54.98    2.87
   7   5  -6   53.89    2.80
   7   5  -6   54.63    2.63
   7   5  -6   56.30    2.91
  -7  -5  -6   54.39    2.83
  -7  -5  -6   54.91    2.86
   7   5  -6   55.57    2.89
   7   5  -6   52.49    3.02
  -6  -4   6  102.86    4.27
  -6  -4   6  105.49    4.58
   6   4   6  105.55    4.20
  -6  -4   6  101.65    4.42
   6   4   6  101.74    4.75
  -6  -4   6  103.89    4.39
   6   4   6  106.78    4.44
   6   4   6  104.18    4.35
   6   4   6  105.63    4.42
   6   4   6  105.96    4.55
  -6  -4   6  106.31    4.44
   6   4   6  109.66    4.36
  -6  -4   6  107.28    4.29
  -6  -4   6  106.18    4.19
  -6  -4   6  104.93    4.39
   6   4   6  106.80    4.37
  -6  -4   6  102.40    4.13
   6   4  -6   96.84    4.33
   6   4  -6   97.71    4.40
   6   4  -6   96.64    4.55
  -6  -4  -6   98.29    4.37
   6   4  -6   97.88    4.33
   6   4  -6   95.69    4.40
   6   4  -6   97.38    4.18
   6   4  -6   99.76    4.43
   6   4  -6   99.77    4.39
  -6  -4  -6   97.84    4.38
  -5  -3   6  177.02    7.30
   5   3   6  177.67    7.17
  -5  -3   6  177.31    7.34
   5   3   6  184.91    7.29
   5   3   6  175.51    7.33
  -5  -3   6  178.26    7.16
  -5  -3   6  181.29    7.26
   5   3   6  179.51    7.30
  -5  -3   6  188.40    7.10
   5   3   6  177.66    7.33
  -5  -3   6  172.64    7.47
   5   3   6  179.37    7.26
   5   3   6  177.19    7.41
  -5  -3   6  174.88    7.24
  -5  -3   6  177.54    7.20
   5   3   6  178.98    7.47
  -5  -3   6  177.10    7.34
   5   3  -6  180.78    7.35
   5   3  -6  180.19    7.17
   5   3  -6  182.20    7.29
   5   3  -6  179.11    7.29
  -5  -3  -6  185.93    7.33
   5   3  -6  181.97    7.35
   5   3  -6  177.52    7.35
  -5  -3  -6  177.38    7.43
   5   3  -6  179.54    7.35
   5   3  -6  179.53    7.50
  -4  -2   6  252.45    9.78
   4   2   6  250.56    9.90
  -4  -2   6  255.92    9.93
   4   2   6  251.10    9.88
   4   2   6  243.53    9.94
   4   2   6  254.46    9.86
  -4  -2   6  253.00    9.80
  -4  -2   6  239.21    9.83
  -4  -2   6  248.44    9.92
   4   2   6  254.83   10.05
   4   2   6  250.77    9.81
  -4  -2   6  253.80    9.86
  -4  -2   6  247.97    9.85
  -4  -2   6  249.28   10.04
   4   2   6  250.02    9.87
   4   2  -6  241.63   10.03
  -4  -2  -6  250.49    9.98
   4   2  -6  243.96    9.87
   4   2  -6  241.68    9.92
  -4  -2  -6  223.36    9.98
   4   2  -6  239.32    9.91
   4   2  -6  235.69    9.76
  -4  -2  -6  240.73   10.04
   4   2  -6  242.59    9.86
  -3  -1   6  173.05    7.65
  -3  -1   6  177.70    7.47
   3   1   6  172.94    7.55
   3   1   6  178.79    7.39
   3   1   6  174.16    7.52
   3   1   6  182.04    7.39
   3   1   6  175.20    7.56
  -3  -1   6  178.59    7.48
  -3  -1   6  178.34    7.54
   3   1   6  176.08    7.55
  -3  -1   6  173.26    7.58
  -3  -1   6  176.88    7.53
  -3  -1   6  174.52    7.49
   3   1   6  182.46    7.72
  -3  -1   6  175.29    7.59
   3   1   6  176.89    7.45
   3   1  -6  202.36    7.62
  -3  -1  -6  203.83    7.77
  -3  -1  -6  213.23    7.64
   3   1  -6  203.71    7.71
   3   1  -6  204.86    7.61
  -3  -1  -6  209.02    7.61
   3   1  -6  199.85    7.50
   3   1  -6  204.90    7.57
  -3  -1  -6  206.04    7.59
   3   1  -6  201.42    7.57
   3   1  -6  199.51    7.62
  -2   0   6  869.10   31.79
   2   0   6  856.98   31.96
  -2   0   6  805.39   32.01
   2   0   6  771.64   31.84
  -2   0   6  819.65   31.98
   2   0   6  810.28   31.95
  -2   0   6  819.08   32.03
  -2   0   6  796.99   32.07
  -2   0   6  807.60   31.80
   2   0   6  808.53   31.83
  -2   0   6  817.40   31.83
   2   0   6  820.48   31.83
   2   0   6  787.92   32.08
  -2   0   6  808.13   31.99
   2   0   6  720.71   31.88
   2   0   6  840.21   32.13
  -2   0  -6  807.83   32.01
  -2   0  -6  810.90   31.85
   2   0  -6  816.91   31.83
  -2   0  -6  823.10   32.22
  -2   0  -6  795.46   32.46
   2   0  -6  789.92   31.92
  -2   0  -6  820.83   31.91
   2   0  -6  792.01   32.32
   2   0  -6  802.02   31.94
  -2   0  -6  878.00   31.84
   2   0  -6  803.16   31.87
   2   0  -6  779.19   31.85
  -2   0  -6  828.25   31.79
   2   0  -6  807.31   31.96
  -1   1   6  252.06    9.51
  -1   1   6  247.84    9.49
  -1   1   6  249.29    9.53
  -1   1   6  243.80    9.52
   1  -1   6  249.70    9.53
   1  -1   6  249.11    9.44
  -1   1   6  243.21    9.49
   1  -1   6  246.76    9.44
   1  -1   6  242.42    9.47
  -1   1   6  244.68    9.53
  -1   1   6  245.96    9.52
   1  -1   6  243.06    9.47
   1  -1   6  245.19    9.56
   1  -1   6  248.57    9.47
   1  -1   6  267.20    9.66
   1  -1  -6  226.08    9.47
  -1   1  -6  231.61    9.49
  -1   1  -6  224.16    9.45
   1  -1  -6  226.51    9.52
   1  -1  -6  228.15    9.47
   1  -1  -6  238.29    9.43
  -1   1  -6  222.59    9.46
   1  -1  -6  226.45    9.51
   1  -1  -6  221.48    9.51
  -1   1  -6  231.04    9.66
  -1   1  -6  229.84    9.41
  -1   1  -6  243.33    9.44
  -1   1  -6  233.28    9.46
  -1   1  -6  227.07    9.40
   0  -2   6  167.58    6.83
   0  -2   6  173.77    6.83
   0   2   6  175.70    6.83
   0   2   6  171.82    6.88
   0  -2   6  174.94    6.94
   0  -2   6  171.76    6.87
   0  -2   6  173.49    6.83
   0   2   6  172.60    6.86
   0  -2   6  171.70    6.87
   0   2   6  167.16    6.81
   0   2   6  165.82    6.86
   0  -2   6  171.68    6.89
   0   2   6  164.35    6.85
   0   2   6  168.45    6.82
   0   2  -6  173.31    6.82
   0   2  -6  160.64    6.88
   0  -2  -6  171.27    6.81
   0   2  -6  172.03    6.82
   0  -2  -6  167.38    6.86
   0   2  -6  167.11    6.83
   0   2  -6  173.46    7.00
   0  -2  -6  178.65    6.83
   0  -2  -6  173.80    6.79
   0   2  -6  163.57    6.74
   0  -2  -6  173.25    6.81
   0   2  -6  167.76    6.88
   0  -2  -6  175.48    6.86
   0  -2  -6  174.02    6.83
   0   2  -6  166.66    6.85
   0  -2  -6  179.92    6.86
   1   3   6  146.27    5.76
   1   3   6  145.95    5.73
  -1  -3   6  148.00    5.83
   1   3   6  148.44    5.73
   1   3   6  147.86    5.80
   1   3   6  156.14    5.78
   1   3   6  138.68    5.67
  -1  -3   6  150.76    5.83
   1   3   6  148.27    5.68
   1   3   6  144.72    5.82
  -1  -3   6  148.26    5.83
  -1  -3   6  145.03    5.78
  -1  -3   6  144.20    5.78
   1   3   6  145.96    5.74
   1   3  -6  139.69    5.82
   1   3  -6  138.53    5.79
  -1  -3  -6  143.95    5.70
  -1  -3  -6  143.26    5.91
  -1  -3  -6  143.04    5.79
  -1  -3  -6  139.87    5.81
   1   3  -6  138.79    5.77
   1   3  -6  136.30    5.77
   1   3  -6  138.86    5.89
   1   3  -6  137.80    5.80
   1   3  -6  140.24    5.72
   1   3  -6  136.35    5.81
  -1  -3  -6  141.48    5.71
  -1  -3  -6  141.82    5.74
  -1  -3  -6  139.22    5.75
  -2  -4   6  420.08   16.82
   2   4   6  412.94   16.67
   2   4   6  414.19   16.79
  -2  -4   6  412.22   16.89
   2   4   6  424.77   16.71
  -2  -4   6  431.28   16.79
  -2  -4   6  421.37   16.82
   2   4   6  415.36   16.70
  -2  -4   6  417.12   16.77
   2   4   6  415.59   16.80
  -2  -4   6  417.76   16.76
   2   4   6  427.65   16.73
   2   4   6  418.10   16.75
   2   4   6  417.63   16.66
  -2  -4  -6  437.30   16.72
   2   4  -6  430.16   16.78
  -2  -4  -6  428.43   16.82
   2   4  -6  428.73   16.75
   2   4  -6  427.73   16.77
   2   4  -6  428.45   16.78
  -2  -4  -6  438.14   16.79
  -2  -4  -6  432.71   16.70
   2   4  -6  423.06   16.90
   2   4  -6  424.28   16.80
   2   4  -6  429.41   16.83
  -2  -4  -6  425.45   16.86
  -2  -4  -6  432.33   16.69
   2   4  -6  439.49   16.83
   3   5   6  262.99   10.79
   3   5   6  261.81   10.72
  -3  -5   6  266.89   10.80
  -3  -5   6  264.51   10.96
   3   5   6  261.61   10.84
   3   5   6  271.21   10.86
  -3  -5   6  267.68   10.87
   3   5   6  263.56   10.70
  -3  -5   6  263.04   10.82
  -3  -5   6  259.44   10.85
   3   5   6  260.40   10.86
   3   5   6  269.45   10.67
   3   5   6  262.27   10.69
  -3  -5   6  267.37   10.79
  -3  -5  -6  275.31   10.87
   3   5  -6  271.14   10.87
   3   5  -6  278.05   10.82
   3   5  -6  279.29   10.98
   3   5  -6  275.02   10.82
  -3  -5  -6  298.11   10.70
   3   5  -6  280.82   10.88
   3   5  -6  276.18   10.81
   3   5  -6  273.57   10.86
  -3  -5  -6  274.76   10.85
  -3  -5  -6  283.90   10.78
  -3  -5  -6  279.53   10.72
  -3  -5  -6  256.14   10.95
   3   5  -6  276.94   10.82
   4   6   6  107.44    4.48
   4   6   6  105.88    4.69
   4   6   6  105.79    4.49
  -4  -6   6   94.13    4.78
  -4  -6   6  105.41    4.68
   4   6   6  105.13    4.48
  -4  -6   6  104.80    4.59
   4   6   6  104.47    4.69
  -4  -6   6  106.57    4.80
   4   6   6  106.01    4.51
   4   6   6  107.09    4.47
  -4  -6   6  105.64    4.60
   4   6   6  106.75    4.62
   4   6   6  109.22    4.68
   4   6   6  103.82    4.67
  -4  -6   6  105.03    4.63
  -4  -6   6  107.18    4.46
  -4  -6  -6  118.20    4.71
   4   6  -6  118.27    4.72
  -4  -6  -6  118.64    4.63
   4   6  -6  120.95    4.86
  -4  -6  -6  121.12    4.70
   4   6  -6  119.85    4.66
   4   6  -6  117.91    4.72
   4   6  -6  119.01    4.68
   4   6  -6  118.61    4.64
   4   6  -6  117.34    4.66
  -4  -6  -6  121.81    4.47
  -4  -6  -6  119.49    4.49
   5   7   6   68.01    2.87
   5   7   6   60.87    2.59
  -5  -7   6   62.55    2.54
  -5  -7   6   60.59    2.77
  -5  -7   6   61.98    2.82
  -5  -7   6   59.27    2.78
   5   7   6   59.35    2.77
   5   7   6   59.78    2.58
  -5  -7   6   59.68    2.93
   5   7   6   61.98    2.58
   5   7   6   61.47    2.82
   5   7   6   61.70    2.87
   5   7   6   60.37    2.59
   5   7   6   61.07    2.63
   5   7   6   60.69    2.85
  -5  -7   6   62.29    2.72
  -5  -7  -6   59.09    2.81
   5   7  -6   60.26    2.74
   5   7  -6   63.08    2.98
  -5  -7  -6   59.93    2.79
   5   7  -6   60.94    2.81
   5   7  -6   61.50    2.81
   5   7  -6   61.59    2.83
   5   7  -6   60.73    2.76
  -5  -7  -6   60.78    2.75
  -5  -7  -6   63.79    2.53
  -5  -7  -6   64.94    2.53
   5   7  -6   61.16    2.72
   6   8   6  107.05    4.88
   6   8   6  110.71    4.71
   6   8   6  109.63    4.53
  -6  -8   6  111.05    5.07
   6   8   6  112.35    5.01
  -6  -8   6  114.88    4.77
   6   8   6  111.32    4.55
   6   8   6  110.54    4.61
   6   8   6  109.60    4.63
   6   8   6  112.18    4.65
  -6  -8   6  113.26    4.52
  -6  -8   6  112.03    4.74
   6   8   6  113.94    4.62
  -6  -8   6  112.22    4.87
   6   8   6  114.35    4.97
   6   8   6  111.86    4.91
  -6  -8   6  116.79    4.91
  -6  -8   6  113.82    4.95
   6   8   6  113.64    4.88
   6   8  -6  113.51    4.90
   6   8  -6  118.39    4.80
   6   8  -6  116.14    4.93
  -6  -8  -6  115.73    4.89
   6   8  -6  112.64    4.82
  -6  -8  -6  114.08    4.94
   6   8  -6  117.29    5.11
   6   8  -6  114.58    4.92
   6   8  -6  118.83    4.87
   7   9   6   32.06    1.50
   7   9   6   26.56    1.82
   7   9   6   30.20    1.40
  -7  -9   6   31.43    1.85
  -7  -9   6   32.56    1.58
  -7  -9   6   32.37    1.81
   7   9   6   32.27    1.87
   7   9   6   31.78    1.54
   7   9   6   29.28    1.91
   7   9   6   28.56    1.95
  -7  -9   6   32.21    1.66
  -7  -9   6   33.24    1.59
   7   9   6   33.24    1.64
  -7  -9   6   33.56    1.58
   7   9   6   31.98    1.42
   7   9   6   31.10    1.84
  -7  -9  -6   26.40    1.72
   7   9  -6   26.37    1.63
   7   9  -6   27.68    1.71
   7   9  -6   25.37    1.76
   7   9  -6   27.66    1.63
   7   9  -6   27.56    1.66
   7   9  -6   27.26    1.70
   7   9  -6   28.19    1.92
  -7  -9  -6   27.36    1.70
  -8 -10   6    5.66    1.02
  -8 -10   6    7.34    0.82
   8  10   6    6.55    1.00
   8  10   6    6.30    1.24
  -8 -10   6    6.67    0.83
   8  10   6    5.89    1.02
  -8 -10   6    7.59    1.01
   8  10   6    6.62    1.29
   8  10   6    6.03    0.61
   8  10   6    5.82    0.60
   8  10   6    7.67    0.83
  -8 -10   6    6.31    1.13
   8  10   6    8.11    0.91
   8  10  -6    7.15    1.16
  -8 -10  -6    8.60    1.10
   8  10  -6    8.72    1.02
   8  10  -6    7.34    0.99
   8  10  -6    8.12    1.41
   8  10  -6    8.31    1.28
   8  10  -6    6.83    1.07
  -8 -10  -6    8.73    0.99
   9  11   6    8.62    1.34
   9  11   6    8.06    1.35
  -9 -11   6    9.98    1.04
   9  11   6    8.17    1.60
  -9 -11   6    9.05    1.40
   9  11   6   10.81    1.12
  -9 -11  -6    7.95    1.12
  -9 -11  -6    7.05    1.32
   9  11  -6    6.97    1.24
   9  11  -6    6.19    1.03
   9  11  -6    7.92    1.72
   9  11  -6    7.12    1.18
  10   8   7   33.94    2.27
  10   8   7   31.24    2.23
  10   8   7   29.92    1.96
 -10  -8   7   30.27    2.22
  10   8   7   31.24    2.33
  10   8  -7   30.17    2.55
  10   8  -7   29.67    2.04
  10   8  -7   30.67    2.49
  10   8  -7   29.98    2.46
 -10  -8  -7   27.92    1.92
   9   7   7   52.91    2.27
   9   7   7   54.00    2.69
  -9  -7   7   52.63    2.78
  -9  -7   7   51.18    2.34
   9   7   7   50.76    2.71
   9   7   7   51.16    3.10
   9   7   7   52.18    2.81
   9   7   7   53.80    2.59
  -9  -7   7   52.00    2.33
   9   7   7   51.57    2.20
   9   7  -7   48.75    2.69
   9   7  -7   48.57    2.59
  -9  -7  -7   45.69    2.57
   9   7  -7   48.34    2.58
   9   7  -7   49.26    3.02
   8   6   7   32.62    1.52
   8   6   7   31.96    2.08
   8   6   7   34.18    1.82
  -8  -6   7   32.32    1.52
  -8  -6   7   34.23    1.96
  -8  -6   7   29.22    2.10
   8   6   7   32.49    1.96
  -8  -6   7   32.10    1.66
   8   6   7   31.56    2.04
   8   6   7   31.99    2.22
   8   6   7   32.36    1.55
   8   6   7   32.58    1.50
  -8  -6   7   32.83    1.69
   8   6   7   31.93    1.85
  -8  -6   7   32.77    1.68
  -8  -6   7   34.96    2.32
   8   6   7   32.40    2.13
   8   6  -7   34.78    1.60
   8   6  -7   36.01    1.85
   8   6  -7   34.19    2.08
   8   6  -7   34.91    2.16
   8   6  -7   34.00    1.89
  -8  -6  -7   34.57    1.88
   8   6  -7   36.55    1.94
   8   6  -7   34.42    2.17
   8   6  -7   35.38    1.85
   8   6  -7   33.93    1.98
   7   5   7   32.21    1.69
   7   5   7   30.88    1.99
  -7  -5   7   31.23    1.75
   7   5   7   31.53    1.90
  -7  -5   7   32.02    1.60
  -7  -5   7   30.91    1.43
   7   5   7   32.34    1.84
   7   5   7   32.75    1.81
  -7  -5   7   31.93    1.60
  -7  -5   7   30.98    1.76
   7   5   7   30.76    1.48
   7   5   7   31.73    1.70
   7   5   7   31.59    1.70
  -7  -5   7   31.53    1.67
  -7  -5   7   32.14    1.48
   7   5  -7   32.62    1.73
   7   5  -7   31.81    1.71
   7   5  -7   31.25    1.50
   7   5  -7   32.75    1.82
   7   5  -7   33.09    1.98
   7   5  -7   32.10    1.78
   7   5  -7   31.58    1.75
   7   5  -7   30.98    1.68
  -7  -5  -7   32.33    1.74
  -6  -4   7   24.91    1.30
   6   4   7   25.51    1.42
   6   4   7   25.20    1.44
  -6  -4   7   23.71    1.12
   6   4   7   25.46    1.33
  -6  -4   7   23.54    1.39
  -6  -4   7   25.77    1.27
   6   4   7   25.45    1.61
  -6  -4   7   24.54    1.35
   6   4   7   24.18    1.19
  -6  -4   7   25.16    1.31
   6   4   7   23.92    1.49
   6   4   7   25.04    1.36
  -6  -4   7   25.07    1.20
  -6  -4   7   23.77    1.51
  -6  -4   7   24.61    1.35
   6   4   7   26.18    1.35
   6   4  -7   23.72    1.20
   6   4  -7   24.86    1.35
   6   4  -7   24.66    1.39
   6   4  -7   23.35    1.38
   6   4  -7   24.13    1.55
   6   4  -7   25.24    1.45
   6   4  -7   23.44    1.33
   6   4  -7   24.07    1.37
  -6  -4  -7   23.28    1.37
  -5  -3   7   15.59    0.85
  -5  -3   7   15.67    0.82
  -5  -3   7   15.68    1.08
   5   3   7   15.39    0.90
  -5  -3   7   15.57    0.94
  -5  -3   7   15.76    0.74
   5   3   7   15.06    1.00
   5   3   7   15.37    0.94
   5   3   7   16.13    1.13
   5   3   7   15.38    0.93
  -5  -3   7   17.13    0.92
   5   3   7   15.77    0.81
   5   3   7   15.02    0.87
  -5  -3   7   15.39    0.97
   5   3   7   14.98    0.94
  -5  -3   7   15.62    0.91
  -5  -3   7   15.82    0.90
   5   3  -7   13.73    0.99
   5   3  -7   13.88    0.93
  -5  -3  -7   12.73    0.97
   5   3  -7   13.51    0.80
   5   3  -7   13.68    0.89
  -5  -3  -7   13.54    0.92
   5   3  -7   14.02    1.06
   5   3  -7   13.44    0.92
   5   3  -7   13.85    0.92
   5   3  -7   13.07    0.89
  -4  -2   7    0.47    0.23
  -4  -2   7    0.62    0.21
   4   2   7    0.60    0.32
  -4  -2   7    0.55    0.24
  -4  -2   7    0.49    0.19
  -4  -2   7    0.87    0.23
   4   2   7    0.59    0.24
   4   2   7    0.78    0.24
  -4  -2   7    0.63    0.22
   4   2   7    0.66    0.21
   4   2   7    0.66    0.22
   4   2   7    0.57    0.24
   4   2   7    0.54    0.27
  -4  -2  -7    0.53    0.27
   4   2  -7    0.63    0.29
   4   2  -7    0.78    0.27
  -4  -2  -7    0.86    0.31
   4   2  -7    0.46    0.19
   4   2  -7    0.77    0.21
   4   2  -7    0.36    0.21
  -4  -2  -7    0.66    0.29
  -3  -1   7    8.39    0.60
  -3  -1   7    8.98    0.50
  -3  -1   7    7.93    0.51
   3   1   7    7.97    0.40
   3   1   7    8.52    0.55
   3   1   7    8.86    0.43
   3   1   7    8.89    0.71
  -3  -1   7    8.88    0.55
  -3  -1   7    8.88    0.56
   3   1   7    8.56    0.43
  -3  -1   7    7.52    0.62
   3   1   7    8.69    0.56
  -3  -1   7    8.23    0.62
   3   1   7    8.18    0.59
  -3  -1   7    8.40    0.57
   3   1   7    8.44    0.40
   3   1   7    8.70    0.58
   3   1   7    8.61    0.46
  -3  -1  -7    6.70    0.56
  -3  -1  -7    7.07    0.39
   3   1  -7    7.10    0.65
  -3  -1  -7    6.42    0.55
   3   1  -7    6.63    0.49
   3   1  -7    6.70    0.53
   3   1  -7    6.47    0.53
  -3  -1  -7    7.04    0.39
  -3  -1  -7    6.91    0.69
  -3  -1  -7    7.13    0.58
   3   1  -7    6.48    0.57
  -3  -1  -7    7.14    0.55
   2   0   7  106.40    4.44
   2   0   7  109.23    4.36
  -2   0   7  107.31    4.52
   2   0   7  114.41    4.40
  -2   0   7  108.20    4.52
   2   0   7  111.37    4.46
   2   0   7  109.33    4.65
  -2   0   7  109.13    4.48
  -2   0   7  106.29    4.50
  -2   0   7  106.66    4.55
  -2   0   7  108.03    4.48
  -2   0   7  109.78    4.46
   2   0   7  102.68    4.41
   2   0   7  108.52    4.51
  -2   0   7  111.55    4.43
  -2   0   7  118.02    4.36
   2   0   7  108.04    4.36
  -2   0  -7  118.02    4.50
   2   0  -7  106.89    4.45
   2   0  -7  106.26    4.52
   2   0  -7  108.21    4.53
   2   0  -7  106.31    4.50
   2   0  -7  109.28    4.48
  -2   0  -7  113.06    4.39
   2   0  -7  108.86    4.57
   2   0  -7  107.74    4.47
  -2   0  -7  105.16    4.48
  -2   0  -7  109.45    4.45
  -2   0  -7  109.66    4.38
  -2   0  -7  106.15    4.68
  -2   0  -7  109.43    4.46
  -1   1   7    3.45    0.37
   1  -1   7    3.88    0.34
  -1   1   7    3.62    0.34
  -1   1   7    3.66    0.33
  -1   1   7    3.83    0.37
   1  -1   7    3.66    0.39
  -1   1   7    3.49    0.39
   1  -1   7    3.86    0.33
  -1   1   7    3.79    0.38
   1  -1   7    3.59    0.33
   1  -1   7    3.92    0.41
  -1   1   7    3.54    0.37
   1  -1   7    3.65    0.31
   1  -1   7    4.05    0.30
   1  -1  -7    3.03    0.37
   1  -1  -7    2.92    0.35
   1  -1  -7    2.79    0.35
  -1   1  -7    2.89    0.27
  -1   1  -7    2.73    0.37
   1  -1  -7    3.36    0.40
  -1   1  -7    3.10    0.31
   1  -1  -7    3.17    0.33
  -1   1  -7    2.89    0.49
   1  -1  -7    3.11    0.31
  -1   1  -7    3.18    0.28
  -1   1  -7    2.94    0.32
  -1   1  -7    3.33    0.36
  -1   1  -7    2.83    0.31
   1  -1  -7    3.03    0.32
  -1   1  -7    2.90    0.30
   0  -2   7  173.65    6.95
   0  -2   7  173.58    7.05
   0  -2   7  174.17    7.01
   0   2   7  167.72    6.96
   0   2   7  169.09    6.98
   0   2   7  175.92    6.94
   0   2   7  171.79    6.99
   0  -2   7  173.51    6.98
   0  -2   7  176.12    6.94
   0  -2   7  174.90    6.98
   0   2   7  166.08    6.96
   0  -2   7  173.53    6.94
   0   2   7  176.76    6.94
   0   2   7  173.19    6.93
   0  -2  -7  175.86    6.95
   0   2  -7  173.85    6.92
   0  -2  -7  169.98    6.96
   0   2  -7  173.41    7.14
   0   2  -7  172.82    6.97
   0  -2  -7  179.78    6.94
   0   2  -7  153.84    6.85
   0   2  -7  176.00    6.95
   0  -2  -7  175.15    6.92
   0   2  -7  175.63    6.93
   0   2  -7  182.81    6.95
   0  -2  -7  176.25    6.92
   0  -2  -7  176.54    6.89
   0  -2  -7  174.28    6.97
   0  -2  -7  171.45    6.98
   0   2  -7  168.80    6.99
   1   3   7   84.80    3.54
  -1  -3   7   86.56    3.72
   1   3   7   84.06    3.58
  -1  -3   7   82.96    3.64
  -1  -3   7   87.53    3.64
   1   3   7   83.82    3.49
   1   3   7   85.29    3.63
   1   3   7   85.51    3.53
  -1  -3   7   84.34    3.61
  -1  -3   7   85.37    3.60
   1   3   7   83.25    3.53
  -1  -3   7   83.12    3.64
  -1  -3   7   85.97    3.60
   1   3   7   81.01    3.56
  -1  -3  -7   90.35    3.51
  -1  -3  -7   92.64    3.62
   1   3  -7   88.11    3.65
   1   3  -7   87.20    3.61
  -1  -3  -7   89.51    3.58
   1   3  -7   88.76    3.60
   1   3  -7   90.01    3.65
  -1  -3  -7   89.15    3.52
  -1  -3  -7   88.33    3.55
   1   3  -7   89.64    3.53
  -1  -3  -7   87.27    3.77
   1   3  -7   88.33    3.73
  -1  -3  -7   86.89    3.63
   1   3  -7   88.83    3.60
   1   3  -7   89.25    3.64
   2   4   7   93.85    3.88
   2   4   7   94.82    4.00
  -2  -4   7   94.82    3.98
  -2  -4   7   95.71    3.98
  -2  -4   7   95.37    4.00
   2   4   7   94.73    4.01
  -2  -4   7   92.74    4.10
   2   4   7   93.88    3.90
   2   4   7   94.46    3.91
   2   4   7   93.55    3.87
   2   4   7   96.05    3.90
  -2  -4   7   94.56    4.03
   2   4   7   94.31    3.95
   2   4  -7   94.48    3.98
   2   4  -7   96.69    4.12
   2   4  -7   96.56    4.00
   2   4  -7   98.23    3.99
   2   4  -7   97.40    3.94
   2   4  -7   97.79    4.04
  -2  -4  -7   98.27    3.91
  -2  -4  -7   93.60    4.10
  -2  -4  -7   96.29    4.02
  -2  -4  -7   97.32    3.90
   2   4  -7   98.16    3.98
  -2  -4  -7  100.28    4.01
  -2  -4  -7   96.37    3.90
   2   4  -7   94.72    4.03
  -3  -5   7  120.68    5.20
  -3  -5   7  121.98    5.10
   3   5   7  120.04    5.02
   3   5   7  121.90    5.01
  -3  -5   7  124.64    5.03
  -3  -5   7  123.43    5.06
   3   5   7  120.68    4.91
   3   5   7  123.85    4.92
  -3  -5   7  125.78    5.04
   3   5   7  126.40    4.95
  -3  -5   7  121.57    5.10
   3   5   7  123.92    5.10
   3   5   7  122.38    5.07
   3   5   7  121.76    4.89
   3   5   7  123.21    5.10
   3   5  -7  119.89    5.07
   3   5  -7  122.28    5.04
  -3  -5  -7  121.27    4.90
   3   5  -7  119.28    5.03
  -3  -5  -7  121.70    5.12
  -3  -5  -7  120.27    5.06
   3   5  -7  120.66    5.20
  -3  -5  -7  121.81    4.97
  -3  -5  -7  122.66    4.93
   3   5  -7  120.80    5.02
   3   5  -7  121.62    5.10
   3   5  -7  122.17    5.11
   3   5  -7  119.80    5.04
  -4  -6   7   60.39    2.74
   4   6   7   61.18    2.63
  -4  -6   7   62.04    2.77
   4   6   7   61.20    2.57
   4   6   7   61.64    2.74
   4   6   7   61.53    2.59
   4   6   7   61.15    2.60
   4   6   7   60.32    2.59
  -4  -6   7   60.91    2.59
  -4  -6   7   58.30    2.80
   4   6   7   59.43    2.79
  -4  -6   7   59.94    2.82
   4   6   7   61.43    2.79
   4   6   7   62.75    2.82
  -4  -6   7   54.19    2.84
   4   6   7   59.67    2.82
  -4  -6   7   60.77    2.93
   4   6  -7   62.82    2.95
  -4  -6  -7   65.31    2.73
  -4  -6  -7   65.45    2.83
  -4  -6  -7   60.39    2.66
  -4  -6  -7   64.02    2.57
   4   6  -7   67.58    2.85
   4   6  -7   66.57    2.79
   4   6  -7   64.05    2.84
  -4  -6  -7   63.77    2.80
   4   6  -7   64.97    2.75
   4   6  -7   65.36    2.84
   4   6  -7   66.55    2.78
  -4  -6  -7   66.10    2.81
   4   6  -7   64.18    2.77
   5   7   7   75.58    3.22
  -5  -7   7   74.25    3.21
   5   7   7   74.55    3.25
   5   7   7   72.59    3.23
   5   7   7   73.48    3.24
   5   7   7   75.61    3.48
  -5  -7   7   74.11    3.38
   5   7   7   74.21    3.51
  -5  -7   7   71.79    3.36
   5   7   7   74.94    3.42
   5   7   7   74.47    3.51
  -5  -7   7   73.92    3.61
   5   7   7   72.99    3.24
  -5  -7   7   75.82    3.48
  -5  -7   7   74.42    3.49
   5   7   7   77.40    3.49
  -5  -7   7   74.44    3.42
   5   7  -7   85.23    3.50
   5   7  -7   83.39    3.45
  -5  -7  -7   82.32    3.51
   5   7  -7   82.48    3.52
   5   7  -7   82.56    3.41
  -5  -7  -7   83.48    3.17
  -5  -7  -7   83.82    3.50
   5   7  -7   85.07    3.69
   5   7  -7   84.97    3.55
  -5  -7  -7   85.76    3.18
   5   7  -7   84.11    3.46
  -5  -7  -7   82.65    3.42
   6   8   7   46.18    2.31
  -6  -8   7   45.12    2.32
   6   8   7   46.03    2.05
  -6  -8   7   49.59    2.39
   6   8   7   46.92    2.45
  -6  -8   7   46.09    2.54
  -6  -8   7   47.28    2.41
  -6  -8   7   47.24    2.24
   6   8   7   47.07    2.43
  -6  -8   7   45.98    2.01
   6   8   7   45.37    2.13
   6   8   7   46.12    2.35
   6   8   7   45.99    2.04
   6   8   7   45.47    2.04
   6   8   7   45.09    2.09
   6   8   7   45.65    2.10
   6   8   7   49.10    2.40
  -6  -8   7   46.22    2.22
  -6  -8   7   41.86    2.29
   6   8  -7   48.20    2.60
   6   8  -7   51.68    2.44
   6   8  -7   55.54    3.38
  -6  -8  -7   52.06    2.39
  -6  -8  -7   45.27    2.53
   6   8  -7   53.20    2.33
   6   8  -7   52.46    2.35
   6   8  -7   50.21    2.45
   6   8  -7   46.52    2.71
   7   9   7   76.82    3.66
   7   9   7   78.06    3.28
   7   9   7   75.67    3.09
  -7  -9   7   76.28    3.78
   7   9   7   75.94    3.04
   7   9   7   73.84    3.08
  -7  -9   7   77.31    3.51
  -7  -9   7   78.92    3.33
  -7  -9   7   78.03    3.28
   7   9   7   70.10    3.53
   7   9   7   74.38    3.06
   7   9   7   74.87    3.22
  -7  -9   7   78.95    3.58
  -7  -9   7   73.16    3.42
  -7  -9   7   74.42    3.30
   7   9   7   76.94    3.21
   7   9   7   76.40    3.59
   7   9  -7   70.42    3.33
   7   9  -7   70.48    3.45
   7   9  -7   72.69    3.45
  -7  -9  -7   69.58    3.43
   7   9  -7   73.88    3.49
   7   9  -7   74.91    3.73
  -7  -9  -7   72.10    3.49
   7   9  -7   70.87    3.39
   7   9  -7   71.42    3.50
   8  10   7   62.22    2.84
  -8 -10   7   62.01    2.84
   8  10   7   63.12    2.79
   8  10   7   65.98    3.78
   8  10   7   64.72    3.26
  -8 -10   7   65.19    3.19
   8  10   7   62.24    3.10
  -8 -10   7   64.93    3.15
   8  10   7   66.08    3.20
  -8 -10   7   60.64    2.81
  -8 -10   7   63.78    2.84
   8  10   7   62.96    2.89
   8  10  -7   58.99    3.17
  -8 -10  -7   59.97    3.11
  -8 -10  -7   58.15    3.03
   8  10  -7   57.71    2.98
   8  10  -7   59.27    3.37
   8  10  -7   57.38    2.92
   8  10  -7   57.42    3.08
   8  10  -7   60.30    3.05
   9  11   7   30.57    1.90
  -9 -11   7   32.03    1.84
   9  11   7   31.40    2.23
  -9 -11   7   30.08    2.23
   9  11   7   31.09    2.35
  -9 -11  -7   36.49    2.14
   9  11  -7   34.34    2.06
   9  11  -7   35.79    2.23
   9  11  -7   36.57    2.62
  -9 -11  -7   37.66    2.28
   9  11  -7   35.38    2.18
  10   8   8   16.29    1.86
  10   8   8   15.39    1.76
 -10  -8   8   11.34    1.72
  10   8   8   15.57    1.54
 -10  -8  -8   14.32    1.40
  10   8  -8   16.15    1.61
  10   8  -8   15.10    2.26
   9   7   8   38.83    1.82
  -9  -7   8   37.91    1.98
   9   7   8   38.58    2.31
   9   7   8   39.39    2.23
   9   7   8   38.93    2.39
  -9  -7   8   38.23    2.08
  -9  -7   8   36.52    2.31
   9   7   8   32.70    2.40
   9   7   8   38.48    1.83
   9   7  -8   41.30    2.24
   9   7  -8   42.76    2.68
   9   7  -8   44.32    2.28
   9   7  -8   44.75    2.38
  -9  -7  -8   43.15    2.26
   8   6   8   41.35    2.05
  -8  -6   8   42.09    1.94
  -8  -6   8   39.38    1.94
  -8  -6   8   43.40    2.20
   8   6   8   36.29    2.45
   8   6   8   40.56    1.79
   8   6   8   37.48    2.35
  -8  -6   8   40.33    1.76
   8   6   8   41.07    2.07
   8   6   8   40.53    2.18
  -8  -6   8   41.87    2.21
   8   6   8   41.34    1.70
   8   6   8   37.03    2.25
   8   6  -8   37.90    2.71
   8   6  -8   34.53    2.01
   8   6  -8   35.66    2.35
   8   6  -8   34.43    2.07
   8   6  -8   36.31    2.05
   8   6  -8   33.69    1.78
   8   6  -8   33.73    2.08
   8   6  -8   35.27    2.19
  -8  -6  -8   36.14    2.06
  -7  -5   8   57.02    2.75
  -7  -5   8   56.53    2.52
  -7  -5   8   56.95    2.82
  -7  -5   8   58.40    2.65
   7   5   8   54.09    3.00
   7   5   8   60.77    2.74
   7   5   8   57.80    2.69
   7   5   8   58.32    2.53
   7   5   8   56.88    2.79
  -7  -5   8   57.02    2.80
  -7  -5   8   54.92    2.42
  -7  -5   8   58.82    2.65
   7   5   8   59.21    2.86
   7   5   8   60.24    2.75
   7   5   8   56.40    2.92
   7   5  -8   61.17    3.05
   7   5  -8   58.06    2.76
   7   5  -8   60.52    2.81
   7   5  -8   58.10    2.80
  -7  -5  -8   58.31    2.77
   7   5  -8   57.33    2.77
   7   5  -8   59.20    2.86
   7   5  -8   57.94    2.53
   7   5  -8   58.59    2.82
  -6  -4   8  128.67    5.10
   6   4   8  124.56    5.21
  -6  -4   8  124.48    4.86
  -6  -4   8  124.71    4.97
  -6  -4   8  121.56    5.20
   6   4   8  127.65    5.10
   6   4   8  129.31    5.09
   6   4   8  127.42    5.19
   6   4   8  123.64    4.98
   6   4   8  127.39    5.42
  -6  -4   8  127.38    5.04
  -6  -4   8  126.75    5.09
  -6  -4   8  125.90    5.21
   6   4   8  126.02    5.29
   6   4   8  129.04    5.17
   6   4  -8  113.37    5.20
   6   4  -8  113.28    5.18
   6   4  -8  110.36    5.15
   6   4  -8  111.55    5.10
   6   4  -8  113.88    4.96
   6   4  -8  117.04    5.19
   6   4  -8  115.91    5.37
  -6  -4  -8  109.58    5.14
   6   4  -8  111.40    5.10
   5   3   8   89.98    3.88
   5   3   8   89.64    3.90
   5   3   8   90.89    3.96
  -5  -3   8   92.86    3.76
  -5  -3   8   90.11    3.94
  -5  -3   8   90.42    3.79
   5   3   8   90.99    3.92
  -5  -3   8   92.54    3.86
  -5  -3   8   88.57    4.07
  -5  -3   8   88.97    3.94
   5   3   8   93.37    3.80
  -5  -3   8   89.51    3.84
  -5  -3   8   92.85    3.82
   5   3   8   93.62    4.72
   5   3   8   91.09    3.82
   5   3  -8   89.36    3.93
   5   3  -8   88.49    3.76
  -5  -3  -8   92.05    4.10
   5   3  -8   86.84    4.07
   5   3  -8   88.49    3.94
   5   3  -8   89.22    3.87
   5   3  -8   89.92    3.87
   5   3  -8   90.22    3.96
   5   3  -8   87.28    3.89
  -5  -3  -8   91.48    3.91
   4   2   8   99.31    4.19
  -4  -2   8  101.51    4.15
   4   2   8  102.25    4.17
   4   2   8   99.27    3.98
   4   2   8   99.91    4.23
  -4  -2   8  103.17    4.21
  -4  -2   8  102.05    4.29
  -4  -2   8  101.00    4.11
  -4  -2   8  104.49    4.30
   4   2   8  102.35    4.10
   4   2   8   97.41    3.97
   4   2   8  102.13    4.25
   4   2   8  103.28    4.43
  -4  -2   8  103.46    4.13
   4   2   8  101.52    4.25
  -4  -2   8   98.84    4.36
   4   2  -8   97.36    4.12
   4   2  -8  101.22    4.29
   4   2  -8   96.41    4.38
   4   2  -8   97.40    4.20
  -4  -2  -8   98.73    4.43
   4   2  -8   97.12    4.20
   4   2  -8   99.87    4.26
  -4  -2  -8   96.87    4.27
  -4  -2  -8   95.29    4.22
   3   1   8  158.12    6.68
   3   1   8  153.62    6.78
  -3  -1   8  150.96    6.86
   3   1   8  156.09    6.65
   3   1   8  157.52    6.67
  -3  -1   8  158.40    6.82
   3   1   8  157.00    6.80
   3   1   8  159.80    6.68
  -3  -1   8  163.92    6.69
  -3  -1   8  156.36    6.78
   3   1   8  152.57    6.65
   3   1   8  152.78    6.84
   3   1   8  155.58    6.82
   3   1   8  158.78    7.00
  -3  -1   8  159.91    6.82
  -3  -1   8  153.51    6.74
  -3  -1   8  154.95    6.87
  -3  -1   8  150.91    6.92
  -3  -1  -8  189.70    6.90
   3   1  -8  179.68    6.80
   3   1  -8  178.92    6.92
  -3  -1  -8  182.46    7.11
  -3  -1  -8  181.56    6.67
   3   1  -8  183.02    7.01
  -3  -1  -8  188.27    6.84
  -3  -1  -8  186.39    6.67
   3   1  -8  185.79    6.86
   3   1  -8  180.78    6.85
  -3  -1  -8  185.48    6.87
   3   1  -8  182.60    6.92
   3   1  -8  184.51    6.90
  -3  -1  -8  183.50    6.88
  -2   0   8  280.71   11.10
   2   0   8  278.10   11.29
   2   0   8  276.18   10.99
  -2   0   8  283.19   11.05
   2   0   8  287.27   11.03
   2   0   8  284.07   11.02
  -2   0   8  273.73   11.15
  -2   0   8  274.55   11.13
   2   0   8  276.85   11.07
   2   0   8  287.61   11.06
  -2   0   8  279.43   11.10
  -2   0   8  278.39   10.93
  -2   0   8  284.37   11.16
  -2   0   8  276.37   11.09
   2   0   8  275.50   10.98
  -2   0   8  275.66   11.18
   2   0   8  273.07   11.14
   2   0  -8  278.53   11.16
  -2   0  -8  278.54   11.34
   2   0  -8  281.78   11.21
   2   0  -8  270.99   11.14
  -2   0  -8  277.80   11.01
   2   0  -8  274.22   11.09
  -2   0  -8  277.18   11.11
   2   0  -8  264.22   11.07
   2   0  -8  281.16   11.13
  -2   0  -8  288.15   11.09
  -2   0  -8  281.06   11.05
  -2   0  -8  280.95   11.01
   2   0  -8  272.02   11.09
  -1   1   8  303.32   12.16
   1  -1   8  298.97   12.10
  -1   1   8  304.07   12.15
  -1   1   8  303.27   12.11
  -1   1   8  306.39   12.14
   1  -1   8  299.10   12.09
   1  -1   8  301.95   12.05
  -1   1   8  300.11   12.11
  -1   1   8  298.14   12.15
   1  -1   8  305.00   12.18
   1  -1   8  301.68   12.06
  -1   1   8  298.73   12.14
   1  -1   8  294.95   12.09
   1  -1   8  297.20   12.16
  -1   1  -8  300.11   12.08
   1  -1  -8  303.31   12.14
  -1   1  -8  302.51   12.10
  -1   1  -8  327.65   12.04
   1  -1  -8  300.36   12.15
   1  -1  -8  295.75   12.15
  -1   1  -8  310.78   12.37
  -1   1  -8  316.97   12.04
  -1   1  -8  302.02   12.16
  -1   1  -8  309.62   12.02
   1  -1  -8  322.70   12.06
   1  -1  -8  303.54   12.17
   1  -1  -8  306.95   12.10
   1  -1  -8  310.75   12.11
  -1   1  -8  315.96   12.13
  -1   1  -8  310.46   12.06
   0  -2   8  170.64    6.91
   0   2   8  172.06    6.86
   0  -2   8  169.41    6.86
   0  -2   8  170.67    6.87
   0   2   8  170.80    6.86
   0  -2   8  173.62    6.92
   0   2   8  171.60    6.93
   0  -2   8  167.53    6.94
   0  -2   8  173.65    6.99
   0   2   8  171.24    6.86
   0  -2   8  171.72    6.88
   0   2   8  168.32    6.90
   0   2   8  168.51    6.91
   0   2   8  169.32    6.90
   0   2  -8  171.99    6.85
   0  -2  -8  170.35    6.84
   0   2  -8  167.32    6.93
   0   2  -8  176.36    6.88
   0  -2  -8  174.75    6.87
   0  -2  -8  173.92    6.84
   0  -2  -8  172.69    6.90
   0   2  -8  171.80    6.85
   0  -2  -8  168.46    6.91
   0   2  -8  171.04    6.88
   0  -2  -8  155.73    7.00
   0   2  -8  170.58    7.10
   0   2  -8  172.38    6.91
   0  -2  -8  175.37    6.90
   0  -2  -8  174.04    6.80
  -1  -3   8  221.58    8.86
   1   3   8  217.34    8.83
  -1  -3   8  225.50    8.99
  -1  -3   8  219.77    8.91
   1   3   8  222.51    8.75
   1   3   8  221.43    8.91
  -1  -3   8  220.57    8.87
  -1  -3   8  218.78    8.85
  -1  -3   8  223.10    8.90
  -1  -3   8  220.33    8.91
   1   3   8  218.41    8.88
   1   3   8  220.49    8.75
   1   3   8  213.88    8.83
   1   3   8  222.09    8.79
   1   3   8  219.59    8.80
  -1  -3  -8  221.53    8.75
   1   3  -8  222.71    8.91
  -1  -3  -8  222.80    8.89
  -1  -3  -8  221.71    8.83
   1   3  -8  220.79    8.89
  -1  -3  -8  222.80    8.76
   1   3  -8  224.53    8.76
  -1  -3  -8  223.88    8.86
   1   3  -8  218.48    9.00
  -1  -3  -8  223.46    9.06
   1   3  -8  220.78    8.84
   1   3  -8  224.59    8.90
   1   3  -8  220.10    8.86
  -1  -3  -8  220.34    8.78
   1   3  -8  220.05    8.84
  -2  -4   8  327.36   12.77
  -2  -4   8  327.15   12.80
   2   4   8  322.54   12.66
   2   4   8  332.67   12.81
  -2  -4   8  322.68   12.76
   2   4   8  330.26   12.59
   2   4   8  335.17   12.66
  -2  -4   8  327.15   12.83
  -2  -4   8  320.92   12.91
  -2  -4   8  324.92   12.84
   2   4   8  339.21   12.71
   2   4   8  332.58   12.80
   2   4   8  324.30   12.71
   2   4   8  328.75   12.67
   2   4   8  326.13   12.70
  -2  -4  -8  310.06   12.66
   2   4  -8  319.42   12.70
   2   4  -8  308.19   12.82
   2   4  -8  321.37   12.77
  -2  -4  -8  288.95   12.91
   2   4  -8  330.26   12.84
  -2  -4  -8  291.57   12.88
   2   4  -8  314.01   12.76
   2   4  -8  311.88   12.91
  -2  -4  -8  300.46   12.57
   2   4  -8  318.61   12.78
  -2  -4  -8  322.57   12.68
  -2  -4  -8  324.19   12.82
   2   4  -8  317.25   12.79
  -2  -4  -8  319.39   12.68
  -3  -5   8  249.88   10.04
   3   5   8  247.60    9.89
   3   5   8  254.72    9.92
   3   5   8  245.23   10.06
  -3  -5   8  245.26   10.20
   3   5   8  252.92    9.88
   3   5   8  252.07    9.98
  -3  -5   8  252.87   10.11
   3   5   8  246.21    9.99
   3   5   8  246.03    9.90
   3   5   8  243.68   10.05
  -3  -5   8  248.91   10.10
  -3  -5   8  250.62   10.03
   3   5  -8  249.12   10.00
  -3  -5  -8  252.32   10.10
  -3  -5  -8  255.06    9.91
   3   5  -8  232.47   10.20
  -3  -5  -8  254.98   10.06
   3   5  -8  252.08   10.04
   3   5  -8  249.95   10.11
  -3  -5  -8  252.38    9.88
   3   5  -8  253.26   10.03
   3   5  -8  248.98   10.02
  -3  -5  -8  246.80   10.15
  -3  -5  -8  254.42    9.94
   3   5  -8  252.82   10.10
   3   5  -8  244.17   10.20
   4   6   8   93.96    3.85
  -4  -6   8   92.81    4.23
   4   6   8   93.74    3.87
   4   6   8   93.51    4.07
  -4  -6   8   97.86    4.13
   4   6   8   93.30    4.09
  -4  -6   8   94.03    4.04
  -4  -6   8   96.13    4.12
  -4  -6   8   96.59    3.88
  -4  -6   8   95.30    4.02
   4   6   8   97.06    3.90
   4   6   8   93.09    4.04
  -4  -6   8   95.15    4.03
   4   6   8   92.72    3.85
   4   6   8   93.88    3.80
   4   6   8   99.57    4.13
   4   6   8   95.57    4.01
  -4  -6  -8   94.56    4.11
   4   6  -8   89.68    4.07
   4   6  -8   93.66    4.03
   4   6  -8   95.20    4.11
  -4  -6  -8   94.18    3.96
   4   6  -8   92.81    4.03
   4   6  -8   96.13    4.26
   4   6  -8   94.13    4.04
   4   6  -8   94.30    4.02
  -4  -6  -8   94.09    4.07
  -4  -6  -8   94.84    3.83
  -4  -6  -8   94.39    3.86
   4   6  -8   93.55    4.12
  -5  -7   8  100.79    4.65
   5   7   8   99.40    4.42
  -5  -7   8  102.03    4.52
   5   7   8  100.30    4.51
   5   7   8   97.45    4.23
   5   7   8   99.14    4.20
   5   7   8  100.53    4.23
   5   7   8   99.17    4.24
  -5  -7   8   99.20    4.43
   5   7   8   99.96    4.48
  -5  -7   8  100.20    4.51
   5   7   8   97.13    4.53
  -5  -7   8  100.83    4.23
   5   7   8  103.23    4.51
  -5  -7   8   99.15    4.40
   5   7   8   98.68    4.21
  -5  -7   8   99.71    4.39
  -5  -7  -8  105.52    4.41
   5   7  -8  108.88    4.54
  -5  -7  -8  114.28    4.16
   5   7  -8  110.78    4.73
   5   7  -8  110.29    4.57
  -5  -7  -8  110.38    4.51
   5   7  -8  103.93    4.58
   5   7  -8  111.41    4.50
   5   7  -8  111.47    4.47
   5   7  -8  110.49    4.46
   5   7  -8  108.16    4.42
  -6  -8   8   67.60    3.10
   6   8   8   66.30    2.78
   6   8   8   65.29    2.77
  -6  -8   8   66.71    2.95
   6   8   8   68.46    3.08
   6   8   8   70.33    3.11
  -6  -8   8   66.37    3.06
  -6  -8   8   68.00    3.02
   6   8   8   66.51    3.14
  -6  -8   8   65.10    2.72
  -6  -8   8   59.25    3.27
   6   8   8   68.18    2.72
   6   8   8   63.62    3.19
   6   8   8   66.63    2.74
   6   8   8   67.20    2.70
   6   8   8   67.83    2.78
  -6  -8   8   68.02    2.95
   6   8   8   65.08    3.01
   6   8  -8   58.22    3.12
   6   8  -8   61.97    3.25
   6   8  -8   61.31    2.98
   6   8  -8   59.92    3.17
   6   8  -8   60.12    3.33
   6   8  -8   59.83    2.91
  -6  -8  -8   60.50    3.01
   6   8  -8   60.89    3.08
  -7  -9   8   39.38    1.91
   7   9   8   37.75    1.72
   7   9   8   36.33    2.28
  -7  -9   8   38.01    1.67
  -7  -9   8   40.22    2.19
   7   9   8   38.18    1.82
  -7  -9   8   35.21    1.95
   7   9   8   37.77    1.86
  -7  -9   8   38.41    2.16
  -7  -9   8   36.02    2.37
   7   9   8   37.89    2.27
   7   9   8   39.77    2.21
  -7  -9   8   39.24    2.31
   7   9   8   37.84    1.85
   7   9   8   39.08    2.21
   7   9   8   37.36    1.70
  -7  -9   8   38.86    1.97
   7   9  -8   40.99    2.15
   7   9  -8   40.44    2.07
   7   9  -8   38.51    2.14
   7   9  -8   41.72    2.28
   7   9  -8   40.44    2.42
  -7  -9  -8   37.84    2.09
   7   9  -8   39.14    2.12
   7   9  -8   38.95    2.02
  -7  -9  -8   37.99    2.12
  -8 -10   8   13.04    1.36
   8  10   8   10.42    1.09
   8  10   8   11.22    1.48
   8  10   8   10.37    0.96
   8  10   8   10.30    1.06
  -8 -10   8   11.85    1.00
  -8 -10   8   11.37    1.07
  -8 -10   8   10.69    1.34
  -8 -10   8   11.68    1.14
   8  10   8   10.53    1.25
   8  10   8   11.84    1.91
   8  10   8   11.52    1.39
   8  10  -8   13.06    1.93
   8  10  -8    9.72    1.19
   8  10  -8   10.38    1.54
   8  10  -8   11.34    1.17
   8  10  -8   10.60    1.21
   8  10  -8   10.73    1.16
  -8 -10  -8   11.46    1.21
  -8 -10  -8   11.42    1.15
   9  11   8    2.66    0.94
  -9 -11   8    3.36    1.03
   9  11   8    3.40    0.98
  -9 -11   8    2.58    0.89
   9  11  -8    2.69    0.83
  -9 -11  -8    3.25    0.81
   9  11  -8    3.10    0.81
   9  11  -8    5.44    1.13
   9  11  -8    4.08    1.23
   9   7   9   34.53    2.79
   9   7   9   36.98    2.12
   9   7   9   35.11    2.11
   9   7   9   33.43    2.29
  -9  -7   9   39.16    2.48
  -9  -7   9   36.79    1.97
   9   7   9   36.59    2.21
  -9  -7   9   36.56    2.30
   9   7   9   36.07    1.77
   9   7  -9   35.70    2.16
   9   7  -9   37.62    2.17
   9   7  -9   37.44    2.58
  -9  -7  -9   37.03    2.18
   9   7  -9   38.37    2.23
   8   6   9   28.70    1.82
   8   6   9   28.35    1.72
   8   6   9   27.92    1.65
  -8  -6   9   28.00    1.81
   8   6   9   27.72    2.18
   8   6   9   24.33    2.37
  -8  -6   9   28.77    1.45
   8   6   9   28.48    1.43
  -8  -6   9   28.49    1.59
  -8  -6   9   29.47    1.84
  -8  -6   9   28.07    1.62
   8   6   9   27.76    2.02
   8   6  -9   27.80    1.70
   8   6  -9   27.96    2.00
   8   6  -9   26.95    1.89
   8   6  -9   26.43    1.45
  -8  -6  -9   27.29    1.71
   8   6  -9   27.97    1.72
   8   6  -9   28.65    1.77
   7   5   9   29.83    1.61
   7   5   9   29.81    1.48
   7   5   9   31.16    1.84
   7   5   9   29.80    1.70
  -7  -5   9   26.53    2.36
  -7  -5   9   31.42    1.62
  -7  -5   9   29.40    1.71
   7   5   9   30.42    2.05
  -7  -5   9   31.00    1.78
  -7  -5   9   31.60    1.51
   7   5   9   30.02    1.87
   7   5   9   30.72    1.65
   7   5   9   30.70    1.74
  -7  -5   9   30.13    1.62
   7   5  -9   28.82    1.65
   7   5  -9   29.43    1.85
  -7  -5  -9   28.98    1.71
   7   5  -9   29.51    1.71
   7   5  -9   29.49    1.73
   7   5  -9   30.69    1.96
   7   5  -9   28.06    1.71
   7   5  -9   29.11    1.71
   7   5  -9   29.90    1.50
   6   4   9   31.58    1.61
  -6  -4   9   31.43    1.60
  -6  -4   9   31.42    1.73
   6   4   9   32.16    1.53
   6   4   9   32.62    1.72
  -6  -4   9   32.96    1.66
   6   4   9   31.80    1.71
   6   4   9   32.25    1.75
   6   4   9   32.90    1.97
  -6  -4   9   32.41    1.75
  -6  -4   9   31.31    1.64
  -6  -4   9   32.01    1.41
  -6  -4   9   32.57    1.54
   6   4   9   32.64    1.62
   6   4   9   31.28    1.80
   6   4  -9   31.77    1.67
   6   4  -9   31.18    1.68
   6   4  -9   31.94    1.75
   6   4  -9   32.71    1.55
   6   4  -9   33.12    1.72
  -6  -4  -9   31.89    1.72
   6   4  -9   26.02    2.52
   6   4  -9   31.01    1.70
   6   4  -9   31.51    1.81
   5   3   9    2.47    0.43
   5   3   9    3.19    0.49
  -5  -3   9    2.96    0.49
  -5  -3   9    2.49    0.48
   5   3   9    3.48    0.54
   5   3   9    2.64    0.58
  -5  -3   9    3.44    0.61
   5   3   9    2.98    0.56
   5   3   9    2.82    0.53
  -5  -3   9    2.21    0.41
   5   3   9    3.21    0.72
   5   3   9    2.84    0.27
  -5  -3   9    3.14    0.50
  -5  -3   9    2.52    0.36
  -5  -3   9    2.63    0.47
   5   3  -9    2.87    0.47
   5   3  -9    2.67    0.49
   5   3  -9    3.15    0.54
   5   3  -9    2.59    0.49
   5   3  -9    3.38    0.47
   5   3  -9    3.36    0.53
  -5  -3  -9    2.96    0.69
   5   3  -9    2.77    0.45
   5   3  -9    3.52    0.66
  -5  -3  -9    3.28    0.54
  -4  -2   9    4.83    0.50
   4   2   9    5.09    0.34
   4   2   9    5.97    0.35
  -4  -2   9    4.47    0.49
   4   2   9    5.54    0.35
  -4  -2   9    4.60    0.51
   4   2   9    4.79    0.81
  -4  -2   9    4.54    0.58
   4   2   9    5.45    0.34
   4   2   9    4.46    0.56
  -4  -2   9    5.09    0.59
   4   2   9    4.74    0.50
  -4  -2   9    5.29    0.49
   4   2   9    4.89    0.52
  -4  -2   9    5.12    0.46
   4   2  -9    5.66    0.65
  -4  -2  -9    5.99    0.75
   4   2  -9    5.12    0.51
   4   2  -9    4.65    0.50
   4   2  -9    5.77    0.57
   4   2  -9    6.19    0.69
  -4  -2  -9    6.09    0.58
   4   2  -9    5.27    0.50
   3   1   9   11.64    0.79
   3   1   9   10.86    1.02
  -3  -1   9   11.42    0.79
   3   1   9   11.77    0.72
  -3  -1   9   12.36    0.75
  -3  -1   9   11.90    0.82
   3   1   9   11.69    0.62
  -3  -1   9   11.99    0.82
   3   1   9   11.86    0.59
   3   1   9   12.26    0.73
  -3  -1   9   12.27    0.69
  -3  -1   9    9.96    1.00
   3   1   9   11.63    0.58
  -3  -1   9   12.08    0.60
  -3  -1   9   12.00    0.74
   3   1   9   12.68    0.92
  -3  -1   9   11.47    0.76
   3   1   9   11.56    0.59
   3   1   9   11.74    0.62
  -3  -1  -9   10.11    0.69
   3   1  -9   10.23    0.69
  -3  -1  -9   10.26    0.58
  -3  -1  -9   10.46    0.58
  -3  -1  -9   10.49    0.75
  -3  -1  -9   10.66    0.94
   3   1  -9    9.13    0.81
   3   1  -9    9.83    0.73
  -3  -1  -9   11.05    0.75
   3   1  -9   10.73    0.81
   3   1  -9   10.29    0.84
   3   1  -9   10.09    0.70
  -3  -1  -9   10.01    0.74
   2   0   9    9.69    0.57
   2   0   9   10.09    0.61
  -2   0   9   10.36    0.70
   2   0   9   10.73    0.67
  -2   0   9    9.55    0.72
  -2   0   9   10.23    0.68
  -2   0   9   10.37    0.68
   2   0   9   10.09    0.58
  -2   0   9   10.22    0.72
  -2   0   9   10.51    0.74
   2   0   9   11.14    0.72
   2   0   9   10.16    0.60
  -2   0   9   10.27    0.67
   2   0   9   10.28    0.72
  -2   0  -9   10.61    0.62
  -2   0  -9    9.84    0.68
  -2   0  -9   10.83    0.68
  -2   0  -9   10.54    0.62
   2   0  -9   10.25    0.67
   2   0  -9   10.09    0.67
   2   0  -9   10.09    0.73
   2   0  -9    9.68    0.69
  -2   0  -9   10.25    0.59
   2   0  -9   10.16    0.66
   2   0  -9   10.34    0.78
  -2   0  -9   12.20    0.96
   2   0  -9   10.06    0.72
   1  -1   9   35.72    1.65
  -1   1   9   35.61    1.59
  -1   1   9   35.35    1.63
   1  -1   9   35.70    1.54
   1  -1   9   36.28    1.58
   1  -1   9   34.65    1.65
  -1   1   9   35.15    1.63
  -1   1   9   35.55    1.58
  -1   1   9   34.00    1.63
   1  -1   9   35.41    1.53
   1  -1   9   34.64    1.58
  -1   1   9   35.53    1.63
  -1   1   9   35.98    1.63
   1  -1   9   36.15    1.58
  -1   1  -9   32.77    1.57
  -1   1  -9   32.75    1.55
   1  -1  -9   32.15    1.60
  -1   1  -9   33.97    1.83
   1  -1  -9   32.94    1.53
  -1   1  -9   33.43    1.51
  -1   1  -9   32.58    1.48
  -1   1  -9   33.93    1.50
   1  -1  -9   31.95    1.55
   1  -1  -9   32.26    1.64
   1  -1  -9   32.89    1.56
  -1   1  -9   31.78    1.62
  -1   1  -9   34.26    1.59
   1  -1  -9   32.31    1.62
   1  -1  -9   31.74    1.60
   0  -2   9   60.81    2.69
   0   2   9   59.95    2.62
   0   2   9   59.38    2.61
   0  -2   9   58.46    2.61
   0   2   9   57.31    2.64
   0   2   9   59.17    2.61
   0  -2   9   59.41    2.65
   0   2   9   60.29    2.56
   0  -2   9   59.87    2.57
   0  -2   9   60.97    2.60
   0  -2   9   58.86    2.62
   0   2   9   60.85    2.57
   0  -2   9   60.10    2.57
   0   2   9   59.96    2.57
   0   2  -9   60.04    2.62
   0   2  -9   62.93    2.59
   0  -2  -9   61.79    2.63
   0   2  -9   59.61    2.59
   0  -2  -9   60.46    2.57
   0  -2  -9   61.20    2.50
   0  -2  -9   59.71    2.54
   0   2  -9   60.50    2.61
   0   2  -9   59.48    2.55
   0   2  -9   60.16    2.82
   0   2  -9   60.72    2.55
   0  -2  -9   59.27    2.60
   0  -2  -9   59.85    2.54
   0  -2  -9   60.27    2.62
   1   3   9  103.83    4.32
   1   3   9  101.66    4.23
   1   3   9  103.28    4.39
  -1  -3   9  105.68    4.34
  -1  -3   9  106.24    4.39
  -1  -3   9  106.18    4.39
   1   3   9  102.30    4.36
  -1  -3   9  106.80    4.33
   1   3   9  103.42    4.31
  -1  -3   9  107.53    4.36
   1   3   9  105.15    4.28
   1   3   9  103.63    4.27
  -1  -3   9  103.73    4.46
  -1  -3   9  106.35    4.40
  -1  -3  -9  105.10    4.22
  -1  -3  -9  103.88    4.23
   1   3  -9  102.94    4.31
   1   3  -9  105.34    4.35
   1   3  -9  104.09    4.37
  -1  -3  -9  104.52    4.23
  -1  -3  -9  104.53    4.33
   1   3  -9  105.18    4.39
  -1  -3  -9  105.09    4.30
  -1  -3  -9  104.55    4.36
   1   3  -9  103.42    4.31
   1   3  -9  103.39    4.21
   1   3  -9  104.14    4.38
  -1  -3  -9  103.92    4.56
   1   3  -9  101.67    4.48
   2   4   9   38.01    1.70
   2   4   9   38.42    1.72
  -2  -4   9   40.99    1.87
   2   4   9   39.70    1.72
  -2  -4   9   39.99    1.89
  -2  -4   9   35.11    1.88
  -2  -4   9   39.34    1.94
   2   4   9   38.49    1.87
   2   4   9   39.24    1.76
  -2  -4   9   39.94    1.82
   2   4   9   38.74    1.85
   2   4   9   39.81    1.74
   2   4   9   38.83    1.64
  -2  -4   9   37.72    1.87
   2   4   9   36.60    1.93
   2   4   9   39.72    1.68
   2   4  -9   39.28    1.81
  -2  -4  -9   37.92    1.62
  -2  -4  -9   36.88    2.02
   2   4  -9   39.26    1.81
   2   4  -9   40.28    1.74
  -2  -4  -9   38.98    1.74
   2   4  -9   38.82    1.83
  -2  -4  -9   39.73    1.86
  -2  -4  -9   39.36    1.73
   2   4  -9   39.28    1.88
  -2  -4  -9   40.13    1.60
  -2  -4  -9   39.77    1.84
  -2  -4  -9   39.27    1.69
   2   4  -9   38.75    1.83
   2   4  -9   38.54    1.96
  -3  -5   9   98.26    3.98
   3   5   9   94.53    3.80
  -3  -5   9   93.51    4.06
  -3  -5   9   95.59    3.87
   3   5   9   93.30    3.92
   3   5   9   93.53    3.83
   3   5   9   96.14    3.75
   3   5   9   95.79    3.91
  -3  -5   9   96.23    3.97
   3   5   9   93.32    3.72
   3   5   9   96.36    3.77
  -3  -5   9   96.75    3.91
   3   5   9   93.65    3.73
  -3  -5   9   95.75    3.89
   3   5  -9   85.80    3.81
  -3  -5  -9   83.14    3.99
  -3  -5  -9   85.21    3.72
   3   5  -9   85.56    3.92
  -3  -5  -9   87.79    3.89
   3   5  -9   85.83    3.85
   3   5  -9   88.52    3.86
  -3  -5  -9   86.04    3.74
  -3  -5  -9   88.22    3.72
  -3  -5  -9   86.62    3.92
   3   5  -9   86.30    3.85
   3   5  -9   87.36    3.89
   3   5  -9   83.73    4.02
   3   5  -9   87.50    3.94
   4   6   9   32.99    1.71
   4   6   9   34.01    1.48
   4   6   9   32.55    1.71
   4   6   9   34.50    1.64
  -4  -6   9   34.61    1.75
   4   6   9   35.89    1.50
  -4  -6   9   35.16    1.78
  -4  -6   9   34.61    1.67
  -4  -6   9   34.83    1.69
  -4  -6   9   35.15    1.87
  -4  -6   9   34.26    1.65
   4   6   9   35.33    1.53
   4   6   9   33.64    1.71
   4   6   9   34.61    1.66
   4   6   9   34.39    1.49
  -4  -6  -9   31.15    1.75
  -4  -6  -9   32.30    1.44
   4   6  -9   31.26    1.63
   4   6  -9   29.44    1.63
   4   6  -9   30.14    1.71
  -4  -6  -9   31.85    1.48
   4   6  -9   30.68    1.82
   4   6  -9   31.53    1.64
   4   6  -9   30.63    1.67
   4   6  -9   31.70    1.76
  -4  -6  -9   31.17    1.56
  -4  -6  -9   30.86    1.68
   4   6  -9   31.62    1.64
   5   7   9   41.64    1.96
  -5  -7   9   43.63    2.14
   5   7   9   44.87    2.26
  -5  -7   9   43.54    2.26
   5   7   9   43.88    2.15
   5   7   9   38.71    2.34
  -5  -7   9   44.01    2.25
   5   7   9   42.88    2.19
   5   7   9   42.86    1.95
   5   7   9   41.94    1.96
   5   7   9   42.15    1.92
  -5  -7   9   44.78    2.19
   5   7   9   42.21    2.23
  -5  -7   9   43.45    1.98
  -5  -7   9   43.63    2.14
  -5  -7  -9   53.46    2.29
  -5  -7  -9   54.74    2.30
   5   7  -9   54.01    2.38
  -6  -8   9   71.80    3.38
  -6  -8   9   73.38    3.06
  -6  -8   9   74.18    3.27
  -6  -8   9   75.15    3.32
   6   8   9   71.54    3.02
  -6  -8   9   72.95    3.26
   6   8   9   71.73    2.98
   6   8   9   73.23    3.07
   6   8   9   73.06    3.01
   6   8   9   72.56    3.45
  -6  -8   9   74.53    3.42
   6   8   9   73.25    3.37
   6   8   9   71.74    3.30
   6   8   9   72.23    3.42
   6   8  -9   69.33    3.23
   6   8  -9   73.02    3.30
   6   8  -9   72.02    3.40
   6   8  -9   70.72    3.32
   6   8  -9   69.84    3.58
   6   8  -9   69.84    3.42
  -6  -8  -9   70.81    3.36
   6   8  -9   70.98    3.35
  -7  -9   9   55.79    2.57
  -7  -9   9   53.22    2.66
   7   9   9   58.65    2.88
   7   9   9   55.75    2.41
  -7  -9   9   56.86    2.89
  -7  -9   9   58.23    2.88
  -7  -9   9   56.66    2.40
   7   9   9   54.94    2.43
   7   9   9   58.44    2.91
  -7  -9   9   57.14    2.68
   7   9   9   56.12    2.47
   7   9   9   57.83    2.97
   7   9   9   55.07    2.51
   7   9   9   55.72    2.49
   7   9  -9   55.42    2.74
   7   9  -9   55.26    2.82
   7   9  -9   53.53    2.66
   7   9  -9   53.69    3.08
   7   9  -9   54.69    3.06
   7   9  -9   56.18    2.81
   7   9  -9   53.59    2.93
  -7  -9  -9   54.62    2.80
   8  10   9   62.94    3.18
  -8 -10   9   62.65    3.26
   8  10   9   61.53    2.63
  -8 -10   9   62.41    2.84
   8  10   9   55.26    3.12
   8  10   9   62.06    3.22
   8  10   9   60.51    2.79
  -8 -10   9   64.75    3.01
   8  10   9   61.50    3.27
   8  10   9   64.30    3.91
   8  10   9   60.11    2.79
  -8 -10   9   62.51    3.21
  -8 -10  -9   59.81    3.13
   8  10  -9   64.23    3.19
   8  10  -9   64.68    3.53
   8  10  -9   61.96    2.99
   8  10  -9   62.01    3.18
   8  10  -9   62.89    3.10
   9  11   9   48.46    2.91
   9  11   9   43.44    2.97
  -9 -11   9   43.95    2.88
   9  11   9   47.34    2.84
   9  11  -9   54.25    3.19
  -9 -11  -9   52.49    2.80
   9  11  -9   57.54    3.78
   9  11  -9   51.14    3.34
   9  11  -9   51.63    2.79
  -9  -7  10   28.97    2.07
   9   7  10   27.90    1.54
   9   7  10   27.34    1.77
   9   7  10   27.29    1.85
   9   7  10   25.79    1.99
   9   7  10   27.38    1.88
   9   7  10   27.72    2.55
   9   7 -10   26.61    1.92
  -9  -7 -10   24.33    1.78
   9   7 -10   26.77    1.85
   9   7 -10   24.08    2.21
   9   7 -10   25.19    1.83
   8   6  10   47.99    2.58
   8   6  10   50.79    2.95
  -8  -6  10   42.49    2.75
   8   6  10   50.42    2.40
   8   6  10   48.19    2.81
   8   6  10   47.65    2.50
   8   6  10   47.92    2.23
  -8  -6  10   47.19    2.42
  -8  -6  10   48.58    2.62
   8   6  10   49.76    2.52
  -8  -6  10   49.57    2.66
   8   6 -10   48.76    2.84
   8   6 -10   48.95    2.52
   8   6 -10   48.60    2.72
   8   6 -10   48.34    2.57
  -8  -6 -10   46.51    2.52
   8   6 -10   47.27    2.25
   8   6 -10   46.24    2.54
   7   5  10   72.44    3.46
   7   5  10   75.32    3.53
   7   5  10   70.46    3.36
   7   5  10   74.15    3.43
  -7  -5  10   69.37    3.27
   7   5  10   74.01    3.16
  -7  -5  10   73.17    3.17
   7   5  10   71.84    3.21
  -7  -5  10   69.63    3.41
  -7  -5  10   72.32    3.45
  -7  -5  10   73.43    3.23
   7   5  10   74.77    3.28
   7   5  10   76.34    3.68
  -7  -5  10   72.80    3.28
   7   5 -10   69.27    3.32
   7   5 -10   71.87    3.64
   7   5 -10   73.66    3.51
   7   5 -10   69.94    3.35
   7   5 -10   67.27    3.38
  -7  -5 -10   72.21    3.40
   7   5 -10   72.74    3.40
   7   5 -10   71.47    3.14
   7   5 -10   73.20    3.45
   6   4  10  114.14    4.94
   6   4  10  115.77    4.60
   6   4  10  122.37    4.84
  -6  -4  10  119.64    4.85
  -6  -4  10  112.51    4.89
   6   4  10  116.33    5.01
   6   4  10  112.39    4.97
   6   4  10  120.28    5.24
   6   4  10  116.93    4.78
  -6  -4  10  113.91    5.02
   6   4  10  118.70    4.84
  -6  -4  10  115.22    5.03
  -6  -4  10  117.19    4.80
  -6  -4  10  117.12    4.91
   6   4  10  115.32    5.03
  -6  -4  10  117.43    4.62
   6   4 -10  113.34    5.06
   6   4 -10  114.75    4.79
   6   4 -10  112.43    4.94
   6   4 -10  113.66    5.22
   6   4 -10  110.21    4.93
   6   4 -10  112.42    5.03
   6   4 -10  107.57    4.99
   6   4 -10  111.37    4.95
  -6  -4 -10  110.81    4.98
  -5  -3  10   76.53    3.35
   5   3  10   76.20    3.25
  -5  -3  10   78.61    3.26
  -5  -3  10   78.47    3.37
  -5  -3  10   74.92    3.45
  -5  -3  10   76.87    3.18
   5   3  10   77.57    3.52
  -5  -3  10   72.19    3.24
   5   3  10   77.69    3.30
   5   3  10   78.43    3.32
   5   3  10   76.33    2.97
  -5  -3  10   75.72    3.24
   5   3  10   76.71    3.12
   5   3  10   75.60    3.30
   5   3  10   74.97    2.96
   5   3  10   78.30    3.16
  -5  -3 -10   67.73    3.47
  -5  -3 -10   66.00    3.26
   5   3 -10   67.45    3.45
   5   3 -10   65.10    3.21
   5   3 -10   65.83    3.26
   5   3 -10   67.34    3.31
   5   3 -10   65.41    3.21
   5   3 -10   66.92    3.12
   5   3 -10   68.35    3.34
   5   3 -10   67.59    3.20
   4   2  10  123.08    4.66
  -4  -2  10  120.91    4.84
  -4  -2  10  117.60    4.86
   4   2  10  120.71    4.65
   4   2  10  121.94    4.87
  -4  -2  10  120.19    4.88
   4   2  10  121.59    5.13
   4   2  10  119.87    4.85
  -4  -2  10  120.15    4.97
   4   2  10  119.75    4.93
   4   2  10  120.45    4.90
   4   2  10  121.61    4.71
  -4  -2  10  117.33    4.96
   4   2  10  120.03    4.65
   4   2  10  118.04    4.64
  -4  -2  10   96.78    5.03
  -4  -2  10  119.49    5.05
  -4  -2 -10  108.87    4.88
   4   2 -10  110.84    4.85
   4   2 -10  108.46    4.92
  -4  -2 -10  110.22    4.60
   4   2 -10  110.58    4.85
  -4  -2 -10  113.45    4.90
   4   2 -10  110.20    5.05
   4   2 -10  111.18    4.95
  -4  -2 -10  108.74    5.12
   4   2 -10  111.60    4.91
   4   2 -10  110.12    4.79
   3   1  10  294.07   11.79
   3   1  10  292.20   11.87
   3   1  10  290.00   11.68
  -3  -1  10  293.61   11.89
   3   1  10  284.85   11.81
   3   1  10  284.00   11.64
  -3  -1  10  297.63   11.80
  -3  -1  10  291.73   11.89
  -3  -1  10  296.69   11.82
   3   1  10  297.94   11.65
  -3  -1  10  287.30   11.75
   3   1  10  274.96   11.63
  -3  -1  10  291.14   11.95
   3   1  10  301.98   11.77
  -3  -1  10  298.96   11.83
   3   1  10  299.81   11.69
  -3  -1  10  290.49   11.87
  -3  -1 -10  297.98   11.66
  -3  -1 -10  307.66   11.85
   3   1 -10  298.87   11.82
   3   1 -10  295.46   11.82
  -3  -1 -10  295.26   11.84
  -3  -1 -10  287.58   12.12
   3   1 -10  293.79   11.78
   3   1 -10  300.83   11.90
   3   1 -10  298.84   11.98
   3   1 -10  296.62   11.91
  -3  -1 -10  305.92   11.66
   3   1 -10  305.82   11.88
   2   0  10  189.37    7.44
   2   0  10  183.17    7.47
  -2   0  10  180.52    7.54
  -2   0  10  182.29    7.57
  -2   0  10  185.74    7.52
  -2   0  10  184.17    7.57
  -2   0  10  189.06    7.52
   2   0  10  182.81    7.56
   2   0  10  182.03    7.39
   2   0  10  186.04    7.43
   2   0  10  182.91    7.39
  -2   0  10  185.18    7.60
   2   0  10  187.94    7.53
   2   0 -10  181.90    7.61
  -2   0 -10  184.34    7.81
   2   0 -10  183.24    7.49
   2   0 -10  183.08    7.56
   2   0 -10  185.64    7.57
  -2   0 -10  184.02    7.29
   2   0 -10  183.95    7.52
  -2   0 -10  183.00    7.42
  -2   0 -10  189.29    7.51
  -2   0 -10  184.32    7.41
  -2   0 -10  183.35    7.52
  -2   0 -10  191.95    7.31
   1  -1  10  240.84    9.64
   1  -1  10  241.16    9.58
   1  -1  10  237.07    9.63
  -1   1  10  238.73    9.64
  -1   1  10  238.47    9.69
  -1   1  10  241.89    9.69
  -1   1  10  241.33    9.70
  -1   1  10  242.55    9.70
  -1   1  10  243.20    9.69
   1  -1  10  242.36    9.72
  -1   1  10  241.81    9.64
   1  -1  10  238.96    9.70
   1  -1  10  247.26    9.64
   1  -1  10  239.23    9.59
  -1   1 -10  245.70    9.96
   1  -1 -10  238.03    9.62
   1  -1 -10  244.37    9.59
   1  -1 -10  231.40    9.70
  -1   1 -10  244.59    9.55
   1  -1 -10  235.74    9.68
  -1   1 -10  241.76    9.67
  -1   1 -10  238.90    9.53
   1  -1 -10  244.84    9.62
   1  -1 -10  238.29    9.68
  -1   1 -10  242.81    9.55
   1  -1 -10  236.61    9.70
  -1   1 -10  232.78    9.70
  -1   1 -10  235.85    9.62
  -1   1 -10  239.87    9.64
   0  -2  10  202.65    8.49
   0   2  10  207.80    8.53
   0  -2  10  210.62    8.50
   0   2  10  211.49    8.50
   0  -2  10  212.32    8.45
   0   2  10  207.77    8.49
   0  -2  10  207.89    8.45
   0  -2  10  211.35    8.48
   0   2  10  211.67    8.51
   0   2  10  206.37    8.44
   0   2  10  208.89    8.45
   0  -2  10  214.92    8.58
   0   2  10  214.17    8.45
   0  -2  10  208.37    8.54
   0   2 -10  216.51    8.46
   0   2 -10  209.11    8.41
   0  -2 -10  210.49    8.50
   0  -2 -10  212.80    8.49
   0   2 -10  210.03    8.47
   0   2 -10  207.17    8.42
   0  -2 -10  215.11    8.52
   0  -2 -10  212.37    8.41
   0   2 -10  207.47    8.49
   0  -2 -10  214.31    8.36
   0   2 -10  211.18    8.75
   0  -2 -10  191.80    8.62
   0  -2 -10  219.09    8.46
   0  -2 -10  211.02    8.41
   0   2 -10  214.27    8.51
   0   2 -10  207.30    8.52
   1   3  10  283.90   11.30
  -1  -3  10  281.98   11.45
  -1  -3  10  284.29   11.53
  -1  -3  10  284.81   11.45
  -1  -3  10  274.95   11.39
   1   3  10  277.73   11.37
   1   3  10  280.84   11.32
   1   3  10  280.98   11.42
   1   3  10  284.55   11.38
  -1  -3  10  290.12   11.46
   1   3  10  283.16   11.33
  -1  -3  10  283.73   11.41
   1   3  10  269.17   11.45
  -1  -3  10  285.66   11.39
  -1  -3 -10  288.55   11.26
   1   3 -10  287.62   11.37
  -1  -3 -10  285.07   11.27
   1   3 -10  290.89   11.45
   1   3 -10  285.63   11.45
   1   3 -10  290.51   11.44
  -1  -3 -10  286.80   11.27
   1   3 -10  286.79   11.41
  -1  -3 -10  284.97   11.39
  -1  -3 -10  287.20   11.43
   1   3 -10  285.80   11.57
   1   3 -10  293.05   11.25
  -1  -3 -10  289.45   11.68
   1   3 -10  286.68   11.37
   2   4  10  228.02    8.50
  -2  -4  10  226.53    8.82
   2   4  10  220.96    8.56
   2   4  10  226.33    8.53
   2   4  10  223.16    8.66
  -2  -4  10  228.02    8.66
   2   4  10  223.60    8.52
   2   4  10  217.36    8.66
   2   4  10  234.93    8.58
   2   4  10  213.67    8.44
   2   4  10  226.80    8.73
  -2  -4  10  223.76    8.72
  -2  -4  10  225.76    8.64
   2   4  10  234.55    8.46
  -2  -4  10  228.47    8.72
  -2  -4  10  229.78    8.70
  -2  -4 -10  205.55    8.39
   2   4 -10  197.06    8.78
   2   4 -10  199.95    8.60
   2   4 -10  202.47    8.51
  -2  -4 -10  205.95    8.53
  -2  -4 -10  198.04    8.41
   2   4 -10  199.01    8.62
  -2  -4 -10  203.46    8.46
  -2  -4 -10  201.48    8.62
  -2  -4 -10  195.95    8.52
   2   4 -10  198.32    8.60
  -2  -4 -10  191.15    8.85
   2   4 -10  203.14    8.68
   2   4 -10  198.09    8.67
   2   4 -10  194.26    8.65
   3   5  10  131.58    5.19
   3   5  10  135.22    5.37
  -3  -5  10  135.12    5.36
   3   5  10  132.60    5.41
   3   5  10  140.49    5.22
   3   5  10  134.54    5.17
   3   5  10  132.52    5.24
  -3  -5  10  134.62    5.33
   3   5  10  134.14    5.36
  -3  -5  10  132.92    5.41
  -3  -5  10  134.28    5.52
   3   5  10  133.78    5.16
   3   5  10  131.50    5.21
  -3  -5  10  135.47    5.43
  -3  -5  10  136.86    5.33
  -3  -5 -10  120.73    5.15
   3   5 -10  118.60    5.23
   3   5 -10  120.88    5.38
   3   5 -10  118.64    5.32
  -3  -5 -10  129.55    5.17
   3   5 -10  120.17    5.37
   3   5 -10  116.78    5.47
  -3  -5 -10  121.96    5.16
   3   5 -10  109.22    5.40
   3   5 -10  117.87    5.28
  -3  -5 -10  116.64    5.48
   3   5 -10  120.62    5.29
  -3  -5 -10  117.80    5.32
  -3  -5 -10  119.77    5.35
  -4  -6  10   74.03    3.49
   4   6  10   72.82    3.29
   4   6  10   75.56    3.33
  -4  -6  10   74.83    3.56
   4   6  10   74.26    3.43
  -4  -6  10   75.16    3.58
  -4  -6  10   75.76    3.48
  -4  -6  10   75.06    3.68
   4   6  10   74.40    3.53
   4   6  10   71.44    3.50
   4   6  10   71.50    3.29
  -4  -6  10   72.85    3.45
   4   6  10   72.38    3.29
   4   6  10   73.05    3.42
  -4  -6 -10   88.51    3.70
   4   6 -10   84.84    3.52
   4   6 -10   83.53    3.76
   4   6 -10   85.41    3.53
  -4  -6 -10   85.81    3.32
   4   6 -10   85.02    3.51
  -4  -6 -10   88.85    3.29
   4   6 -10   84.68    3.62
  -4  -6 -10   84.42    3.57
   4   6 -10   85.87    3.58
  -4  -6 -10   84.59    3.38
   4   6 -10   86.02    3.63
   4   6 -10   85.16    3.49
   5   7  10   59.58    2.92
   5   7  10   61.75    2.86
   5   7  10   60.93    2.63
   5   7  10   62.30    2.97
  -5  -7  10   61.93    2.99
  -5  -7  10   61.14    2.86
   5   7  10   62.21    2.69
  -5  -7  10   63.10    3.01
  -5  -7  10   62.31    2.90
  -5  -7  10   64.48    2.72
   5   7  10   62.91    2.68
  -5  -7  10   63.56    2.89
   5   7  10   62.41    2.67
   5   7 -10   57.81    3.34
  -5  -7 -10   64.06    2.96
   5   7 -10   65.91    2.92
   5   7 -10   58.22    3.26
   5   7 -10   63.87    2.87
   5   7 -10   65.29    3.05
   5   7 -10   63.55    3.00
  -5  -7 -10   66.63    3.02
   5   7 -10   63.90    2.89
   6   8  10   23.88    1.44
   6   8  10   24.11    1.23
   6   8  10   24.10    1.14
  -6  -8  10   24.56    1.26
  -6  -8  10   24.36    1.56
  -6  -8  10   22.30    1.77
  -6  -8  10   24.72    1.60
  -6  -8  10   22.57    1.44
   6   8  10   22.48    1.57
  -6  -8  10   22.56    1.54
   6   8  10   24.23    1.25
   6   8  10   23.23    1.50
   6   8  10   22.30    1.55
  -6  -8  10   23.16    1.46
   6   8  10   25.19    1.59
   6   8 -10   23.77    1.44
   6   8 -10   24.44    1.72
   6   8 -10   24.32    1.51
   6   8 -10   24.84    1.46
   6   8 -10   21.88    1.46
  -6  -8 -10   23.55    1.52
   6   8 -10   22.37    1.66
   6   8 -10   23.38    1.57
  -7  -9  10   11.13    0.98
   7   9  10   10.55    0.86
  -7  -9  10   10.53    1.25
   7   9  10   11.04    0.92
  -7  -9  10   11.49    0.85
  -7  -9  10   10.72    1.04
   7   9  10    9.99    1.36
   7   9  10   10.53    0.93
  -7  -9  10    9.60    1.17
   7   9  10   10.77    1.26
   7   9  10   11.42    1.31
   7   9  10   11.76    0.84
   7   9 -10   11.49    1.47
  -7  -9 -10   10.85    1.11
   7   9 -10   10.94    1.40
   7   9 -10   11.83    1.17
   7   9 -10   12.28    1.11
   7   9 -10   12.55    1.15
   7   9 -10   11.27    1.17
   8  10  10   11.00    2.18
  -8 -10  10   12.76    1.85
  -8 -10  10   11.20    1.05
   8  10  10   11.94    1.52
  -8 -10  10   12.65    1.26
   8  10  10   10.53    1.01
   8  10  10   11.83    0.89
   8  10  10   12.10    1.40
   8  10  10   12.80    1.42
  -8 -10  10   11.12    1.43
   8  10 -10   12.12    1.38
   8  10 -10   13.61    1.35
   8  10 -10   13.06    1.47
   8  10 -10   11.92    1.73
   8  10 -10   12.97    1.33
  -8 -10 -10   11.94    1.27
   9   7  11   26.65    1.93
   9   7  11   30.29    3.41
  -9  -7  11   23.75    2.01
   9   7  11   25.81    1.86
   9   7  11   26.28    2.03
  -9  -7  11   26.00    1.75
   9   7 -11   28.18    2.30
   9   7 -11   23.30    1.87
   9   7 -11   27.06    1.88
  -9  -7 -11   25.19    1.79
   9   7 -11   23.29    1.91
  -8  -6  11   30.95    2.11
  -8  -6  11   30.18    1.75
  -8  -6  11   32.85    1.86
   8   6  11   32.97    2.44
   8   6  11   30.81    1.72
  -8  -6  11   31.05    2.07
   8   6  11   29.23    2.24
   8   6  11   30.90    1.89
   8   6  11   32.77    1.97
   8   6  11   33.04    1.82
   8   6  11   32.39    2.03
   8   6 -11   34.32    2.26
   8   6 -11   34.05    2.04
   8   6 -11   32.68    1.74
   8   6 -11   36.79    1.99
   8   6 -11   34.69    2.33
   8   6 -11   36.40    2.06
  -8  -6 -11   32.47    1.98
   7   5  11   41.97    1.95
   7   5  11   39.72    1.97
   7   5  11   39.24    1.73
   7   5  11   41.26    2.32
  -7  -5  11   39.41    2.26
   7   5  11   42.75    2.19
   7   5  11   39.54    2.02
  -7  -5  11   41.10    1.97
   7   5  11   40.75    2.27
  -7  -5  11   41.39    2.09
  -7  -5  11   41.04    2.02
  -7  -5  11   42.56    2.28
   7   5  11   41.13    2.21
   7   5  11   42.23    2.50
   7   5 -11   37.59    2.14
   7   5 -11   36.37    2.35
   7   5 -11   38.29    2.33
   7   5 -11   38.78    2.20
  -7  -5 -11   36.43    2.14
   7   5 -11   37.93    1.94
   7   5 -11   36.22    2.07
  -6  -4  11   11.39    1.08
   6   4  11   12.65    1.30
  -6  -4  11   12.47    0.99
   6   4  11   12.38    0.68
   6   4  11   12.99    1.07
  -6  -4  11   13.21    0.94
   6   4  11   12.60    0.91
   6   4  11   12.75    1.05
   6   4  11   12.80    0.88
   6   4  11   12.28    1.05
   6   4  11   12.33    1.11
  -6  -4  11   11.62    1.08
  -6  -4  11   10.04    0.98
  -6  -4  11   13.57    0.96
   6   4  11   12.20    0.70
   6   4  11   13.07    0.91
   6   4 -11   13.69    0.99
   6   4 -11   11.04    1.58
   6   4 -11   13.97    0.94
   6   4 -11   14.32    0.99
  -6  -4 -11   13.20    1.06
   6   4 -11   13.14    1.16
   6   4 -11   12.71    1.23
   6   4 -11   13.76    1.25
  -5  -3  11   11.63    0.81
  -5  -3  11   11.59    0.84
   5   3  11   11.19    0.78
  -5  -3  11   11.13    0.96
  -5  -3  11   10.75    0.85
  -5  -3  11   10.57    0.94
   5   3  11   11.22    1.11
   5   3  11   11.12    0.93
   5   3  11   10.71    0.61
   5   3  11   11.37    0.89
  -5  -3  11   11.46    0.98
   5   3  11   10.37    0.90
  -5  -3  11   10.23    0.85
   5   3  11   10.64    0.61
   5   3  11   11.18    0.90
   5   3  11   11.14    0.74
  -5  -3 -11   10.87    0.91
   5   3 -11    9.56    1.02
   5   3 -11   10.46    0.83
   5   3 -11   10.39    0.91
   5   3 -11   10.65    0.85
   5   3 -11   10.51    1.04
  -5  -3 -11   10.25    1.12
   5   3 -11   10.00    0.80
   5   3 -11   10.83    0.81
  -4  -2  11   17.52    1.07
   4   2  11   18.45    1.12
   4   2  11   17.74    0.95
  -4  -2  11   17.05    1.19
   4   2  11   17.74    0.92
  -4  -2  11   18.07    1.05
  -4  -2  11   18.53    1.22
  -4  -2  11   17.67    1.23
   4   2  11   18.16    1.11
   4   2  11   17.15    0.91
   4   2  11   17.67    1.18
  -4  -2  11   18.13    1.09
   4   2  11   17.07    1.08
   4   2  11   17.54    0.92
  -4  -2  11   18.11    1.11
   4   2  11   17.17    0.91
   4   2  11   18.45    1.33
   4   2 -11   20.30    1.11
   4   2 -11   19.85    1.10
   4   2 -11   20.08    1.18
  -4  -2 -11   20.04    1.44
   4   2 -11   20.67    1.27
   4   2 -11   21.67    1.36
  -4  -2 -11   20.98    0.89
   4   2 -11   20.33    1.14
   4   2 -11   20.49    1.24
  -4  -2 -11   20.10    1.17
   4   2 -11   19.56    1.13
  -4  -2 -11   19.71    1.19
  -4  -2 -11   21.18    0.89
   3   1  11    2.47    0.37
  -3  -1  11    2.84    0.44
   3   1  11    2.96    0.34
   3   1  11    3.12    0.35
   3   1  11    3.37    0.36
  -3  -1  11    2.92    0.56
   3   1  11    3.29    0.47
  -3  -1  11    3.35    0.47
  -3  -1  11    2.51    0.54
  -3  -1  11    3.52    0.51
  -3  -1  11    3.78    0.55
   3   1  11    2.98    0.50
   3   1  11    3.51    0.53
   3   1  11    3.23    0.46
  -3  -1  11    3.35    0.44
  -3  -1  11    2.43    0.45
   3   1 -11    2.50    0.43
   3   1 -11    1.90    0.40
   3   1 -11    1.76    0.36
  -3  -1 -11    2.26    0.41
  -3  -1 -11    2.44    0.47
  -3  -1 -11    2.14    0.35
   3   1 -11    2.18    0.46
  -3  -1 -11    2.27    0.57
   3   1 -11    1.83    0.32
   3   1 -11    2.25    0.44
   3   1 -11    2.19    0.50
  -2   0  11    5.57    0.56
   2   0  11    4.94    0.52
  -2   0  11    5.32    0.61
   2   0  11    4.98    0.49
  -2   0  11    5.26    0.55
   2   0  11    5.13    0.45
  -2   0  11    5.43    0.59
   2   0  11    5.18    0.45
  -2   0  11    5.60    0.53
  -2   0  11    5.51    0.60
   2   0  11    5.01    0.58
   2   0  11    5.46    0.46
  -2   0  11    5.22    0.51
   2   0  11    4.94    0.56
  -2   0 -11    5.72    0.35
  -2   0 -11    5.58    0.44
  -2   0 -11    5.42    0.49
  -2   0 -11    5.09    0.53
   2   0 -11    5.81    0.53
  -2   0 -11    5.74    0.82
   2   0 -11    4.78    0.58
   2   0 -11    5.37    0.51
   2   0 -11    5.17    0.58
  -2   0 -11    5.61    0.45
  -2   0 -11    5.83    0.37
   2   0 -11    5.22    0.63
  -2   0 -11    5.41    0.56
   2   0 -11    5.86    0.52
  -1   1  11    0.41    0.25
   1  -1  11    0.54    0.22
  -1   1  11    0.54    0.18
  -1   1  11    0.53    0.24
  -1   1  11    0.84    0.27
  -1   1  11    0.36    0.23
  -1   1  11    0.68    0.24
   1  -1  11    0.48    0.25
   1  -1  11    0.80    0.24
   1  -1  11    1.12    0.34
   1  -1  11    0.66    0.20
   1  -1  11    0.59    0.21
  -1   1  11    0.58    0.29
   1  -1  11    0.64    0.22
  -1   1 -11    0.68    0.19
   1  -1 -11    0.29    0.26
   1  -1 -11    0.68    0.21
  -1   1 -11    0.66    0.27
  -1   1 -11    0.72    0.24
  -1   1 -11    0.67    0.22
  -1   1 -11    0.75    0.36
  -1   1 -11    0.73    0.21
   1  -1 -11    0.62    0.25
   1  -1 -11    0.84    0.25
  -1   1 -11    0.59    0.20
  -1   1 -11    0.71    0.29
   1  -1 -11    0.51    0.23
  -1   1 -11    0.67    0.22
   1  -1 -11    0.56    0.26
   0  -2  11    1.26    0.31
   0   2  11    1.67    0.35
   0  -2  11    1.45    0.27
   0  -2  11    1.75    0.39
   0  -2  11    1.21    0.30
   0   2  11    1.41    0.31
   0   2  11    1.13    0.28
   0  -2  11    1.15    0.27
   0   2  11    2.01    0.33
   0   2  11    1.20    0.28
   0  -2  11    1.25    0.26
   0   2  11    1.38    0.28
   0   2  11    1.22    0.29
   0  -2  11    1.30    0.31
   0   2 -11    1.31    0.30
   0   2 -11    1.52    0.32
   0   2 -11    1.26    0.25
   0  -2 -11    1.55    0.37
   0  -2 -11    1.08    0.25
   0  -2 -11    1.25    0.25
   0  -2 -11    1.41    0.32
   0  -2 -11    1.33    0.33
   0   2 -11    1.55    0.34
   0   2 -11    1.56    0.39
   0  -2 -11    1.05    0.33
   0   2 -11    1.46    0.31
   0   2 -11    1.55    0.28
   0   2 -11    1.29    0.27
   0  -2 -11    1.66    0.27
   0  -2 -11    1.48    0.28
   1   3  11   34.90    1.69
  -1  -3  11   34.55    1.72
   1   3  11   33.80    1.68
  -1  -3  11   33.50    2.00
   1   3  11   33.47    1.73
  -1  -3  11   34.90    1.80
   1   3  11   34.95    1.81
  -1  -3  11   33.88    1.79
  -1  -3  11   33.94    1.73
   1   3  11   34.74    1.72
   1   3  11   34.08    1.77
  -1  -3  11   34.16    1.76
  -1  -3  11   32.79    1.79
   1   3  11   32.96    1.65
   1   3 -11   41.55    1.86
  -1  -3 -11   40.71    1.79
   1   3 -11   40.84    1.61
  -1  -3 -11   40.36    1.65
  -1  -3 -11   37.38    1.73
   1   3 -11   40.04    1.82
   1   3 -11   34.38    2.15
  -1  -3 -11   40.45    1.62
  -1  -3 -11   38.23    1.79
   1   3 -11   40.81    1.79
   1   3 -11   39.95    1.76
  -1  -3 -11   39.99    2.07
   1   3 -11   40.50    1.98
  -1  -3 -11   40.48    1.64
   2   4  11   80.74    3.57
   2   4  11   79.22    3.65
   2   4  11   76.19    3.54
   2   4  11   77.45    3.44
   2   4  11   78.39    3.68
   2   4  11   79.34    3.63
  -2  -4  11   77.90    3.76
  -2  -4  11   77.37    3.61
  -2  -4  11   77.87    3.61
   2   4  11   79.17    3.40
   2   4  11   77.01    3.51
  -2  -4  11   80.93    3.67
   2   4  11   75.60    3.43
   2   4  11   77.31    3.51
  -2  -4  11   77.75    3.68
  -2  -4  11   76.47    3.68
   2   4 -11   91.82    3.65
   2   4 -11   87.87    3.85
  -2  -4 -11   90.90    3.43
   2   4 -11   84.86    3.77
   2   4 -11   90.40    3.74
  -2  -4 -11   90.27    3.70
   2   4 -11   89.57    3.68
  -2  -4 -11   89.49    3.45
  -2  -4 -11   94.51    3.58
  -2  -4 -11   90.17    3.67
  -2  -4 -11   96.42    4.03
   2   4 -11   90.48    3.64
  -2  -4 -11   92.19    3.40
   2   4 -11   91.63    3.53
   2   4 -11   90.78    3.69
  -2  -4 -11   88.28    3.57
   3   5  11   47.10    2.12
  -3  -5  11   48.68    2.26
  -3  -5  11   49.25    2.28
   3   5  11   48.39    2.13
   3   5  11   48.32    2.16
   3   5  11   48.99    2.30
   3   5  11   49.79    2.37
  -3  -5  11   48.64    2.43
   3   5  11   47.73    2.14
  -3  -5  11   49.73    2.32
   3   5  11   46.69    2.12
   3   5  11   48.27    2.31
  -3  -5  11   47.12    2.36
  -3  -5  11   46.63    2.34
   3   5  11   47.56    2.14
   3   5 -11   49.31    2.37
   3   5 -11   49.60    2.39
   3   5 -11   48.80    2.48
   3   5 -11   48.97    2.27
   3   5 -11   49.04    2.29
  -3  -5 -11   48.15    2.12
  -3  -5 -11   47.02    2.51
  -3  -5 -11   49.12    2.10
   3   5 -11   47.67    2.19
  -3  -5 -11   47.99    2.33
  -3  -5 -11   47.57    2.13
   3   5 -11   50.56    2.32
  -3  -5 -11   47.30    2.30
   4   6  11   29.95    1.57
  -4  -6  11   31.95    1.83
   4   6  11   29.95    1.45
  -4  -6  11   30.99    1.62
   4   6  11   29.69    1.45
   4   6  11   30.86    1.45
  -4  -6  11   32.19    1.63
   4   6  11   29.58    1.56
  -4  -6  11   31.17    1.74
  -4  -6  11   31.30    1.74
   4   6  11   30.13    1.47
   4   6  11   31.78    1.69
   4   6  11   31.06    1.74
  -4  -6  11   31.03    1.66
  -4  -6 -11   30.88    1.81
  -4  -6 -11   30.67    1.48
   4   6 -11   30.62    1.71
   4   6 -11   30.58    1.59
   4   6 -11   30.78    1.63
   4   6 -11   31.45    1.86
   4   6 -11   30.42    1.66
  -4  -6 -11   31.68    1.41
   4   6 -11   30.53    1.61
  -4  -6 -11   30.57    1.44
  -4  -6 -11   29.70    1.66
   4   6 -11   31.91    1.79
  -5  -7  11   68.21    3.07
  -5  -7  11   63.84    3.56
   5   7  11   62.47    3.36
   5   7  11   67.47    3.18
   5   7  11   60.70    3.46
   5   7  11   66.49    3.28
  -5  -7  11   68.07    3.33
   5   7  11   66.21    2.99
   5   7  11   65.56    2.98
  -5  -7  11   67.68    3.20
  -5  -7  11   66.79    3.32
  -5  -7  11   68.51    3.23
   5   7  11   66.78    3.00
   5   7  11   66.97    2.95
   5   7 -11   78.33    3.26
   5   7 -11   78.74    3.27
   5   7 -11   78.83    3.45
   5   7 -11   75.70    3.54
   5   7 -11   80.41    3.41
  -5  -7 -11   76.64    3.33
  -5  -7 -11   78.51    3.42
   5   7 -11   78.73    3.25
  -6  -8  11   74.55    3.41
  -6  -8  11   76.36    3.41
  -6  -8  11   73.69    3.55
   6   8  11   74.37    3.49
   6   8  11   71.94    3.03
   6   8  11   72.48    3.15
   6   8  11   71.80    3.07
  -6  -8  11   66.08    4.09
   6   8  11   74.10    3.51
  -6  -8  11   75.13    3.57
   6   8  11   73.60    3.14
   6   8  11   73.67    3.38
   6   8  11   74.81    3.51
   6   8  11   72.43    3.50
   6   8 -11   73.69    3.40
   6   8 -11   76.99    3.56
   6   8 -11   75.41    3.73
   6   8 -11   75.29    3.38
  -6  -8 -11   70.23    3.46
   6   8 -11   70.80    3.39
   6   8 -11   75.62    3.62
   6   8 -11   73.52    3.43
  -7  -9  11   41.46    2.40
   7   9  11   40.08    1.94
   7   9  11   41.38    1.93
  -7  -9  11   40.93    2.18
   7   9  11   40.43    2.45
   7   9  11   40.10    2.44
  -7  -9  11   40.79    2.36
  -7  -9  11   37.57    2.20
  -7  -9  11   40.23    1.95
   7   9  11   38.13    1.93
   7   9  11   40.40    2.34
  -7  -9  11   41.23    2.04
   7   9  11   40.56    2.36
  -7  -9  11   41.93    2.24
   7   9  11   39.97    1.97
   7   9 -11   40.58    2.21
   7   9 -11   43.10    2.24
   7   9 -11   42.53    2.29
   7   9 -11   41.64    2.53
  -7  -9 -11   40.06    2.27
   7   9 -11   39.55    2.54
   7   9 -11   39.69    2.34
   8  10  11   49.01    3.62
  -8 -10  11   44.03    2.59
  -8 -10  11   45.66    2.72
   8  10  11   45.76    2.69
   8  10  11   44.74    2.77
   8  10  11   46.82    2.43
   8  10  11   44.35    2.63
  -8 -10  11   44.35    2.49
   8  10 -11   49.35    2.64
   8  10 -11   48.76    3.06
  -8 -10 -11   49.02    2.64
   8  10 -11   49.26    2.69
   8  10 -11   48.57    2.72
  -9  -7  12   32.75    2.02
   9   7  12   34.57    2.20
   9   7  12   34.76    2.29
  -9  -7  12   31.71    2.28
   9   7  12   33.62    2.15
   9   7 -12   26.60    2.14
   9   7 -12   27.90    2.14
   9   7 -12   28.78    2.08
  -8  -6  12   44.55    2.36
   8   6  12   44.33    2.38
  -8  -6  12   41.73    2.56
   8   6  12   41.62    2.91
  -8  -6  12   42.39    2.47
  -8  -6  12   43.52    2.26
   8   6  12   43.64    2.21
   8   6  12   42.67    2.73
   8   6  12   43.62    2.23
  -8  -6  12   45.19    2.65
   8   6  12   43.66    2.50
   8   6  12   42.89    2.50
   8   6 -12   46.71    2.81
  -8  -6 -12   48.40    2.52
   8   6 -12   48.94    2.54
   8   6 -12   48.87    2.61
   8   6 -12   48.69    2.47
   7   5  12   60.90    2.84
  -7  -5  12   62.77    3.11
   7   5  12   60.90    3.02
   7   5  12   59.56    2.57
   7   5  12   58.08    3.27
   7   5  12   62.35    2.77
  -7  -5  12   63.98    3.21
  -7  -5  12   61.88    2.87
   7   5  12   59.49    3.09
  -7  -5  12   61.34    2.92
  -7  -5  12   59.15    2.80
   7   5  12   60.38    2.78
   7   5  12   60.91    2.55
   7   5  12   59.27    2.97
   7   5 -12   62.96    3.01
   7   5 -12   60.36    3.22
   7   5 -12   58.04    2.78
   7   5 -12   61.02    3.27
   7   5 -12   61.95    2.97
   7   5 -12   60.40    3.54
  -7  -5 -12   60.69    3.02
   7   5 -12   61.69    3.09
   6   4  12   55.85    2.90
  -6  -4  12   58.38    2.83
   6   4  12   58.97    2.70
   6   4  12   59.80    2.87
   6   4  12   58.79    2.52
  -6  -4  12   56.91    3.06
  -6  -4  12   59.11    2.74
   6   4  12   58.86    3.16
   6   4  12   58.22    2.69
  -6  -4  12   58.31    2.96
   6   4  12   58.96    2.96
   6   4  12   59.26    2.53
  -6  -4  12   59.75    2.78
  -6  -4  12   56.75    2.98
   6   4  12   55.43    2.89
   6   4 -12   64.46    3.01
   6   4 -12   63.26    2.76
   6   4 -12   64.32    3.13
   6   4 -12   59.20    2.83
  -6  -4 -12   62.71    2.94
   6   4 -12   63.28    2.89
   6   4 -12   60.06    3.07
   6   4 -12   65.98    3.22
  -6  -4 -12   66.53    3.23
   5   3  12  133.56    5.34
  -5  -3  12  134.47    5.30
   5   3  12  130.51    5.02
  -5  -3  12  136.25    5.24
   5   3  12  128.45    5.42
   5   3  12  129.49    5.39
  -5  -3  12  131.14    5.57
  -5  -3  12  133.65    5.48
   5   3  12  130.50    5.03
   5   3  12  131.35    5.20
   5   3  12  132.84    5.07
  -5  -3  12  128.74    5.33
  -5  -3  12  129.90    5.48
  -5  -3  12  129.31    5.52
   5   3  12  133.18    5.34
   5   3  12  130.53    5.06
   5   3  12  128.74    5.62
   5   3  12  129.69    5.14
   5   3 -12  111.95    5.39
   5   3 -12  110.63    5.29
   5   3 -12  104.56    5.67
  -5  -3 -12  109.68    5.33
   5   3 -12  111.16    5.21
   5   3 -12  111.90    5.26
   5   3 -12  114.06    5.56
  -5  -3 -12  110.57    5.60
   4   2  12  151.43    6.01
   4   2  12  147.29    6.23
   4   2  12  151.80    6.16
  -4  -2  12  150.16    6.22
   4   2  12  149.65    5.99
  -4  -2  12  148.01    6.40
   4   2  12  145.34    6.17
   4   2  12  140.59    6.42
  -4  -2  12  150.97    6.33
  -4  -2  12  149.03    6.19
   4   2  12  148.15    5.95
   4   2  12  145.76    5.99
   4   2  12  146.22    6.14
  -4  -2  12  148.65    6.11
   4   2  12  151.23    6.01
  -4  -2  12  151.80    6.21
   4   2  12  149.89    6.29
  -4  -2  12  149.75    6.33
   4   2 -12  147.27    6.43
  -4  -2 -12  151.49    5.96
  -4  -2 -12  145.05    6.25
   4   2 -12  147.09    6.15
  -4  -2 -12  143.94    6.56
  -4  -2 -12  153.87    6.28
   4   2 -12  150.50    6.17
  -4  -2 -12  150.28    5.96
   4   2 -12  147.40    6.21
   4   2 -12  149.88    6.32
   3   1  12  161.00    6.40
  -3  -1  12  162.73    6.64
  -3  -1  12  161.57    6.61
  -3  -1  12  158.08    6.63
  -3  -1  12  157.93    6.44
   3   1  12  157.55    6.37
  -3  -1  12  160.67    6.55
  -3  -1  12  165.12    6.55
   3   1  12  156.72    6.50
   3   1  12  159.72    6.50
  -3  -1  12  159.73    6.68
   3   1  12  155.84    6.36
   3   1  12  161.06    6.41
   3   1  12  157.88    6.61
  -3  -1  12  161.12    6.54
  -3  -1 -12  160.80    6.56
  -3  -1 -12  155.19    6.37
  -3  -1 -12  152.04    6.36
   3   1 -12  157.88    6.72
   3   1 -12  158.49    6.58
   3   1 -12  156.91    6.52
  -3  -1 -12  150.28    6.54
   3   1 -12  153.57    6.51
   3   1 -12  156.97    6.52
   3   1 -12  151.96    6.63
  -3  -1 -12  148.99    6.88
  -2   0  12  170.86    6.86
  -2   0  12  165.25    6.86
  -2   0  12  166.40    6.90
   2   0  12  167.78    6.75
   2   0  12  165.50    6.70
   2   0  12  163.96    6.79
  -2   0  12  162.03    6.96
   2   0  12  166.24    6.89
  -2   0  12  165.62    6.82
  -2   0  12  161.81    6.88
   2   0  12  164.03    6.75
   2   0  12  167.97    6.83
   2   0  12  166.93    6.71
  -2   0  12  168.23    6.82
  -2   0 -12  170.64    6.60
  -2   0 -12  166.48    6.73
  -2   0 -12  164.31    6.83
   2   0 -12  163.38    6.89
  -2   0 -12  159.93    6.94
  -2   0 -12  160.15    6.73
  -2   0 -12  165.75    6.57
  -2   0 -12  166.23    7.21
   2   0 -12  166.74    6.89
   2   0 -12  165.14    6.95
   2   0 -12  166.46    6.80
   2   0 -12  167.49    6.80
  -2   0 -12  167.52    6.66
   2   0 -12  165.31    6.85
  -1   1  12  145.26    5.88
   1  -1  12  146.42    5.82
   1  -1  12  149.74    5.83
  -1   1  12  146.39    5.89
   1  -1  12  150.46    5.83
   1  -1  12  148.51    5.77
   1  -1  12  148.88    5.77
   1  -1  12  149.20    5.90
  -1   1  12  146.02    5.89
  -1   1  12  144.19    5.88
  -1   1  12  150.15    5.83
   1  -1  12  145.28    5.92
  -1   1  12  147.41    5.88
  -1   1  12  148.39    5.83
   1  -1 -12  135.06    5.86
   1  -1 -12  133.07    5.76
  -1   1 -12  133.49    5.79
  -1   1 -12  132.49    5.77
   1  -1 -12  134.23    5.84
   1  -1 -12  132.61    5.65
  -1   1 -12  136.70    5.69
  -1   1 -12  130.28    5.81
   1  -1 -12  133.91    5.85
  -1   1 -12  124.41    5.65
  -1   1 -12  135.64    6.15
  -1   1 -12  137.68    5.82
   1  -1 -12  134.82    5.90
  -1   1 -12  134.80    5.67
   0   2  12  164.57    7.05
   0  -2  12  175.82    7.15
   0   2  12  174.16    7.01
   0  -2  12  174.84    7.02
   0  -2  12  171.64    7.12
   0   2  12  170.72    7.06
   0   2  12  176.26    7.02
   0  -2  12  170.18    7.07
   0   2  12  167.96    7.07
   0  -2  12  170.45    7.00
   0   2  12  170.38    7.00
   0  -2  12  171.65    7.04
   0  -2  12  171.67    7.07
   0   2  12  174.36    7.11
   0  -2 -12  169.29    6.88
   0  -2 -12  176.56    7.01
   0   2 -12  175.96    7.03
   0   2 -12  155.44    7.15
   0  -2 -12  179.72    7.34
   0  -2 -12  170.49    7.10
   0   2 -12  175.52    7.08
   0   2 -12  171.17    6.96
   0  -2 -12  175.87    6.96
   0   2 -12  173.61    7.37
   0   2 -12  168.93    7.05
   0   2 -12  175.75    6.97
   0  -2 -12  172.34    7.06
   0  -2 -12  168.56    7.04
   0  -2 -12  169.52    7.07
   0  -2 -12  171.37    6.95
  -1  -3  12  111.39    4.73
   1   3  12  107.76    4.77
  -1  -3  12  110.50    4.84
   1   3  12  110.12    4.68
   1   3  12  110.36    4.64
   1   3  12  110.01    4.73
   1   3  12  109.04    4.60
  -1  -3  12  110.62    4.77
   1   3  12  109.74    4.69
  -1  -3  12  113.32    4.69
  -1  -3  12  111.41    4.77
  -1  -3  12  108.57    4.69
   1   3  12  105.91    4.64
  -1  -3  12  110.47    4.77
   1   3 -12  114.18    4.77
  -1  -3 -12  103.14    4.66
   1   3 -12  112.00    4.77
  -1  -3 -12  115.64    4.51
   1   3 -12  113.28    4.76
  -1  -3 -12  109.41    4.66
  -1  -3 -12  115.13    4.56
   1   3 -12  114.13    4.92
   1   3 -12  113.31    4.67
  -1  -3 -12  111.44    4.73
  -1  -3 -12  115.64    5.06
   1   3 -12  115.27    4.51
   1   3 -12  113.11    4.98
   1   3 -12  116.18    4.68
   1   3 -12  113.28    4.72
  -1  -3 -12  114.37    4.57
  -1  -3 -12  112.65    4.71
   2   4  12   85.53    3.46
   2   4  12   87.28    3.60
   2   4  12   84.85    3.54
  -2  -4  12   84.84    3.65
  -2  -4  12   88.04    3.75
  -2  -4  12   86.27    3.65
   2   4  12   85.76    3.73
  -2  -4  12   86.00    3.71
   2   4  12   89.11    3.68
   2   4  12   87.36    3.55
   2   4  12   85.62    3.69
   2   4  12   86.45    3.58
  -2  -4  12   85.17    3.82
  -2  -4  12   86.73    3.74
  -2  -4 -12   82.35    3.68
  -2  -4 -12   81.06    3.65
   2   4 -12   80.18    3.84
  -2  -4 -12   80.89    3.41
   2   4 -12   80.05    3.61
   2   4 -12   78.42    3.70
  -2  -4 -12   82.55    3.38
   2   4 -12   81.10    3.71
   2   4 -12   81.04    3.65
   2   4 -12   80.80    3.49
   2   4 -12   80.76    3.62
  -2  -4 -12   82.38    3.41
  -2  -4 -12   83.54    3.55
  -2  -4 -12   86.96    4.02
  -2  -4 -12   81.20    3.55
   2   4 -12   79.14    3.66
   3   5  12  146.49    5.55
  -3  -5  12  147.53    5.76
   3   5  12  143.87    5.78
  -3  -5  12  149.46    5.86
   3   5  12  147.10    5.59
  -3  -5  12  143.59    5.95
   3   5  12  148.20    5.63
   3   5  12  147.52    5.58
   3   5  12  147.49    5.85
   3   5  12  144.99    5.60
  -3  -5  12  148.76    5.80
   3   5  12  147.46    5.54
  -3  -5  12  124.21    6.27
   3   5  12  143.07    5.78
  -3  -5  12  143.12    5.73
  -3  -5 -12  127.38    5.49
   3   5 -12  129.11    5.69
   3   5 -12  127.96    5.80
   3   5 -12  124.66    5.67
   3   5 -12  127.30    5.71
  -3  -5 -12  129.42    5.55
  -3  -5 -12  128.54    5.76
  -3  -5 -12  120.93    5.93
  -3  -5 -12  123.21    5.71
   3   5 -12  129.27    5.80
  -3  -5 -12  125.99    5.55
   3   5 -12  126.86    5.73
   3   5 -12  129.37    5.60
   3   5 -12  123.49    5.91
  -4  -6  12  125.76    5.58
  -4  -6  12  121.03    5.79
  -4  -6  12  119.05    5.58
   4   6  12  120.09    5.66
   4   6  12  124.45    5.63
  -4  -6  12  123.21    5.69
   4   6  12  122.01    5.39
   4   6  12  122.71    5.39
   4   6  12  121.25    5.41
  -4  -6  12  116.19    5.71
   4   6  12  122.42    5.46
   4   6  12  123.50    5.46
  -4  -6  12  126.83    5.70
   4   6  12  125.12    5.39
  -4  -6 -12  145.28    5.43
   4   6 -12  144.80    5.58
   4   6 -12  144.04    5.76
   4   6 -12  132.82    5.83
  -4  -6 -12  144.17    5.70
   4   6 -12  146.97    5.64
  -4  -6 -12  145.76    5.38
  -4  -6 -12  147.70    5.42
   4   6 -12  141.87    5.70
   4   6 -12  148.68    5.80
  -4  -6 -12  148.89    5.91
   5   7  12   52.62    2.55
   5   7  12   51.47    2.29
  -5  -7  12   52.30    2.59
  -5  -7  12   53.21    2.42
  -5  -7  12   52.85    2.58
   5   7  12   53.32    2.35
   5   7  12   54.03    2.69
  -5  -7  12   51.38    2.71
   5   7  12   50.72    2.63
   5   7  12   52.74    2.35
   5   7  12   53.85    2.52
  -5  -7  12   52.01    2.70
   5   7  12   51.87    2.35
  -5  -7 -12   55.56    2.76
   5   7 -12   52.90    2.56
   5   7 -12   52.03    2.77
  -5  -7 -12   50.87    2.63
   5   7 -12   56.35    3.02
   5   7 -12   52.36    2.57
   5   7 -12   53.64    2.70
   5   7 -12   54.59    2.88
   5   7 -12   54.12    2.57
   6   8  12   19.96    1.56
   6   8  12   20.20    1.52
  -6  -8  12   21.42    1.48
  -6  -8  12   21.90    1.64
   6   8  12   20.94    1.46
   6   8  12   21.59    1.06
  -6  -8  12   20.96    1.45
   6   8  12   22.19    1.59
   6   8  12   22.02    1.26
  -6  -8  12   20.99    1.50
   6   8  12   20.81    1.12
  -6  -8  12   20.77    1.61
   6   8  12   20.71    1.19
  -6  -8  12   20.37    1.32
  -6  -8 -12   26.95    1.58
   6   8 -12   27.12    1.69
   6   8 -12   26.60    1.85
   6   8 -12   26.79    1.55
   7   9  12   29.57    1.90
   7   9  12   28.04    2.05
   7   9  12   28.67    1.51
   7   9  12   28.84    1.58
   7   9  12   29.26    1.97
   7   9  12   27.33    1.55
  -7  -9  12   28.19    1.77
  -7  -9  12   27.87    1.60
  -7  -9  12   26.45    1.88
   7   9  12   29.92    1.94
  -7  -9  12   29.21    2.03
  -7  -9  12   29.35    1.63
  -7  -9  12   29.99    1.87
   7   9 -12   28.96    1.84
   7   9 -12   28.00    2.26
  -7  -9 -12   27.85    1.82
   7   9 -12   27.95    1.96
   7   9 -12   27.93    2.15
   7   9 -12   29.01    1.87
   7   9 -12   28.29    1.78
  -8 -10  12   17.63    1.78
   8  10  12   17.14    2.71
   8  10  12   19.71    1.81
   8  10  12   17.01    1.83
  -8 -10  12   17.83    1.60
   8  10  12   17.73    1.71
   8  10 -12   18.14    1.73
  -8 -10 -12   18.97    1.77
   8  10 -12   19.68    1.71
   8  10 -12   18.82    1.65
   8  10 -12   17.79    2.08
   8   6  13   22.09    1.50
   8   6  13   22.90    2.08
  -8  -6  13   23.59    1.64
   8   6  13   22.02    1.78
   8   6  13   23.58    2.33
  -8  -6  13   23.08    1.64
   8   6  13   24.85    1.80
  -8  -6  13   23.54    2.00
   8   6  13   23.78    1.63
  -8  -6  13   23.71    1.84
   8   6 -13   24.62    1.80
   8   6 -13   20.60    1.99
  -8  -6 -13   23.50    1.68
   8   6 -13   23.42    1.67
   8   6 -13   22.23    1.81
  -7  -5  13   38.20    2.27
   7   5  13   36.16    1.70
   7   5  13   37.73    2.13
   7   5  13   33.74    2.30
  -7  -5  13   38.25    2.03
  -7  -5  13   33.80    2.09
   7   5  13   36.04    2.24
   7   5  13   38.18    2.17
   7   5  13   36.22    1.67
   7   5  13   36.79    1.86
  -7  -5  13   36.52    2.04
   7   5  13   36.24    1.94
   7   5  13   36.19    2.48
  -7  -5  13   37.82    1.99
   7   5 -13   36.68    1.95
   7   5 -13   37.73    2.41
   7   5 -13   37.10    2.39
   7   5 -13   38.22    2.08
   7   5 -13   37.89    2.22
   7   5 -13   38.34    2.11
   7   5 -13   36.72    2.34
  -7  -5 -13   35.13    2.09
  -6  -4  13   16.43    1.36
   6   4  13   16.06    1.08
   6   4  13   16.51    0.92
  -6  -4  13   17.50    1.21
   6   4  13   16.31    1.09
  -6  -4  13   15.55    1.46
   6   4  13   16.58    1.32
  -6  -4  13   15.58    1.20
   6   4  13   16.79    0.96
  -6  -4  13   14.36    1.28
  -6  -4  13   16.96    1.20
   6   4  13   14.79    1.30
   6   4  13   16.20    1.33
   6   4  13   14.73    1.50
   6   4  13   14.92    1.41
   6   4 -13   19.65    1.55
   6   4 -13   18.37    1.25
   6   4 -13   20.29    1.24
  -6  -4 -13   18.06    1.30
   6   4 -13   19.26    1.39
   6   4 -13   17.87    1.20
   6   4 -13   19.02    1.55
   6   4 -13   17.45    1.41
   5   3  13   30.21    1.62
   5   3  13   30.05    1.39
  -5  -3  13   31.07    1.64
   5   3  13   32.43    1.73
   5   3  13   31.47    1.46
   5   3  13   30.83    1.70
   5   3  13   31.17    1.76
   5   3  13   31.69    1.81
   5   3  13   28.96    1.96
   5   3  13   31.25    1.42
  -5  -3  13   30.68    1.68
  -5  -3  13   32.08    1.93
  -5  -3  13   30.02    1.89
   5   3  13   30.92    1.45
  -5  -3  13   30.82    1.70
   5   3  13   31.16    1.58
   5   3  13   31.30    1.50
  -5  -3  13   30.56    1.84
   5   3 -13   31.60    1.70
   5   3 -13   30.63    1.67
   5   3 -13   33.21    1.69
   5   3 -13   31.64    1.84
  -5  -3 -13   31.17    1.77
  -5  -3 -13   32.70    2.10
   5   3 -13   31.70    1.90
   5   3 -13   31.09    1.97
  -4  -2  13    2.10    0.41
   4   2  13    2.11    0.50
   4   2  13    1.86    0.41
   4   2  13    2.01    0.40
  -4  -2  13    1.37    0.34
  -4  -2  13    1.77    0.48
  -4  -2  13    1.84    0.50
  -4  -2  13    1.23    0.49
  -4  -2 -13    0.96    0.38
   4   2 -13    1.12    0.52
   4   2 -13    0.56    0.40
  -4  -2 -13    1.18    0.24
  -4  -2 -13    1.30    0.25
  -4  -2 -13    1.07    0.41
   4   2 -13    0.73    0.38
  -4  -2 -13    0.59    0.52
   4   2 -13    0.84    0.34
   4   2 -13    0.65    0.42
   3   1  13    1.29    0.39
   3   1  13    1.20    0.25
  -3  -1  13    1.02    0.36
  -3  -1  13    1.42    0.38
  -3  -1  13    0.82    0.33
  -3  -1  13    1.07    0.39
  -3  -1  13    1.53    0.34
  -3  -1  13    0.93    0.42
   3   1  13    1.14    0.29
   3   1  13    1.07    0.35
  -3  -1  13    1.58    0.45
  -3  -1  13    0.97    0.31
   3   1  13    1.13    0.28
   3   1  13    1.05    0.36
   3   1  13    1.27    0.29
   3   1 -13    0.91    0.30
  -3  -1 -13    1.10    0.28
  -3  -1 -13    0.63    0.32
  -3  -1 -13    1.23    0.38
   3   1 -13    1.00    0.47
  -3  -1 -13    1.07    0.53
   3   1 -13    0.84    0.29
   3   1 -13    0.57    0.39
   3   1 -13    0.70    0.28
   2   0  13    7.55    0.72
   2   0  13    6.96    0.71
  -2   0  13    7.16    0.66
  -2   0  13    7.44    0.71
   2   0  13    7.55    0.66
   2   0  13    7.24    0.67
  -2   0  13    7.65    0.77
  -2   0  13    7.34    0.76
   2   0  13    7.72    0.63
  -2   0  13    8.25    0.66
   2   0  13    7.41    0.58
  -2   0  13    7.02    0.69
   2   0  13    6.83    0.60
  -2   0  13    7.30    0.77
  -2   0 -13    7.90    1.04
   2   0 -13    7.48    0.66
  -2   0 -13    8.01    0.59
   2   0 -13    7.15    0.66
  -2   0 -13    7.82    0.72
  -2   0 -13    7.18    0.53
  -2   0 -13    7.00    0.63
   2   0 -13    7.65    0.84
  -2   0 -13    7.96    0.49
  -2   0 -13    7.25    0.47
   2   0 -13    7.81    0.76
   2   0 -13    7.51    0.67
  -2   0 -13    7.81    0.70
   2   0 -13    7.92    0.77
   1  -1  13    0.96    0.27
   1  -1  13    1.14    0.29
   1  -1  13    1.42    0.40
   1  -1  13    0.93    0.32
   1  -1  13    1.07    0.28
  -1   1  13    0.99    0.33
   1  -1  13    0.69    0.30
  -1   1  13    1.53    0.38
  -1   1  13    1.47    0.33
  -1   1  13    1.22    0.38
   1  -1  13    1.07    0.30
  -1   1  13    1.15    0.33
  -1   1  13    1.73    0.35
  -1   1  13    1.31    0.30
  -1   1 -13    1.82    0.36
   1  -1 -13    1.03    0.28
   1  -1 -13    1.15    0.33
  -1   1 -13    1.33    0.34
   1  -1 -13    1.67    0.28
  -1   1 -13    1.61    0.29
  -1   1 -13    1.65    0.37
  -1   1 -13    1.98    0.42
   1  -1 -13    1.62    0.33
   1  -1 -13    1.81    0.46
   1  -1 -13    1.31    0.34
  -1   1 -13    1.18    0.33
  -1   1 -13    1.08    0.42
  -1   1 -13    1.57    0.31
   1  -1 -13    1.38    0.33
   1  -1 -13    1.40    0.31
   0   2  13    2.30    0.47
   0   2  13    1.87    0.35
   0  -2  13    1.64    0.38
   0   2  13    1.92    0.41
   0  -2  13    1.46    0.33
   0  -2  13    1.78    0.34
   0   2  13    2.15    0.44
   0   2  13    1.77    0.38
   0  -2  13    1.73    0.33
   0  -2  13    1.98    0.42
   0  -2  13    2.83    0.48
   0  -2  13    2.03    0.45
   0   2  13    2.67    0.52
   0   2  13    2.15    0.41
   0   2 -13    1.59    0.33
   0   2 -13    1.87    0.37
   0  -2 -13    1.72    0.38
   0  -2 -13    1.33    0.28
   0  -2 -13    1.79    0.36
   0   2 -13    1.90    0.32
   0  -2 -13    1.42    0.30
   0  -2 -13    1.85    0.37
   0  -2 -13    1.92    0.37
   0   2 -13    1.85    0.33
   0   2 -13    1.84    0.45
   0   2 -13    2.07    0.44
   0   2 -13    1.46    0.32
   0  -2 -13    2.00    0.35
   0  -2 -13    2.12    0.50
   0   2 -13    1.69    0.37
   1   3  13   22.56    1.23
  -1  -3  13   22.34    1.26
   1   3  13   22.78    1.36
   1   3  13   22.61    1.33
   1   3  13   22.72    1.26
   1   3  13   22.98    1.30
  -1  -3  13   23.44    1.36
   1   3  13   22.72    1.23
  -1  -3  13   22.62    1.36
  -1  -3  13   22.55    1.25
  -1  -3  13   22.46    1.30
   1   3  13   21.85    1.20
  -1  -3  13   22.95    1.35
  -1  -3  13   21.76    1.40
  -1  -3 -13   23.39    1.32
  -1  -3 -13   23.52    1.16
   1   3 -13   24.58    1.28
   1   3 -13   25.25    1.37
   1   3 -13   24.24    1.37
   1   3 -13   24.02    1.27
   1   3 -13   23.38    1.52
  -1  -3 -13   24.59    1.16
  -1  -3 -13   23.42    1.61
  -1  -3 -13   23.42    1.28
  -1  -3 -13   24.52    1.31
  -1  -3 -13   22.02    1.24
   1   3 -13   24.62    1.35
   1   3 -13   24.53    1.09
   1   3 -13   24.91    1.32
   1   3 -13   23.77    1.51
  -1  -3 -13   24.93    1.08
   2   4  13   52.88    2.58
   2   4  13   54.00    2.57
  -2  -4  13   54.12    2.62
   2   4  13   52.86    2.48
   2   4  13   53.20    2.45
  -2  -4  13   52.40    2.64
   2   4  13   55.01    2.52
  -2  -4  13   55.19    2.55
   2   4  13   50.45    2.46
   2   4  13   50.93    2.62
  -2  -4  13   53.13    2.64
  -2  -4  13   53.59    2.55
  -2  -4  13   53.68    2.72
   2   4  13   52.32    2.37
  -2  -4 -13   56.44    2.30
   2   4 -13   57.74    2.62
  -2  -4 -13   56.27    2.32
   2   4 -13   55.84    2.79
   2   4 -13   58.12    2.41
   2   4 -13   55.44    2.59
  -2  -4 -13   54.68    2.49
   2   4 -13   56.59    2.67
  -2  -4 -13   60.19    3.01
   2   4 -13   58.30    2.68
  -2  -4 -13   57.71    2.48
  -2  -4 -13   57.76    2.30
   2   4 -13   57.47    2.56
  -2  -4 -13   54.86    2.59
  -2  -4 -13   59.21    2.64
   2   4 -13   57.30    2.56
  -3  -5  13   26.33    1.61
   3   5  13   25.44    1.19
  -3  -5  13   24.90    1.42
  -3  -5  13   26.21    1.53
   3   5  13   25.48    1.32
   3   5  13   25.75    1.51
   3   5  13   27.04    1.49
   3   5  13   25.92    1.29
  -3  -5  13   25.81    1.56
  -3  -5  13   26.59    1.48
   3   5  13   25.58    1.29
   3   5  13   25.53    1.19
   3   5  13   25.79    1.49
   3   5 -13   24.42    1.39
   3   5 -13   23.32    1.36
   3   5 -13   23.83    1.30
  -3  -5 -13   21.88    1.65
  -3  -5 -13   23.56    1.43
  -3  -5 -13   24.55    1.49
   3   5 -13   23.77    1.46
  -3  -5 -13   24.17    1.27
   3   5 -13   23.51    1.43
   3   5 -13   23.91    1.63
  -3  -5 -13   24.19    1.25
   3   5 -13   24.49    1.51
  -3  -5 -13   22.65    1.16
   3   5 -13   23.08    1.53
  -4  -6  13  102.82    4.79
  -4  -6  13  105.39    4.69
   4   6  13  100.49    4.37
   4   6  13   98.29    4.37
   4   6  13  103.82    4.36
   4   6  13  102.58    4.36
  -4  -6  13  102.79    4.55
  -4  -6  13  105.43    4.59
   4   6  13   99.89    4.62
   4   6  13  105.25    4.40
   4   6  13  103.64    4.39
  -4  -6  13  101.18    4.68
   4   6  13  106.41    4.68
   4   6 -13  103.49    4.56
   4   6 -13  109.57    4.73
  -4  -6 -13  107.54    4.34
   4   6 -13  108.26    4.57
   4   6 -13  109.43    4.50
  -4  -6 -13  107.22    4.68
  -4  -6 -13  104.64    4.31
   4   6 -13  106.09    4.86
   4   6 -13  105.98    4.68
  -4  -6 -13  105.16    4.83
  -4  -6 -13  102.09    4.61
   5   7  13   80.59    3.60
  -5  -7  13   81.96    3.55
  -5  -7  13   78.69    3.70
   5   7  13   81.34    3.47
   5   7  13   80.92    3.59
  -5  -7  13   82.31    3.72
  -5  -7  13   80.50    3.85
   5   7  13   81.29    3.42
  -5  -7  13   77.98    3.96
   5   7  13   83.86    3.84
  -5  -7  13   83.89    3.74
  -5  -7  13   79.67    3.86
   5   7  13   74.85    3.76
   5   7  13   80.72    3.47
   5   7  13   80.63    3.78
   5   7  13   80.83    3.62
   5   7 -13   81.36    3.70
   5   7 -13   78.33    3.76
   5   7 -13   82.48    3.71
  -5  -7 -13   79.93    3.77
  -5  -7 -13   85.99    3.95
   5   7 -13   85.12    4.31
  -5  -7 -13   77.74    3.37
   5   7 -13   85.77    4.06
   5   7 -13   83.54    3.93
   5   7 -13   84.99    3.69
   6   8  13   42.20    1.96
   6   8  13   46.50    2.46
   6   8  13   43.73    1.89
  -6  -8  13   43.47    2.56
   6   8  13   42.63    2.36
  -6  -8  13   44.03    2.17
   6   8  13   46.92    2.45
  -6  -8  13   45.70    2.33
  -6  -8  13   45.78    2.52
   6   8  13   39.21    2.24
  -6  -8  13   45.80    2.36
   6   8  13   44.60    2.28
  -6  -8  13   47.90    2.59
   6   8  13   44.07    2.04
   6   8 -13   41.66    2.27
   6   8 -13   41.38    2.64
   6   8 -13   39.93    2.30
   6   8 -13   42.68    2.63
  -6  -8 -13   40.85    2.34
   6   8 -13   43.22    2.31
   6   8 -13   41.19    2.45
  -7  -9  13   27.20    1.77
   7   9  13   27.67    1.65
  -7  -9  13   27.13    1.78
   7   9  13   27.74    2.05
  -7  -9  13   28.32    2.07
   7   9  13   29.18    2.00
  -7  -9  13   23.68    2.66
  -7  -9  13   25.92    1.70
   7   9  13   25.86    1.84
   7   9  13   27.15    1.95
   7   9  13   26.32    1.57
   7   9  13   27.87    1.51
   7   9 -13   28.25    1.91
   7   9 -13   28.05    2.03
   7   9 -13   27.62    1.86
   7   9 -13   28.08    2.16
   7   9 -13   27.63    1.78
   7   9 -13   24.63    3.06
  -7  -9 -13   26.81    1.81
  -8 -10  13   27.20    1.93
   8  10  13   26.35    2.09
   8  10  13   27.97    2.23
  -8 -10  13   26.28    2.20
   8  10  13   24.75    2.15
  -8 -10 -13   27.26    1.96
   8  10 -13   26.16    2.04
   8  10 -13   27.39    2.17
   8   6  14   44.50    2.59
  -8  -6  14   45.70    2.40
   8   6  14   40.92    2.22
   8   6  14   44.02    2.36
   8   6  14   44.41    2.55
  -8  -6  14   42.85    2.37
   8   6 -14   42.57    2.50
   8   6 -14   36.45    2.66
   8   6 -14   37.60    2.54
  -8  -6 -14   40.19    2.63
   8   6 -14   37.07    2.36
   7   5  14   56.54    2.91
   7   5  14   58.68    2.98
   7   5  14   57.90    2.45
  -7  -5  14   57.31    3.06
   7   5  14   57.91    2.58
   7   5  14   55.53    2.68
  -7  -5  14   57.56    2.84
  -7  -5  14   55.18    2.76
  -7  -5  14   59.58    2.82
   7   5  14   54.87    2.68
   7   5  14   56.26    2.98
   7   5  14   48.02    3.19
   7   5 -14   57.43    2.84
  -7  -5 -14   54.38    2.89
   7   5 -14   55.64    2.73
   7   5 -14   54.88    3.21
   7   5 -14   56.00    3.17
   7   5 -14   54.63    3.12
   7   5 -14   56.73    2.87
   7   5 -14   56.34    3.03
   6   4  14   56.30    2.39
  -6  -4  14   55.59    2.79
   6   4  14   55.62    2.32
   6   4  14   55.96    2.40
   6   4  14   58.08    2.67
  -6  -4  14   56.47    2.56
   6   4  14   56.03    2.29
  -6  -4  14   52.81    2.67
  -6  -4  14   54.82    2.63
   6   4  14   57.79    2.77
   6   4  14   55.16    2.66
  -6  -4  14   55.38    2.58
   6   4  14   55.79    2.47
  -6  -4  14   51.70    2.83
   6   4 -14   45.72    2.49
   6   4 -14   45.67    2.86
  -6  -4 -14   45.22    2.60
   6   4 -14   46.76    2.82
   6   4 -14   45.43    2.53
   6   4 -14   45.19    2.70
   6   4 -14   44.69    2.52
  -6  -4 -14   45.50    2.92
   6   4 -14   47.07    2.70
  -5  -3  14   63.56    3.37
   5   3  14   67.35    3.26
   5   3  14   64.48    2.97
   5   3  14   63.54    3.18
  -5  -3  14   65.27    3.32
  -5  -3  14   64.92    3.15
  -5  -3  14   64.73    3.05
   5   3  14   64.53    2.85
   5   3  14   64.38    2.83
  -5  -3  14   66.97    3.30
   5   3  14   66.58    3.14
   5   3  14   68.51    3.10
  -5  -3  14   63.68    3.15
  -5  -3  14   66.62    3.12
   5   3  14   65.20    2.81
   5   3  14   65.60    3.02
   5   3  14   64.86    2.89
   5   3  14   65.39    2.88
   5   3 -14   73.10    3.52
  -5  -3 -14   71.10    3.25
   5   3 -14   72.86    3.15
   5   3 -14   74.77    3.41
   5   3 -14   73.83    3.14
   5   3 -14   74.49    3.19
   5   3 -14   73.61    3.33
  -4  -2  14  163.85    6.52
   4   2  14  158.57    6.29
   4   2  14  159.28    6.26
  -4  -2  14  156.96    6.62
  -4  -2  14  157.12    6.70
   4   2  14  159.95    6.26
  -4  -2  14  163.36    6.49
  -4  -2  14  163.78    6.62
   4   2  14  157.52    6.37
  -4  -2  14  159.15    6.38
   4   2  14  159.16    6.45
   4   2  14  158.06    6.51
   4   2  14  162.50    6.60
   4   2  14  157.86    6.27
   4   2 -14  149.13    6.57
   4   2 -14  146.42    6.45
  -4  -2 -14  137.00    6.84
  -4  -2 -14  148.16    6.21
  -4  -2 -14  143.18    6.49
   4   2 -14  148.31    6.35
   4   2 -14  131.01    6.98
   4   2 -14  148.04    6.58
  -4  -2 -14  148.20    6.20
  -4  -2 -14  149.51    6.52
  -3  -1  14  115.06    4.88
  -3  -1  14  106.19    5.52
   3   1  14  116.24    4.92
   3   1  14  118.17    4.95
  -3  -1  14  116.49    5.08
   3   1  14  115.41    4.85
  -3  -1  14  104.80    5.19
  -3  -1  14  113.36    5.12
   3   1  14  116.50    4.82
  -3  -1  14   97.50    5.62
  -3  -1  14  119.57    5.01
   3   1  14  116.15    4.87
   3   1  14  111.78    5.10
   3   1 -14  123.36    4.85
  -3  -1 -14  116.45    5.42
   3   1 -14  117.29    5.19
  -3  -1 -14  118.43    4.83
   3   1 -14  118.63    4.97
   3   1 -14  121.68    5.10
  -3  -1 -14  121.97    5.02
   3   1 -14  115.80    5.09
   3   1 -14  120.78    4.98
  -3  -1 -14  119.32    4.81
  -3  -1 -14  117.27    5.01
   3   1 -14  120.80    5.11
  -2   0  14  187.01    7.60
  -2   0  14  187.53    7.66
   2   0  14  188.08    7.55
   2   0  14  181.73    7.57
  -2   0  14  183.73    7.69
   2   0  14  186.75    7.71
  -2   0  14  182.59    7.70
   2   0  14  182.21    7.49
  -2   0  14  182.32    7.65
   2   0  14  186.25    7.49
  -2   0  14  185.54    7.69
  -2   0  14  185.70    7.61
   2   0  14  179.84    7.53
   2   0  14  183.25    7.59
  -2   0 -14  180.83    7.52
   2   0 -14  180.69    7.64
   2   0 -14  187.62    7.58
  -2   0 -14  184.14    7.62
  -2   0 -14  180.72    7.53
   2   0 -14  180.58    7.36
  -2   0 -14  183.02    7.37
   2   0 -14  182.71    7.67
   2   0 -14  189.14    7.58
  -2   0 -14  184.99    8.07
  -2   0 -14  186.03    7.61
   2   0 -14  181.92    7.76
  -2   0 -14  187.89    7.35
  -2   0 -14  183.13    7.32
   1  -1  14  106.13    4.68
  -1   1  14  107.51    4.75
   1  -1  14  106.27    4.77
  -1   1  14  105.10    4.73
  -1   1  14  107.83    4.68
   1  -1  14  107.02    4.62
   1  -1  14  109.66    4.69
  -1   1  14  107.84    4.79
  -1   1  14  106.36    4.73
  -1   1  14  107.78    4.76
   1  -1  14  113.00    4.70
   1  -1  14  103.56    4.61
  -1   1  14  108.45    4.68
  -1   1 -14  112.08    4.55
   1  -1 -14  112.00    4.77
   1  -1 -14  112.71    4.83
   1  -1 -14  113.48    4.64
  -1   1 -14  113.61    4.48
  -1   1 -14  114.37    4.72
   1  -1 -14  115.57    4.64
  -1   1 -14  112.19    5.11
   1  -1 -14  112.20    4.64
  -1   1 -14  112.29    4.69
  -1   1 -14  110.89    4.53
   1  -1 -14  109.22    4.48
  -1   1 -14  111.53    4.67
   1  -1 -14  109.74    4.74
   1  -1 -14  107.35    4.72
  -1   1 -14  111.04    4.70
   0   2  14  159.53    6.80
   0  -2  14  166.27    6.89
   0   2  14  164.76    6.81
   0  -2  14  162.39    6.74
   0  -2  14  164.82    6.75
   0  -2  14  168.01    6.80
   0   2  14  161.34    6.82
   0   2  14  164.64    6.75
   0   2  14  161.75    6.86
   0  -2  14  162.68    6.89
   0  -2  14  161.89    6.82
   0  -2  14  163.93    6.82
   0   2  14  164.06    6.75
   0   2  14  165.77    6.77
   0  -2 -14  159.04    6.77
   0  -2 -14  161.99    6.74
   0  -2 -14  163.73    6.81
   0  -2 -14  158.60    6.81
   0  -2 -14  167.39    6.68
   0   2 -14  162.58    6.68
   0   2 -14  164.20    6.86
   0   2 -14  168.98    6.62
   0   2 -14  163.88    6.82
   0   2 -14  164.91    6.80
   0  -2 -14  159.06    6.57
   0   2 -14  163.33    7.17
   0   2 -14  158.69    6.78
   0  -2 -14  166.94    7.18
   0   2 -14  167.28    6.70
   1   3  14   91.66    4.06
  -1  -3  14   90.72    3.95
   1   3  14   89.48    3.89
   1   3  14   91.18    3.95
  -1  -3  14   92.98    4.06
  -1  -3  14   92.32    3.95
   1   3  14   89.04    3.89
   1   3  14   89.75    4.00
  -1  -3  14   89.19    4.03
   1   3  14   91.89    3.87
   1   3  14   90.96    3.97
  -1  -3  14   89.68    4.10
  -1  -3  14   92.03    3.99
  -1  -3  14   88.34    4.02
   1   3 -14   94.03    4.05
  -1  -3 -14   83.78    3.95
   1   3 -14   91.33    3.71
   1   3 -14   92.88    4.03
   1   3 -14   92.20    3.92
   1   3 -14   93.29    4.00
  -1  -3 -14   93.51    3.79
  -1  -3 -14   91.23    3.79
   1   3 -14   89.80    4.29
  -1  -3 -14   93.24    3.67
  -1  -3 -14   92.12    3.95
  -1  -3 -14   89.96    4.00
   1   3 -14   93.85    3.93
  -1  -3 -14   90.94    4.36
  -1  -3 -14   89.07    3.95
   1   3 -14   88.78    4.02
   2   4  14   66.77    3.02
   2   4  14   69.16    2.80
  -2  -4  14   68.56    3.02
   2   4  14   67.21    2.85
  -2  -4  14   68.27    2.91
  -2  -4  14   65.94    3.09
  -2  -4  14   68.47    3.00
  -2  -4  14   68.71    2.99
  -2  -4  14   68.01    2.88
   2   4  14   66.03    2.93
   2   4  14   65.88    2.78
   2   4  14   67.71    2.84
   2   4  14   65.97    2.69
  -2  -4 -14   56.92    2.86
   2   4 -14   58.69    2.94
   2   4 -14   58.23    2.94
   2   4 -14   56.94    2.82
   2   4 -14   58.84    2.88
  -2  -4 -14   57.80    2.90
   2   4 -14   56.57    3.07
  -2  -4 -14   55.89    3.22
  -2  -4 -14   58.07    2.59
   2   4 -14   58.33    2.83
   2   4 -14   56.86    2.89
  -2  -4 -14   60.88    2.58
  -2  -4 -14   57.66    2.77
   2   4 -14   57.48    2.66
  -2  -4 -14   57.65    2.55
   3   5  14   57.85    3.11
   3   5  14   61.43    2.90
  -3  -5  14   62.97    3.04
  -3  -5  14   61.96    3.15
   3   5  14   60.92    2.91
  -3  -5  14   60.92    3.24
   3   5  14   61.37    3.08
   3   5  14   63.20    2.92
   3   5  14   63.84    2.94
   3   5  14   62.06    2.75
  -3  -5  14   60.62    3.16
  -3  -5  14   63.42    3.11
  -3  -5 -14   67.12    3.43
  -3  -5 -14   75.16    3.21
   3   5 -14   75.68    2.98
  -3  -5 -14   75.09    2.79
  -3  -5 -14   63.27    2.90
  -3  -5 -14   73.74    3.17
  -3  -5 -14   72.61    2.94
   3   5 -14   74.58    3.25
   3   5 -14   63.36    3.69
   3   5 -14   55.52    2.99
   3   5 -14   70.34    3.14
   3   5 -14   75.92    3.26
   3   5 -14   72.09    3.12
   3   5 -14   74.88    3.16
   4   6  14   86.84    3.61
   4   6  14   87.66    3.60
  -4  -6  14   82.79    4.04
  -4  -6  14   82.54    3.78
  -4  -6  14   86.57    3.81
   4   6  14   82.94    3.58
   4   6  14   83.53    3.90
  -4  -6  14   84.35    3.95
   4   6  14   83.23    3.84
   4   6  14   83.05    3.55
   4   6  14   85.87    3.62
  -4  -6  14   86.49    3.94
   4   6  14   84.13    3.62
  -4  -6  14   83.90    3.84
   4   6 -14   85.32    3.80
   4   6 -14   82.41    4.14
  -4  -6 -14   82.10    4.09
  -4  -6 -14   79.79    3.82
   4   6 -14   82.72    3.81
   4   6 -14   82.47    3.96
   4   6 -14   84.64    4.10
   4   6 -14   85.19    3.93
   4   6 -14   83.24    3.78
   4   6 -14   82.96    3.70
  -5  -7  14   39.21    2.15
   5   7  14   38.24    2.18
   5   7  14   38.26    1.86
  -5  -7  14   37.41    2.08
  -5  -7  14   37.77    2.14
  -5  -7  14   37.30    2.25
  -5  -7  14   38.03    2.29
   5   7  14   37.30    2.21
   5   7  14   37.99    1.86
   5   7  14   37.77    1.80
   5   7  14   38.10    1.94
  -5  -7  14   38.41    1.99
   5   7  14   37.77    1.90
   5   7  14   38.18    2.00
  -5  -7 -14   41.89    2.38
  -5  -7 -14   40.12    1.72
   5   7 -14   40.87    2.10
   5   7 -14   40.49    2.16
   5   7 -14   40.81    2.17
  -5  -7 -14   39.34    2.16
   5   7 -14   38.65    2.37
   5   7 -14   40.17    2.32
   5   7 -14   41.81    2.45
  -6  -8  14   20.10    1.52
  -6  -8  14   19.46    1.39
   6   8  14   18.95    1.58
   6   8  14   17.97    1.06
   6   8  14   19.60    0.95
   6   8  14   20.20    1.26
   6   8  14   19.58    1.37
  -6  -8  14   19.82    1.67
   6   8  14   17.15    1.55
   6   8  14   19.87    1.49
  -6  -8  14   19.38    1.40
   6   8  14   18.79    1.14
  -6  -8 -14   14.51    1.33
   6   8 -14   15.37    1.56
   6   8 -14   14.93    1.37
   6   8 -14   15.30    1.65
   6   8 -14   15.17    1.82
   6   8 -14   16.13    1.50
   7   9  14   20.44    1.30
  -7  -9  14   19.98    1.92
   7   9  14   19.11    1.42
  -7  -9  14   19.40    1.66
   7   9  14   18.16    1.78
   7   9  14   21.34    1.66
  -7  -9  14   20.55    1.61
   7   9  14   19.51    1.79
   7   9 -14   21.43    1.85
   7   9 -14   17.50    1.54
  -7  -9 -14   20.50    1.59
   7   9 -14   23.57    1.72
   7   9 -14   19.31    1.85
   7   9 -14   20.39    1.97
   8   6  15   31.05    1.97
   8   6  15   34.47    2.38
   8   6  15   32.01    2.24
  -8  -6  15   34.23    2.13
  -8  -6 -15   31.05    2.14
   8   6 -15   29.90    2.33
   8   6 -15   33.05    2.25
  -7  -5  15   23.19    1.70
   7   5  15   24.90    1.55
   7   5  15   23.49    1.32
   7   5  15   24.31    1.59
  -7  -5  15   25.60    2.00
  -7  -5  15   24.27    1.70
   7   5  15   24.49    1.82
   7   5  15   23.79    1.88
   7   5  15   22.51    1.91
   7   5 -15   26.77    2.13
   7   5 -15   24.43    1.68
   7   5 -15   25.46    2.16
   7   5 -15   27.14    1.95
  -7  -5 -15   26.28    1.74
   7   5 -15   26.76    1.80
   7   5 -15   28.14    2.41
  -6  -4  15    6.44    1.05
   6   4  15    7.77    1.19
  -6  -4  15    5.52    0.96
   6   4  15    6.61    1.06
   6   4  15    8.06    0.92
   6   4  15    7.49    0.83
  -6  -4  15    7.79    1.02
   6   4  15    7.79    0.74
  -6  -4  15    7.96    1.18
   6   4  15    8.93    1.18
   6   4  15    7.56    0.71
   6   4  15    7.57    0.84
   6   4 -15    7.99    1.24
   6   4 -15    8.24    1.37
   6   4 -15    7.38    1.17
   6   4 -15    8.26    1.17
   6   4 -15    7.18    0.99
  -6  -4 -15    7.66    1.42
   6   4 -15    9.68    0.97
  -6  -4 -15    7.83    0.96
  -5  -3  15    9.73    1.10
   5   3  15    9.58    0.84
  -5  -3  15    8.93    1.24
  -5  -3  15    8.79    1.23
   5   3  15    9.95    1.12
   5   3  15    7.45    1.48
  -5  -3  15   11.48    1.01
   5   3  15    9.33    0.74
   5   3  15    9.10    0.90
  -5  -3  15   10.37    1.17
   5   3  15    8.60    0.64
  -5  -3  15    9.14    0.95
   5   3  15    9.43    0.71
   5   3 -15   10.15    1.11
   5   3 -15   10.65    1.19
  -5  -3 -15    9.98    1.39
   5   3 -15   10.33    0.95
   5   3 -15   11.43    1.30
   5   3 -15    9.86    1.33
   5   3 -15   10.45    0.95
  -5  -3 -15    9.95    1.00
  -4  -2  15    8.80    0.82
  -4  -2  15    6.98    1.06
   4   2  15    7.12    0.66
   4   2  15    7.27    0.95
   4   2  15    7.44    0.81
  -4  -2  15    6.54    0.83
  -4  -2  15    6.61    1.05
   4   2  15    7.79    0.72
   4   2  15    7.10    0.69
   4   2  15    7.49    0.85
  -4  -2  15    8.73    0.91
   4   2  15    6.50    0.82
   4   2  15    7.20    0.61
  -4  -2  15    7.88    0.95
   4   2 -15    6.56    0.82
   4   2 -15    5.98    0.81
   4   2 -15    6.95    0.93
   4   2 -15    5.52    1.07
   4   2 -15    6.41    0.77
  -4  -2 -15    6.91    0.82
   4   2 -15    7.01    1.09
  -4  -2 -15    5.20    1.16
   4   2 -15    7.65    0.74
  -4  -2 -15    6.72    0.64
  -4  -2 -15    5.95    0.96
  -3  -1  15    2.55    0.57
   3   1  15    2.30    0.42
  -3  -1  15    2.01    0.43
   3   1  15    2.30    0.48
  -3  -1  15    2.93    0.58
  -3  -1  15    2.39    0.45
  -3  -1  15    3.27    0.67
   3   1  15    2.17    0.40
  -3  -1  15    2.60    0.52
   3   1  15    3.29    0.65
   3   1  15    2.52    0.43
  -3  -1  15    2.32    0.41
   3   1  15    2.03    0.45
   3   1 -15    1.62    0.60
  -3  -1 -15    1.57    0.49
   3   1 -15    1.71    0.39
   3   1 -15    1.10    0.44
  -3  -1 -15    1.88    0.52
  -3  -1 -15    1.68    1.04
   3   1 -15    1.82    0.39
   3   1 -15    1.30    0.50
   3   1 -15    1.69    0.37
  -3  -1 -15    1.85    0.39
   3   1 -15    1.05    0.40
  -2   0  15    7.56    0.83
  -2   0  15    7.99    0.98
   2   0  15    7.23    0.75
   2   0  15    6.92    0.76
   2   0  15    7.42    0.84
   2   0  15    7.74    0.94
  -2   0  15    7.06    0.69
  -2   0  15    7.43    0.70
   2   0  15    7.04    0.67
  -2   0  15    7.42    0.88
   2   0  15    7.42    0.70
   2   0  15    7.44    0.68
  -2   0  15    7.59    0.82
  -2   0  15    7.28    0.92
  -2   0 -15    8.07    0.82
   2   0 -15    6.59    0.87
  -2   0 -15    8.01    0.80
  -2   0 -15    6.41    1.15
   2   0 -15    6.47    0.71
   2   0 -15    6.81    0.74
  -2   0 -15    7.49    0.73
  -2   0 -15    6.89    0.50
   2   0 -15    7.54    0.94
  -2   0 -15    6.96    0.52
   2   0 -15    6.94    0.52
   2   0 -15    7.66    0.79
  -1   1  15    0.47    0.31
   1  -1  15    0.54    0.29
   1  -1  15    0.47    0.35
   1  -1  15    1.08    0.44
  -1   1  15    0.20    0.36
  -1   1  15    0.96    0.37
   1  -1  15    0.79    0.37
  -1   1  15    0.94    0.42
  -1   1  15    0.89    0.36
   1  -1  15    0.41    0.31
  -1   1  15    0.65    0.32
   1  -1  15    0.82    0.33
  -1   1  15    0.82    0.31
   1  -1  15    0.53    0.30
  -1   1 -15    1.06    0.50
  -1   1 -15    1.18    0.30
   1  -1 -15    1.31    0.35
  -1   1 -15    0.79    0.34
  -1   1 -15    1.30    0.38
   1  -1 -15    0.73    0.40
   1  -1 -15    1.20    0.34
   1  -1 -15    1.71    0.54
  -1   1 -15    1.39    0.30
   1  -1 -15    1.41    0.30
   1  -1 -15    0.99    0.38
   1  -1 -15    1.18    0.36
  -1   1 -15    1.14    0.40
  -1   1 -15    1.41    0.33
   0   2  15   16.87    1.11
   0  -2  15   14.89    1.06
   0   2  15   16.06    1.14
   0  -2  15   14.61    1.01
   0  -2  15   14.92    1.11
   0   2  15   16.63    1.13
   0  -2  15   15.18    1.12
   0  -2  15   15.12    1.06
   0  -2  15   14.20    0.99
   0   2  15   15.38    1.01
   0   2  15   16.22    1.06
   0   2  15   14.99    1.02
   0   2  15   16.16    1.06
   0  -2  15   14.87    1.15
   0   2 -15   14.73    0.87
   0   2 -15   15.54    1.10
   0   2 -15   15.35    1.10
   0  -2 -15   15.14    0.99
   0  -2 -15   15.98    1.11
   0   2 -15   14.06    1.39
   0  -2 -15   15.53    0.85
   0  -2 -15   17.93    1.43
   0   2 -15   15.55    1.03
   0   2 -15   15.55    0.97
   0  -2 -15   15.94    1.05
   0  -2 -15   15.50    0.95
   0   2 -15   14.81    1.00
   0  -2 -15   16.47    0.99
   0   2 -15   14.01    1.07
   0  -2 -15   15.30    1.06
  -1  -3  15   11.46    1.05
  -1  -3  15   11.26    0.93
  -1  -3  15   10.67    0.99
   1   3  15   10.58    0.90
   1   3  15    9.34    1.44
  -1  -3  15   10.73    0.84
   1   3  15   10.11    0.82
   1   3  15   10.33    0.81
   1   3  15   10.85    0.91
   1   3  15   10.21    0.79
  -1  -3  15   10.79    0.83
  -1  -3  15   10.40    0.95
  -1  -3  15   11.02    0.90
  -1  -3 -15    9.69    1.19
  -1  -3 -15    8.90    0.85
   1   3 -15    9.67    0.91
   1   3 -15    9.36    0.90
   1   3 -15    9.78    0.83
   1   3 -15    9.74    0.87
  -1  -3 -15    8.81    0.86
   1   3 -15    9.57    0.80
   1   3 -15    9.07    0.91
  -1  -3 -15    7.64    0.82
   1   3 -15    7.49    1.20
   1   3 -15    9.10    0.58
  -1  -3 -15    9.00    0.70
  -1  -3 -15    9.32    0.68
  -2  -4  15   34.27    1.80
   2   4  15   33.86    1.70
   2   4  15   35.08    1.63
   2   4  15   33.28    1.72
  -2  -4  15   34.21    1.77
  -2  -4  15   33.08    1.92
  -2  -4  15   33.66    1.88
   2   4  15   35.58    1.73
   2   4  15   34.98    1.78
  -2  -4  15   35.68    1.90
  -2  -4  15   34.64    2.01
   2   4  15   34.58    1.86
   2   4  15   33.18    1.88
   2   4 -15   34.75    1.92
  -2  -4 -15   33.28    1.51
   2   4 -15   31.68    2.04
   2   4 -15   34.81    1.78
  -2  -4 -15   33.52    1.87
   2   4 -15   32.75    1.87
   2   4 -15   33.43    1.84
   2   4 -15   34.22    2.06
   2   4 -15   33.04    1.77
  -2  -4 -15   33.43    1.82
  -2  -4 -15   31.82    2.22
  -2  -4 -15   32.99    1.74
  -2  -4 -15   35.64    1.50
   2   4 -15   33.23    1.59
   2   4 -15   34.49    1.94
  -3  -5  15   18.44    1.43
   3   5  15   19.21    1.20
  -3  -5  15   17.72    1.49
   3   5  15   18.57    0.99
  -3  -5  15   18.82    1.25
   3   5  15   19.24    1.36
   3   5  15   18.66    1.14
  -3  -5  15   18.75    1.39
   3   5  15   19.15    1.14
   3   5  15   19.24    1.21
   3   5  15   18.44    1.33
  -3  -5  15   19.72    1.39
  -3  -5 -15   18.64    1.65
   3   5 -15   21.82    1.17
  -3  -5 -15   20.31    1.32
   3   5 -15   22.17    1.53
   3   5 -15   21.17    1.43
   3   5 -15   21.53    1.60
   3   5 -15   21.71    1.31
   3   5 -15   21.67    1.39
  -4  -6  15   25.97    1.60
  -4  -6  15   27.90    1.60
  -4  -6  15   24.73    2.03
  -4  -6  15   26.12    1.62
  -4  -6  15   26.15    1.83
   4   6  15   25.81    1.47
   4   6  15   28.19    1.54
   4   6  15   27.05    1.37
   4   6  15   27.96    1.76
  -4  -6  15   27.25    1.78
   4   6  15   27.63    1.73
   4   6  15   26.45    1.43
   4   6  15   26.08    1.48
  -4  -6  15   25.54    1.89
  -4  -6 -15   29.49    1.44
  -4  -6 -15   28.54    1.44
   4   6 -15   31.11    2.04
  -4  -6 -15   28.55    2.01
  -4  -6 -15   29.67    1.73
   4   6 -15   30.60    1.96
   4   6 -15   27.71    1.74
   4   6 -15   30.55    1.58
   4   6 -15   31.42    1.78
   4   6 -15   30.04    1.67
   4   6 -15   27.51    1.66
   4   6 -15   30.11    1.84
   5   7  15   43.20    2.12
   5   7  15   41.73    2.03
   5   7  15   42.90    2.06
  -5  -7  15   44.75    2.52
  -5  -7  15   40.15    2.53
  -5  -7  15   44.03    2.36
   5   7  15   45.11    2.40
  -5  -7  15   44.26    2.23
   5   7  15   42.61    1.98
  -5  -7  15   42.89    2.31
   5   7  15   42.47    2.42
   5   7  15   44.73    2.08
   5   7  15   43.60    2.15
  -5  -7 -15   43.38    2.36
  -5  -7 -15   41.56    1.96
   5   7 -15   44.95    2.30
   5   7 -15   43.03    2.62
   5   7 -15   44.64    2.64
   5   7 -15   43.18    2.37
  -5  -7 -15   41.77    2.96
  -5  -7 -15   41.53    1.90
   5   7 -15   34.34    2.81
   5   7 -15   44.75    2.48
   6   8  15   37.77    1.98
   6   8  15   37.21    2.03
  -6  -8  15   37.51    2.11
  -6  -8  15   37.76    2.22
   6   8  15   36.72    1.79
   6   8  15   37.13    2.27
   6   8  15   38.25    2.37
  -6  -8  15   39.19    2.44
   6   8  15   36.94    1.69
   6   8  15   38.31    2.34
  -6  -8  15   37.95    2.18
   6   8  15   37.17    1.90
   6   8 -15   37.79    2.39
   6   8 -15   39.33    2.65
   6   8 -15   35.17    2.09
   6   8 -15   35.18    2.26
  -6  -8 -15   37.72    2.41
   6   8 -15   36.74    2.51
   6   8 -15   34.94    2.11
  -6  -8 -15   37.40    2.21
  -7  -9  15   20.58    1.81
   7   9  15   20.69    1.76
   7   9  15   18.89    1.83
  -7  -9  15   21.92    1.71
   7   9  15   19.81    1.92
  -7  -9  15   21.15    2.06
   7   9 -15   17.90    1.97
   7   9 -15   20.65    2.23
   7   9 -15   19.56    1.70
   7   9 -15   16.46    1.58
  -7  -9 -15   16.51    1.84
  -7  -5  16   50.41    3.89
   7   5  16   63.72    3.00
  -7  -5  16   57.75    3.16
  -7  -5  16   64.62    3.45
   7   5  16   61.01    3.21
   7   5  16   64.85    3.35
  -7  -5  16   64.40    3.17
   7   5 -16   60.58    3.14
   7   5 -16   62.58    3.85
   7   5 -16   59.92    3.11
   7   5 -16   60.46    3.60
   7   5 -16   63.49    3.39
   6   4  16   66.96    2.96
   6   4  16   68.45    3.40
   6   4  16   67.37    3.21
   6   4  16   67.90    2.91
  -6  -4  16   65.90    3.26
  -6  -4  16   65.06    3.22
   6   4  16   69.07    3.27
   6   4  16   67.33    2.94
  -6  -4  16   68.24    3.45
   6   4 -16   65.03    3.64
  -6  -4 -16   62.30    3.27
   6   4 -16   64.84    3.60
   6   4 -16   65.90    3.44
   6   4 -16   65.36    3.21
  -6  -4 -16   62.40    3.66
   6   4 -16   59.85    3.32
   6   4 -16   66.79    3.19
   5   3  16   56.17    2.42
  -5  -3  16   57.71    2.93
  -5  -3  16   54.67    2.75
   5   3  16   54.80    2.71
   5   3  16   53.81    2.53
  -5  -3  16   53.69    2.70
   5   3  16   54.11    2.50
   5   3  16   54.82    2.46
  -5  -3  16   56.13    2.68
  -5  -3  16   53.66    2.97
   5   3  16   55.99    2.87
   5   3  16   51.67    2.38
   5   3  16   53.74    2.48
   5   3 -16   52.66    3.03
   5   3 -16   53.10    2.73
   5   3 -16   54.44    2.62
   5   3 -16   53.48    2.69
   5   3 -16   49.27    3.03
  -5  -3 -16   53.74    2.76
   5   3 -16   53.86    3.00
  -5  -3 -16   50.44    3.16
   4   2  16   68.95    3.05
   4   2  16   69.92    2.96
  -4  -2  16   70.07    3.38
  -4  -2  16   63.37    3.37
   4   2  16   69.39    2.97
   4   2  16   67.47    2.97
  -4  -2  16   70.65    3.33
  -4  -2  16   69.98    3.21
  -4  -2  16   65.34    3.45
   4   2  16   69.83    3.28
   4   2  16   72.46    3.50
   4   2  16   67.65    2.94
  -4  -2  16   69.84    3.17
   4   2 -16   65.73    3.06
   4   2 -16   63.66    3.33
  -4  -2 -16   64.31    2.89
  -4  -2 -16   65.28    2.90
   4   2 -16   65.47    3.29
   4   2 -16   66.55    3.45
  -4  -2 -16   64.93    3.25
  -4  -2 -16   63.40    3.18
   4   2 -16   68.60    3.61
   4   2 -16   64.80    3.14
  -4  -2 -16   56.90    3.56
   4   2 -16   66.27    3.01
   4   2 -16   60.70    3.14
  -3  -1  16  143.82    6.33
  -3  -1  16  145.06    6.17
   3   1  16  144.66    6.13
   3   1  16  144.89    6.06
  -3  -1  16  145.29    6.25
   3   1  16  146.10    6.04
   3   1  16  144.14    6.01
   3   1  16  146.29    6.14
   3   1  16  145.15    6.29
   3   1  16  142.47    6.01
  -3  -1  16  144.64    6.31
  -3  -1  16  148.95    6.26
  -3  -1  16  141.01    6.28
  -3  -1 -16  138.99    6.66
  -3  -1 -16  148.63    6.22
   3   1 -16  145.56    5.95
   3   1 -16  137.71    6.74
   3   1 -16  149.14    6.17
   3   1 -16  146.82    6.30
   3   1 -16  141.81    6.22
   3   1 -16  149.92    5.98
  -3  -1 -16  149.62    6.04
  -3  -1 -16  140.00    6.19
  -3  -1 -16  141.40    6.00
   3   1 -16  148.21    6.30
   2   0  16  136.67    5.69
  -2   0  16  131.41    6.10
  -2   0  16  126.91    6.07
  -2   0  16  136.58    5.77
   2   0  16  138.19    5.70
   2   0  16  139.79    5.74
  -2   0  16  133.65    5.89
  -2   0  16  135.98    5.91
   2   0  16  136.61    5.90
   2   0  16  135.58    5.77
   2   0  16  130.72    5.72
  -2   0  16  139.69    5.87
   2   0  16  137.97    5.80
  -2   0  16  136.68    5.80
   2   0 -16  133.03    5.79
   2   0 -16  138.64    5.76
   2   0 -16  139.95    6.02
  -2   0 -16  135.62    5.46
  -2   0 -16  137.47    5.49
  -2   0 -16  139.09    6.33
  -2   0 -16  138.98    5.83
   2   0 -16  134.29    5.88
  -2   0 -16  132.07    5.81
   2   0 -16  136.06    5.88
   2   0 -16  137.14    5.55
  -2   0 -16  132.91    5.71
   1  -1  16  143.26    6.20
   1  -1  16  148.01    6.15
  -1   1  16  144.63    6.22
   1  -1  16  146.00    6.08
  -1   1  16  146.04    6.20
  -1   1  16  141.22    6.48
  -1   1  16  133.03    6.40
  -1   1  16  145.26    6.13
  -1   1  16  146.40    6.21
  -1   1  16  146.65    6.15
   1  -1  16  144.68    6.25
   1  -1  16  141.35    6.13
   1  -1  16  145.87    6.08
   1  -1  16  146.86    6.15
  -1   1 -16  145.17    5.96
   1  -1 -16  147.47    6.07
  -1   1 -16  141.93    6.15
   1  -1 -16  147.24    6.07
  -1   1 -16  144.90    6.63
  -1   1 -16  149.10    6.28
  -1   1 -16  146.86    5.84
  -1   1 -16  147.03    5.95
   1  -1 -16  144.16    6.20
   1  -1 -16  144.84    6.07
   1  -1 -16  153.79    6.56
  -1   1 -16  144.48    6.15
   1  -1 -16  146.80    5.89
   1  -1 -16  145.70    6.32
   0  -2  16  142.90    6.03
   0   2  16  141.54    5.96
   0  -2  16  144.06    6.00
   0   2  16  141.04    6.02
   0   2  16  139.66    6.08
   0  -2  16  136.17    6.07
   0   2  16  141.83    6.00
   0   2  16  140.54    6.02
   0  -2  16  145.43    6.11
   0   2  16  144.47    6.11
   0  -2  16  138.22    6.07
   0   2  16  141.03    5.94
   0  -2  16  143.05    6.03
   0  -2  16  138.46    5.94
   0   2 -16  142.23    6.02
   0  -2 -16  144.38    5.85
   0  -2 -16  138.04    5.97
   0  -2 -16  142.64    5.85
   0   2 -16  145.90    5.87
   0  -2 -16  127.74    5.98
   0   2 -16  140.63    5.72
   0   2 -16  135.25    5.97
   0   2 -16  145.51    5.86
   0  -2 -16  141.92    5.95
   0  -2 -16  141.29    6.51
   0   2 -16  141.48    6.43
   0   2 -16  143.99    6.03
  -1  -3  16  140.74    5.86
   1   3  16  145.03    5.89
  -1  -3  16  138.74    5.95
   1   3  16  140.64    5.80
  -1  -3  16  143.55    5.88
   1   3  16  141.79    5.86
   1   3  16  140.19    5.80
  -1  -3  16  143.71    6.00
   1   3  16  142.06    5.76
  -1  -3  16  136.19    6.00
   1   3  16  142.94    5.99
   1   3  16  135.29    5.93
  -1  -3  16  138.95    6.03
   1   3 -16  135.21    5.89
   1   3 -16  135.30    5.79
  -1  -3 -16  133.09    5.84
   1   3 -16  133.21    5.78
   1   3 -16  133.43    5.93
  -1  -3 -16  135.07    5.64
  -1  -3 -16  132.18    5.64
   1   3 -16  135.16    5.51
   1   3 -16  136.41    5.94
   1   3 -16  134.48    6.26
   1   3 -16  134.15    5.91
  -2  -4  16   31.50    2.00
   2   4  16   31.49    1.66
   2   4  16   31.77    1.90
   2   4  16   31.36    1.93
  -2  -4  16   32.00    1.80
   2   4  16   32.03    1.75
   2   4  16   33.15    1.84
  -2  -4  16   30.54    2.04
  -2  -4  16   32.02    1.93
   2   4  16   30.94    1.77
   2   4  16   29.52    1.72
  -2  -4  16   32.22    1.83
  -2  -4 -16   38.35    1.57
   2   4 -16   37.78    1.87
   2   4 -16   37.46    2.19
  -2  -4 -16   38.74    1.93
  -2  -4 -16   39.16    1.55
   2   4 -16   38.09    2.00
   2   4 -16   39.24    2.24
   2   4 -16   38.52    1.65
   2   4 -16   38.61    2.08
   2   4 -16   39.78    2.06
   3   5  16   48.83    2.24
  -3  -5  16   50.00    2.83
   3   5  16   50.37    2.67
   3   5  16   51.66    2.44
  -3  -5  16   51.36    2.66
   3   5  16   51.61    2.43
  -3  -5  16   51.92    2.56
   3   5  16   49.44    2.46
  -3  -5  16   49.29    2.76
   3   5  16   51.10    2.47
   3   5  16   48.77    2.61
   3   5 -16   51.26    2.65
   3   5 -16   56.00    2.77
  -3  -5 -16   53.87    2.42
   3   5 -16   54.31    2.67
   3   5 -16   54.32    2.61
   3   5 -16   57.38    2.83
   3   5 -16   55.62    2.96
  -3  -5 -16   45.89    3.31
   3   5 -16   56.16    2.60
  -3  -5 -16   52.06    2.62
   3   5 -16   54.64    2.41
  -4  -6  16   55.59    2.70
   4   6  16   55.84    2.80
  -4  -6  16   55.24    2.79
   4   6  16   54.57    2.83
  -4  -6  16   54.40    2.95
   4   6  16   54.12    2.48
  -4  -6  16   49.32    3.42
   4   6  16   54.98    2.57
   4   6  16   53.42    2.51
   4   6  16   54.44    2.53
   4   6 -16   52.67    3.07
  -4  -6 -16   53.36    3.08
   4   6 -16   54.71    2.58
   4   6 -16   52.78    2.68
   4   6 -16   53.79    2.86
  -4  -6 -16   56.92    2.62
  -4  -6 -16   51.44    2.86
   4   6 -16   55.61    2.79
   4   6 -16   54.39    2.98
  -4  -6 -16   53.30    2.76
  -4  -6 -16   52.62    2.45
  -5  -7  16   34.45    2.10
   5   7  16   36.69    2.26
   5   7  16   34.78    2.23
  -5  -7  16   31.33    2.40
   5   7  16   33.83    1.85
   5   7  16   34.91    1.96
   5   7  16   36.12    1.80
   5   7  16   35.68    1.91
  -5  -7  16   34.77    2.19
  -5  -7  16   30.49    3.19
   5   7  16   34.57    1.90
   5   7  16   35.63    1.79
   5   7 -16   43.12    2.31
  -5  -7 -16   41.88    2.53
  -5  -7 -16   40.01    1.75
   5   7 -16   41.22    2.10
   5   7 -16   41.83    2.40
   5   7 -16   44.31    2.64
  -5  -7 -16   40.94    2.23
   5   7 -16   41.18    2.15
   5   7 -16   39.18    2.60
   6   8  16   11.14    0.79
  -6  -8  16   11.06    1.42
   6   8  16   11.15    1.08
   6   8  16   11.19    1.47
  -6  -8  16   10.79    1.32
   6   8  16   12.12    0.98
  -6  -8  16   10.06    2.13
   6   8  16   10.38    1.15
   6   8  16   12.81    1.51
  -6  -8  16   11.00    1.69
   6   8 -16   12.87    1.35
   6   8 -16   14.52    1.62
   6   8 -16   10.98    1.27
   6   8 -16   15.28    2.15
   6   8 -16   14.05    1.71
  -6  -8 -16   13.15    1.27
  -6  -8 -16   13.85    1.62
   7   5  17   19.05    1.99
   7   5  17   22.77    1.67
   7   5  17   22.03    1.93
  -7  -5  17   23.48    2.16
  -7  -5  17   23.11    1.83
  -7  -5  17   21.18    1.78
  -7  -5 -17   24.60    1.82
   7   5 -17   26.76    1.89
   7   5 -17   24.20    2.12
   6   4  17   12.56    1.44
   6   4  17   15.69    1.61
  -6  -4  17   13.70    1.61
  -6  -4  17   14.39    1.43
   6   4  17   13.31    1.10
   6   4 -17   17.41    1.41
   6   4 -17   15.70    1.84
   6   4 -17   14.98    1.34
   6   4 -17   12.40    2.08
  -6  -4 -17   16.23    1.99
  -6  -4 -17   15.60    1.34
   6   4 -17   14.77    1.65
  -5  -3  17    8.89    1.53
  -5  -3  17    8.46    1.39
   5   3  17    7.68    0.78
  -5  -3  17    8.52    1.25
  -5  -3  17    7.29    0.98
   5   3  17    7.60    0.86
   5   3  17    7.89    0.83
   5   3  17    8.48    0.96
   5   3  17    7.61    1.09
  -5  -3  17    7.23    1.05
   5   3  17    6.63    0.94
   5   3  17    6.08    0.64
   5   3  17    8.44    1.16
   5   3 -17    4.64    1.09
   5   3 -17    5.64    1.25
   5   3 -17    4.53    0.91
  -5  -3 -17    5.72    0.93
   5   3 -17    6.70    1.22
   5   3 -17    5.32    1.05
   5   3 -17    4.85    1.12
  -4  -2  17    3.41    0.76
  -4  -2  17    3.11    0.79
   4   2  17    3.61    0.56
   4   2  17    3.69    0.67
  -4  -2  17    2.36    0.55
   4   2  17    3.20    0.66
  -4  -2  17    4.49    0.90
   4   2  17    2.98    0.51
   4   2  17    3.27    0.68
  -4  -2  17    3.13    0.68
   4   2  17    4.22    0.80
   4   2  17    3.72    0.55
  -4  -2  17    3.45    0.92
  -4  -2 -17    3.13    0.68
   4   2 -17    3.37    0.85
   4   2 -17    3.54    0.77
   4   2 -17    3.75    0.65
   4   2 -17    3.28    0.89
   4   2 -17    2.95    0.69
  -4  -2 -17    2.47    0.90
   4   2 -17    3.89    0.70
  -4  -2 -17    3.62    0.69
  -3  -1  17    1.07    0.61
   3   1  17    0.57    0.29
  -3  -1  17    1.14    0.52
  -3  -1  17    1.05    0.38
   3   1  17    0.89    0.44
   3   1  17    1.09    0.41
   3   1  17    1.50    0.48
   3   1  17    1.24    0.45
  -3  -1  17    0.62    0.48
  -3  -1  17    0.33    0.44
  -3  -1  17    1.01    0.44
   3   1  17    0.94    0.46
   3   1  17    1.02    0.55
  -3  -1  17    1.38    0.72
   3   1 -17    1.20    0.51
   3   1 -17    1.60    0.65
   3   1 -17    1.10    0.54
  -3  -1 -17    1.33    0.69
   3   1 -17    1.10    0.66
   3   1 -17    1.13    0.53
  -3  -1 -17    1.81    0.45
   3   1 -17    1.67    0.40
  -3  -1 -17    1.15    0.55
  -3  -1 -17    1.18    0.51
   3   1 -17    1.32    0.42
   3   1 -17    1.22    0.39
  -3  -1 -17    0.33    0.35
  -2   0  17    0.96    0.57
  -2   0  17    0.59    0.53
   2   0  17    1.20    0.33
   2   0  17    1.00    0.41
   2   0  17    1.16    0.43
  -2   0  17    0.97    0.41
   2   0  17    1.29    0.54
  -2   0  17    1.52    0.52
   2   0  17    1.13    0.41
  -2   0  17    1.52    0.51
  -2   0  17    0.91    0.43
  -2   0  17    0.93    0.37
   2   0  17    1.35    0.47
  -2   0  17    0.91    0.39
   2   0 -17    1.17    0.39
  -2   0 -17    1.29    0.43
   2   0 -17    0.94    0.53
  -2   0 -17    1.55    0.48
  -2   0 -17    1.38    0.29
   2   0 -17    1.51    0.49
  -2   0 -17    0.82    0.47
   2   0 -17    0.92    0.39
   2   0 -17    1.82    0.70
  -2   0 -17    1.10    0.28
   2   0 -17    0.88    0.52
  -2   0 -17    0.49    0.65
   2   0 -17    1.31    0.33
  -1   1  17    1.82    0.49
  -1   1  17    1.96    0.45
  -1   1  17    1.59    0.52
   1  -1  17    1.57    0.55
  -1   1  17    1.70    0.50
  -1   1  17    1.42    0.44
  -1   1  17    2.32    0.64
   1  -1  17    1.71    0.70
   1  -1  17    1.78    0.47
  -1   1  17    1.83    0.58
   1  -1  17    1.64    0.38
   1  -1  17    2.04    0.53
   1  -1  17    1.26    0.45
  -1   1 -17    2.44    0.66
   1  -1 -17    1.91    0.39
  -1   1 -17    2.95    0.56
  -1   1 -17    2.51    0.53
   1  -1 -17    1.59    0.50
  -1   1 -17    2.16    0.51
   1  -1 -17    2.49    0.56
   1  -1 -17    2.54    0.67
  -1   1 -17    2.24    0.51
   1  -1 -17    2.55    0.49
  -1   1 -17    2.79    0.51
   1  -1 -17    1.89    0.42
   1  -1 -17    2.86    0.90
   1  -1 -17    2.79    0.53
   1  -1 -17    2.56    0.39
   0   2  17    0.06    0.40
   0   2  17    0.10    0.36
   0   2  17    0.51    0.50
   0  -2  17   -0.08    0.36
   0  -2  17    0.31    0.33
   0   2  17    0.35    0.36
   0  -2  17    0.58    0.41
   0  -2  17    0.26    0.34
   0   2  17    0.59    0.48
   0  -2  17   -0.09    0.40
   0  -2  17   -0.03    0.46
   0   2  17    0.11    0.34
   0   2  17    0.28    0.39
   0  -2  17    0.93    0.53
   0   2 -17    0.65    0.45
   0  -2 -17    0.27    0.34
   0   2 -17    0.17    0.40
   0   2 -17    0.64    0.34
   0   2 -17    0.20    0.37
   0   2 -17    0.30    0.25
   0  -2 -17    0.18    0.37
   0   2 -17    0.73    0.39
   0  -2 -17    0.09    0.30
   0  -2 -17    0.48    0.41
   0  -2 -17    0.33    0.52
   0  -2 -17   -0.28    0.33
   1   3  17   16.97    1.22
   1   3  17   18.17    1.32
  -1  -3  17   18.33    1.25
  -1  -3  17   16.26    1.26
   1   3  17   18.08    1.28
  -1  -3  17   18.24    1.37
   1   3  17   17.82    1.20
  -1  -3  17   17.47    1.21
   1   3  17   19.04    1.36
   1   3  17   18.61    1.19
  -1  -3  17   18.59    1.41
  -1  -3  17   17.60    1.28
  -1  -3  17   18.70    1.48
   1   3  17   16.65    1.36
  -1  -3 -17   17.34    1.70
   1   3 -17   17.57    1.35
  -1  -3 -17   17.92    1.25
   1   3 -17   18.82    1.21
  -1  -3 -17   17.18    1.05
  -1  -3 -17   18.41    1.04
   1   3 -17   17.89    1.33
   1   3 -17   17.66    1.51
   1   3 -17   17.99    1.24
   1   3 -17   18.14    1.08
   2   4  17   15.08    1.28
  -2  -4  17   16.97    1.19
   2   4  17   14.62    1.23
   2   4  17   16.92    1.10
   2   4  17   15.11    1.28
   2   4  17   17.22    1.22
  -2  -4  17   16.00    1.17
   2   4  17   16.38    1.13
  -2  -4  17   16.65    1.49
  -2  -4  17   16.56    1.32
   2   4  17   15.42    1.07
  -2  -4  17   15.16    1.28
  -2  -4  17   15.74    2.08
   2   4  17   16.45    1.26
   2   4 -17   18.42    1.23
   2   4 -17   18.05    1.39
  -2  -4 -17   17.96    1.21
   2   4 -17   16.11    1.38
  -2  -4 -17   16.83    1.24
  -2  -4 -17   16.30    1.78
   2   4 -17   17.84    1.54
   2   4 -17   18.04    0.98
   2   4 -17   19.19    1.48
   2   4 -17   16.63    1.34
  -2  -4 -17   16.22    1.21
  -2  -4 -17   17.88    1.41
  -3  -5  17   31.22    2.11
   3   5  17   30.45    1.56
  -3  -5  17   31.83    1.86
  -3  -5  17   32.66    1.99
   3   5  17   32.61    1.99
  -3  -5  17   30.97    2.28
  -3  -5  17   31.86    2.03
   3   5  17   31.35    1.94
   3   5  17   32.96    1.77
   3   5  17   33.05    1.82
   3   5  17   32.33    1.73
   3   5  17   32.25    1.84
   3   5 -17   32.36    2.20
   3   5 -17   35.57    2.19
   3   5 -17   34.39    1.99
  -3  -5 -17   36.05    2.11
   3   5 -17   36.83    2.10
   3   5 -17   34.83    2.04
   3   5 -17   38.15    1.96
  -3  -5 -17   34.81    1.96
   3   5 -17   36.28    2.30
   3   5 -17   35.90    1.72
  -3  -5 -17   36.24    1.81
  -3  -5 -17   34.18    2.39
   4   6  17   20.54    1.46
   4   6  17   19.06    1.33
  -4  -6  17   19.07    1.82
   4   6  17   19.13    1.32
   4   6  17   19.97    1.59
  -4  -6  17   19.82    1.43
   4   6  17   19.61    1.60
  -4  -6  17   19.88    1.65
  -4  -6  17   19.44    1.55
  -4  -6  17   19.97    1.58
   4   6  17   20.22    1.23
   4   6 -17   22.81    1.95
   4   6 -17   23.40    1.38
   4   6 -17   23.73    1.74
   4   6 -17   20.79    1.93
   4   6 -17   21.08    1.70
  -4  -6 -17   22.88    1.95
  -4  -6 -17   23.34    1.31
   4   6 -17   23.25    1.53
  -4  -6 -17   23.01    1.55
   5   7  17   24.71    1.36
  -5  -7  17   26.78    1.83
   5   7  17   25.75    1.64
  -5  -7  17   25.86    2.00
  -5  -7  17   26.56    1.85
   5   7  17   25.04    1.45
   5   7  17   27.04    1.88
   5   7  17   24.92    1.89
   5   7  17   26.74    1.50
  -5  -7  17   25.07    2.22
  -5  -7  17   24.46    1.70
  -5  -7 -17   21.26    1.28
   5   7 -17   21.68    2.08
   5   7 -17   21.42    2.05
   5   7 -17   19.40    2.23
  -5  -7 -17   24.03    2.08
   5   7 -17   23.73    1.68
   5   7 -17   21.95    1.61
   5   7 -17   22.82    1.93
  -5  -7 -17   21.58    1.66
  -6  -8  17   22.10    1.84
   6   8  17   21.69    1.99
  -6  -8  17   23.96    2.16
  -6  -8  17   22.32    1.77
  -6  -8  17   23.28    2.27
   6   8  17   20.92    1.96
   6   8  17   21.78    1.49
   6   8  17   22.96    1.36
   6   8  17   20.36    1.19
  -6  -8 -17   26.04    2.14
   6   8 -17   24.53    1.78
   6   8 -17   26.13    2.20
   6   8 -17   23.05    1.73
  -6  -8 -17   21.68    1.80
   6   8 -17   21.91    2.23
  -6  -4  18   67.39    3.54
   6   4  18   68.03    3.21
   6   4  18   67.30    3.69
   6   4  18   66.31    3.52
  -6  -4  18   68.01    3.79
  -6  -4  18   68.29    3.53
   6   4 -18   74.98    3.57
   6   4 -18   77.36    3.49
   6   4 -18   73.28    4.06
  -6  -4 -18   73.48    4.20
   6   4 -18   73.87    3.86
   6   4 -18   79.46    5.11
   5   3  18   25.83    1.65
   5   3  18   25.64    1.77
  -5  -3  18   26.26    1.74
  -5  -3  18   26.36    2.23
  -5  -3  18   27.99    2.00
   5   3  18   26.80    1.51
   5   3  18   26.09    1.52
   5   3  18   27.09    1.92
   5   3  18   27.60    1.46
   5   3  18   24.34    1.38
  -5  -3  18   25.88    1.78
  -5  -3 -18   23.09    1.72
   5   3 -18   24.84    1.98
   5   3 -18   25.74    1.64
   5   3 -18   23.35    2.15
  -5  -3 -18   23.19    2.25
   5   3 -18   25.09    1.76
   5   3 -18   23.71    1.70
   5   3 -18   23.69    2.22
   4   2  18   45.67    2.23
  -4  -2  18   45.84    2.43
   4   2  18   43.86    2.33
   4   2  18   45.87    2.30
   4   2  18   47.37    2.48
   4   2  18   49.77    2.63
  -4  -2  18   48.26    2.55
  -4  -2  18   47.31    2.64
  -4  -2  18   47.06    2.79
   4   2  18   47.14    2.29
   4   2 -18   47.12    2.28
   4   2 -18   43.25    2.75
   4   2 -18   47.31    2.30
   4   2 -18   47.97    2.48
  -4  -2 -18   44.90    2.50
   4   2 -18   48.65    2.69
   4   2 -18   49.61    2.88
  -4  -2 -18   41.28    3.01
  -4  -2 -18   45.85    2.65
  -4  -2 -18   47.22    2.25
  -3  -1  18   70.26    3.70
   3   1  18   75.58    3.45
  -3  -1  18   75.57    3.63
  -3  -1  18   75.02    3.49
   3   1  18   67.33    3.91
   3   1  18   75.54    3.49
  -3  -1  18   73.38    3.57
   3   1  18   75.08    3.38
   3   1  18   73.78    3.34
   3   1  18   77.43    3.42
  -3  -1  18   75.29    3.58
   3   1  18   76.56    3.62
  -3  -1  18   73.86    3.71
   3   1 -18   74.65    3.65
   3   1 -18   73.55    3.80
   3   1 -18   79.83    3.97
  -3  -1 -18   71.41    4.04
  -3  -1 -18   72.84    3.53
   3   1 -18   72.44    3.16
  -3  -1 -18   78.74    4.47
   3   1 -18   69.27    3.67
  -3  -1 -18   72.15    3.34
   3   1 -18   75.63    3.24
   3   1 -18   74.05    3.47
  -2   0  18   79.01    3.68
  -2   0  18   79.29    3.83
   2   0  18   80.97    3.67
   2   0  18   78.27    3.60
  -2   0  18   81.61    3.81
   2   0  18   80.61    3.61
  -2   0  18   80.16    3.75
   2   0  18   83.03    3.70
   2   0  18   77.59    3.68
   2   0  18   81.32    3.81
  -2   0  18   83.35    3.81
   2   0  18   81.23    3.59
  -2   0  18   79.64    4.29
  -2   0 -18   76.64    3.61
   2   0 -18   78.15    3.97
   2   0 -18   76.51    3.81
  -2   0 -18   80.21    4.27
   2   0 -18   77.60    3.36
   2   0 -18   79.14    3.40
   2   0 -18   83.11    3.83
  -2   0 -18   80.06    3.31
   2   0 -18   82.13    3.64
  -2   0 -18   78.47    3.71
  -2   0 -18   80.17    3.29
   2   0 -18   74.42    4.04
   1  -1  18   96.94    4.37
  -1   1  18   99.73    4.49
   1  -1  18   96.64    4.38
  -1   1  18   92.27    4.36
  -1   1  18   99.15    4.48
   1  -1  18   98.12    4.52
   1  -1  18   97.80    4.40
  -1   1  18   99.34    4.51
   1  -1  18   91.75    4.41
   1  -1  18   98.24    4.32
  -1   1  18   97.24    4.45
  -1   1  18  101.33    4.47
   1  -1  18   97.62    4.33
  -1   1  18   98.19    4.38
   1  -1 -18   98.81    4.47
   1  -1 -18  100.62    4.91
   1  -1 -18   92.39    4.43
   1  -1 -18   99.08    4.07
  -1   1 -18   95.73    4.22
  -1   1 -18  100.66    4.16
   1  -1 -18   97.88    4.46
   1  -1 -18   98.98    4.30
  -1   1 -18  104.82    5.02
  -1   1 -18   98.49    4.39
   1  -1 -18  100.35    3.99
  -1   1 -18   95.26    4.50
   1  -1 -18   96.77    4.43
   1  -1 -18  101.29    4.32
   0   2  18  105.43    4.76
   0   2  18   99.32    4.59
   0  -2  18  104.34    4.76
   0   2  18  104.53    4.72
   0   2  18  105.83    4.70
   0  -2  18  101.42    4.75
   0  -2  18   99.78    4.59
   0  -2  18  102.90    4.59
   0   2  18  107.97    4.64
   0   2  18  107.03    4.61
   0   2  18  106.47    4.68
   0  -2  18  104.55    4.68
   0  -2  18   99.23    4.67
   0  -2  18  105.83    4.67
   0  -2 -18  103.45    4.47
   0  -2 -18   98.45    4.67
   0   2 -18  106.03    4.49
   0   2 -18  106.29    4.70
   0  -2 -18  105.33    4.60
   0  -2 -18  106.31    4.47
   0   2 -18  107.72    4.49
   0  -2 -18  104.99    5.16
   0   2 -18  104.42    5.13
   0  -2 -18  106.75    4.68
  -1  -3  18   82.04    3.71
  -1  -3  18   80.39    3.79
  -1  -3  18   82.68    3.79
   1   3  18   81.92    3.71
  -1  -3  18   79.55    3.71
   1   3  18   80.89    3.62
   1   3  18   83.16    3.71
   1   3  18   82.15    3.59
  -1  -3  18   81.94    3.64
   1   3  18   83.23    3.78
   1   3  18   77.02    3.59
   1   3  18   75.73    3.84
  -1  -3  18   79.78    3.84
   1   3 -18   78.38    3.73
  -1  -3 -18   76.35    3.37
   1   3 -18   77.87    3.36
  -1  -3 -18   70.78    3.68
  -1  -3 -18   75.23    4.15
   1   3 -18   72.25    3.67
   1   3 -18   76.89    4.06
  -1  -3 -18   73.42    3.59
   1   3 -18   74.51    3.97
   1   3 -18   78.56    3.55
  -1  -3 -18   76.21    3.62
  -2  -4  18   49.09    2.73
  -2  -4  18   48.55    2.90
  -2  -4  18   53.41    2.86
   2   4  18   50.28    2.65
   2   4  18   51.54    2.61
   2   4  18   51.97    2.71
   2   4  18   52.78    2.55
   2   4  18   51.03    2.55
  -2  -4  18   53.42    2.78
   2   4  18   50.86    2.74
   2   4  18   51.38    2.44
  -2  -4  18   51.54    2.62
   2   4 -18   54.01    2.97
   2   4 -18   54.04    3.08
   2   4 -18   51.84    3.10
   2   4 -18   56.02    2.32
   2   4 -18   54.56    2.62
  -2  -4 -18   52.36    2.67
  -2  -4 -18   51.83    2.83
  -2  -4 -18   52.00    3.22
  -2  -4 -18   53.54    2.60
   2   4 -18   56.44    2.83
   2   4 -18   54.14    2.67
   3   5  18   53.35    2.55
   3   5  18   52.62    2.46
  -3  -5  18   53.02    2.75
   3   5  18   50.77    2.46
  -3  -5  18   51.83    2.60
  -3  -5  18   51.73    2.78
   3   5  18   50.32    2.55
   3   5  18   52.06    2.76
  -3  -5  18   50.61    2.89
   3   5  18   51.96    2.69
   3   5  18   50.94    2.23
  -3  -5 -18   47.50    2.62
   3   5 -18   55.39    3.53
   3   5 -18   49.32    2.59
   3   5 -18   48.98    2.78
   3   5 -18   48.20    2.91
   3   5 -18   48.62    2.97
  -3  -5 -18   48.66    2.47
   3   5 -18   49.95    2.36
  -3  -5 -18   45.04    3.08
  -4  -6  18   38.63    2.20
  -4  -6  18   39.72    2.35
  -4  -6  18   37.98    2.61
  -4  -6  18   38.25    2.42
   4   6  18   38.90    2.05
   4   6  18   38.61    2.31
   4   6  18   38.82    2.17
   4   6  18   39.06    1.99
   4   6  18   40.84    2.40
   4   6  18   37.54    2.07
  -4  -6 -18   39.58    2.27
  -4  -6 -18   38.88    2.70
   4   6 -18   42.79    2.29
   4   6 -18   41.31    2.07
   4   6 -18   42.00    2.72
   4   6 -18   31.86    3.33
   5   7  18   40.98    2.51
   5   7  18   40.90    2.16
  -5  -7  18   40.81    2.50
   5   7  18   41.34    2.55
  -5  -7  18   42.26    2.68
  -5  -7  18   41.21    2.39
   5   7  18   40.36    2.00
   5   7 -18   39.59    2.25
   5   7 -18   39.18    2.87
   5   7 -18   41.43    2.40
   5   7 -18   37.72    2.60
  -5  -7 -18   40.63    2.84
  -5  -7 -18   40.27    3.02
  -5  -3  19    7.78    1.15
   5   3  19    8.43    1.09
  -5  -3  19    8.17    1.49
   5   3  19    6.23    0.82
  -5  -3  19    7.92    1.34
   5   3  19    9.78    1.43
   5   3  19    8.14    1.33
   5   3 -19    6.01    1.17
   5   3 -19    9.01    1.74
  -5  -3 -19    6.21    1.36
   5   3 -19    8.98    1.58
   5   3 -19    7.98    1.17
   4   2  19    5.48    1.13
   4   2  19    6.77    1.14
   4   2  19    5.56    0.73
   4   2  19    6.69    0.95
  -4  -2  19    6.31    1.23
  -4  -2  19    5.89    1.17
   4   2  19    5.60    0.88
   4   2  19    5.43    0.85
  -4  -2  19    6.99    1.30
  -4  -2  19    5.57    0.94
   4   2 -19    7.19    1.42
   4   2 -19    7.12    0.93
  -4  -2 -19    4.60    1.15
   4   2 -19    6.48    1.07
   4   2 -19    5.83    1.22
  -4  -2 -19    6.31    0.99
   3   1  19    2.28    0.63
  -3  -1  19    1.46    0.63
   3   1  19    1.80    0.63
   3   1  19    2.17    0.45
  -3  -1  19    2.61    0.70
  -3  -1  19    2.99    1.25
   3   1  19    1.88    0.73
  -3  -1  19    1.41    0.51
   3   1  19    1.72    0.54
  -3  -1  19    1.90    0.56
   3   1  19    1.88    0.62
  -3  -1  19    2.18    0.89
  -3  -1 -19    1.97    0.96
   3   1 -19    3.66    1.01
  -3  -1 -19    2.95    0.62
  -3  -1 -19    2.83    0.62
   3   1 -19    2.81    0.75
   3   1 -19    3.46    0.66
  -3  -1 -19    3.27    0.85
   2   0  19    7.57    1.03
   2   0  19    7.57    1.09
  -2   0  19    7.20    1.34
  -2   0  19    8.49    0.95
   2   0  19    7.68    0.95
   2   0  19    7.06    1.14
   2   0  19    9.04    1.04
  -2   0  19    9.01    1.08
  -2   0  19    8.34    1.10
  -2   0  19    9.10    1.37
   2   0  19    7.90    1.11
   2   0  19    8.46    0.81
  -2   0  19    9.61    1.17
  -2   0 -19    8.56    1.55
   2   0 -19    7.76    1.23
   2   0 -19    7.43    0.94
   2   0 -19    8.14    0.69
   2   0 -19    7.49    1.15
  -2   0 -19    7.74    1.26
   2   0 -19    7.41    1.11
  -2   0 -19    8.83    1.05
   2   0 -19    8.13    0.83
  -2   0 -19    7.96    1.04
   1  -1  19    0.32    0.47
  -1   1  19    0.62    0.64
   1  -1  19    0.29    0.59
  -1   1  19    0.63    0.47
  -1   1  19    0.82    0.48
  -1   1  19    0.38    0.54
   1  -1  19    0.22    0.41
   1  -1  19    0.21    0.66
   1  -1  19    0.65    0.54
  -1   1  19    0.89    0.69
   1  -1  19    0.32    0.47
   1  -1  19    0.63    0.36
  -1   1  19    0.71    0.45
   1  -1 -19   -0.26    0.54
  -1   1 -19    0.73    0.57
  -1   1 -19    0.97    0.42
  -1   1 -19    0.73    0.38
  -1   1 -19    1.39    0.77
   1  -1 -19    1.07    0.62
  -1   1 -19    1.03    0.63
   1  -1 -19    0.49    0.52
   1  -1 -19    0.02    0.40
   0  -2  19    1.42    0.57
   0   2  19    1.46    0.50
   0   2  19    1.67    0.69
   0   2  19    1.36    0.52
   0   2  19    1.30    0.65
   0   2  19    0.65    0.52
   0   2  19    1.88    0.52
   0  -2  19    1.95    0.74
   0  -2  19    0.93    0.43
   0  -2  19    0.48    0.47
   0  -2  19    2.28    0.63
   0  -2  19    1.98    0.67
   0   2 -19    1.62    0.47
   0  -2 -19    1.35    0.53
   0   2 -19    1.77    0.62
   0   2 -19    0.82    0.56
   0   2 -19    1.44    0.63
   0  -2 -19    1.46    0.52
   0  -2 -19    1.11    0.43
   0  -2 -19    1.06    0.69
   0  -2 -19    1.34    0.53
   0   2 -19    1.01    0.50
   1   3  19    8.89    1.24
  -1  -3  19    8.25    1.37
  -1  -3  19    8.15    1.03
   1   3  19    7.43    1.02
  -1  -3  19    8.16    0.95
   1   3  19    8.57    0.99
   1   3  19    8.43    0.89
   1   3  19    8.07    1.11
   1   3  19    8.33    1.07
   1   3  19    8.36    1.10
  -1  -3  19    8.80    1.05
  -1  -3  19    7.31    1.29
  -1  -3  19    9.46    1.14
  -1  -3 -19    6.72    1.05
  -1  -3 -19    6.12    0.76
   1   3 -19    6.34    1.18
  -1  -3 -19    8.47    1.52
  -1  -3 -19    7.33    1.01
   1   3 -19    7.25    0.92
   1   3 -19    5.84    1.09
   2   4  19    9.72    0.88
   2   4  19    8.44    1.12
   2   4  19    6.84    0.96
   2   4  19    9.09    1.14
  -2  -4  19    8.36    1.00
   2   4  19    9.63    1.01
  -2  -4  19    9.90    1.22
   2   4  19    9.19    1.22
  -2  -4  19    9.18    1.18
   2   4  19   10.26    1.25
  -2  -4  19    7.61    1.45
   2   4 -19    8.58    1.07
  -2  -4 -19    7.97    1.65
   2   4 -19   10.34    1.42
   2   4 -19   10.16    1.35
   2   4 -19    8.40    0.71
  -2  -4 -19    9.15    1.05
   2   4 -19    9.40    1.29
  -2  -4 -19    9.31    1.10
  -3  -5  19   26.90    1.87
   3   5  19   24.85    1.61
  -3  -5  19   24.81    1.87
  -3  -5  19   24.95    2.13
  -3  -5  19   25.95    1.69
   3   5  19   25.79    1.53
   3   5  19   24.45    1.79
   3   5  19   25.32    1.85
   3   5  19   27.21    1.86
   3   5 -19   28.34    1.76
   3   5 -19   27.39    1.48
   3   5 -19   26.49    2.14
  -3  -5 -19   25.91    1.73
  -3  -5 -19   25.33    2.30
   3   5 -19   27.34    2.00
   4   6  19    8.28    1.36
   4   6  19   10.41    1.48
  -4  -6  19   10.62    1.53
   4   6  19   12.06    1.00
  -4  -6  19   10.68    1.90
  -4  -6  19   11.72    1.46
   4   6  19   12.53    1.50
  -4  -6  19   13.10    1.24
   4   6  19   12.24    1.12
   4   6 -19   10.19    1.33
  -4  -6 -19    9.89    1.19
   4   6 -19   10.50    1.59
  -4  -6 -19    8.48    1.79
   4   6 -19   10.69    1.58
   4   6 -19    9.43    1.11
   4   6 -19    9.70    1.77
  -5  -7  19   16.99    1.99
   5   7  19   12.92    1.70
  -5  -7  19   14.86    1.74
   5   7  19   16.42    1.36
   5   7  19   16.77    2.01
   5   7  19   13.07    1.10
  -5  -7  19   13.39    1.85
   5   7 -19   12.42    2.05
   5   7 -19   16.86    1.80
   5   7 -19   14.54    1.44
  -5  -7 -19   13.09    1.42
  -5  -7 -19   16.75    2.11
   5   7 -19   11.96    1.93
   5   3  20   37.75    2.02
   5   3  20   41.14    2.51
  -5  -3  20   38.61    2.67
   5   3  20   44.81    3.23
   5   3  20   42.03    2.23
  -5  -3  20   41.07    2.51
   5   3 -20   39.40    2.51
   5   3 -20   40.64    2.79
  -5  -3 -20   34.45    3.09
  -5  -3 -20   40.33    2.45
   5   3 -20   39.43    2.25
   5   3 -20   37.77    2.98
  -4  -2  20   52.46    3.02
   4   2  20   49.07    2.63
   4   2  20   47.76    2.51
   4   2  20   50.84    2.80
  -4  -2  20   52.50    2.76
  -4  -2  20   50.88    2.88
   4   2  20   48.52    2.75
  -4  -2  20   50.63    4.38
   4   2  20   52.58    2.97
   4   2 -20   56.26    2.82
   4   2 -20   55.32    3.31
  -4  -2 -20   51.31    3.51
   4   2 -20   55.88    3.24
  -4  -2 -20   54.18    3.07
   4   2 -20   56.31    2.57
   3   1  20   52.00    2.60
   3   1  20   51.42    2.80
  -3  -1  20   51.91    2.88
  -3  -1  20   55.09    2.87
  -3  -1  20   52.05    2.70
  -3  -1  20   53.58    3.17
   3   1  20   52.48    2.84
   3   1  20   53.25    2.54
   3   1  20   50.54    2.74
  -3  -1 -20   49.15    2.71
   3   1 -20   48.88    2.35
  -3  -1 -20   48.25    3.40
   3   1 -20   48.81    2.92
   3   1 -20   44.85    3.02
   3   1 -20   50.94    3.11
   3   1 -20   51.89    2.68
  -2   0  20  107.79    4.83
   2   0  20  104.43    4.83
   2   0  20  108.81    4.73
  -2   0  20  112.37    4.98
   2   0  20  107.76    4.74
   2   0  20  107.65    4.82
  -2   0  20   98.90    4.98
  -2   0  20  105.42    4.90
  -2   0  20  107.62    4.94
   2   0  20  110.12    5.00
  -2   0  20  108.19    5.07
   2   0 -20  104.58    4.37
  -2   0 -20  102.75    4.82
  -2   0 -20  106.01    5.49
   2   0 -20  105.88    4.96
   2   0 -20  107.23    4.74
   2   0 -20  103.49    5.34
  -1   1  20   52.48    2.75
   1  -1  20   52.95    2.62
  -1   1  20   53.45    3.04
   1  -1  20   52.43    2.82
   1  -1  20   53.45    2.64
  -1   1  20   51.59    2.85
   1  -1  20   50.81    2.69
   1  -1  20   52.30    2.83
  -1   1  20   55.91    2.69
  -1   1  20   49.72    2.72
  -1   1  20   53.12    2.85
  -1   1 -20   49.82    2.39
  -1   1 -20   48.58    2.40
   1  -1 -20   50.26    3.18
   1  -1 -20   49.91    2.53
   1  -1 -20   48.30    2.76
  -1   1 -20   43.61    3.38
  -1   1 -20   49.28    3.30
   0   2  20   73.97    3.66
   0  -2  20   76.46    3.68
   0   2  20   78.66    3.64
   0   2  20   78.11    3.69
   0   2  20   76.64    3.71
   0  -2  20   78.36    3.69
   0  -2  20   78.15    3.64
   0   2  20   79.41    3.82
   0  -2  20   79.04    3.84
   0  -2  20   71.43    3.81
   0  -2 -20   75.28    3.71
   0   2 -20   77.05    3.73
   0   2 -20   76.08    3.51
   0   2 -20   74.98    3.49
   0  -2 -20   79.35    4.29
   0  -2 -20   76.50    3.45
   0  -2 -20   75.27    3.46
   0  -2 -20   76.43    3.61
   0   2 -20   76.23    4.21
  -1  -3  20   48.38    2.68
  -1  -3  20   42.56    2.44
  -1  -3  20   43.74    3.09
   1   3  20   45.24    2.56
   1   3  20   46.70    2.45
   1   3  20   44.70    2.43
   1   3  20   44.32    2.44
  -1  -3  20   48.33    3.43
   1   3  20   47.39    2.65
  -1  -3  20   45.10    2.56
  -1  -3  20   46.04    2.56
   1   3 -20   48.04    2.43
  -1  -3 -20   49.26    2.29
  -1  -3 -20   47.85    3.19
   1   3 -20   44.54    2.63
   1   3 -20   46.23    2.48
   1   3 -20   46.20    2.97
  -1  -3 -20   47.34    2.50
  -1  -3 -20   48.05    2.21
  -1  -3 -20   51.85    3.10
  -2  -4  20   47.96    2.59
   2   4  20   49.08    2.70
  -2  -4  20   50.83    2.78
   2   4  20   50.32    2.77
   2   4  20   52.84    2.53
  -2  -4  20   53.50    2.85
   2   4  20   49.89    2.58
  -2  -4 -20   47.12    3.26
   2   4 -20   47.63    2.57
   2   4 -20   46.49    2.79
   2   4 -20   48.21    2.36
  -2  -4 -20   48.06    2.63
   2   4 -20   47.62    3.04
   3   5  20   50.02    2.49
  -3  -5  20   48.94    2.64
   3   5  20   48.71    2.80
  -3  -5  20   51.55    2.90
  -3  -5  20   51.10    2.83
   3   5  20   51.36    2.80
   3   5  20   53.37    2.59
   3   5 -20   46.03    2.64
   3   5 -20   46.24    3.10
  -3  -5 -20   46.86    2.67
  -3  -5 -20   44.84    3.29
   3   5 -20   49.19    2.61
   3   5 -20   48.40    2.94
   4   6  20   28.59    1.81
   4   6  20   26.55    1.60
  -4  -6  20   26.41    2.26
   4   6  20   28.04    2.07
   4   6  20   32.62    2.67
  -4  -6  20   29.28    2.12
   4   6 -20   25.01    1.94
  -4  -6 -20   21.63    2.10
  -4  -6 -20   23.13    2.49
   4   6 -20   24.13    2.49
   4   6 -20   26.14    2.29
   4   2  21    3.42    0.82
  -4  -2  21    3.00    1.00
  -4  -2  21    2.18    0.93
   4   2  21    3.14    0.89
   4   2 -21    2.18    1.20
  -4  -2 -21    2.64    0.78
   4   2 -21    2.19    0.99
   4   2 -21    2.77    0.79
  -3  -1  21    2.35    0.82
   3   1  21    1.40    0.65
   3   1  21    1.45    0.49
   3   1  21    0.94    0.73
  -3  -1  21    1.82    0.83
   3   1  21    0.74    0.66
  -3  -1  21    1.86    0.58
  -3  -1 -21    1.78    0.68
   3   1 -21    1.13    0.67
   3   1 -21    2.35    0.87
  -3  -1 -21    2.47    1.18
   3   1 -21    2.41    0.93
   2   0  21    2.29    0.68
   2   0  21    2.87    0.76
  -2   0  21    3.30    0.67
  -2   0  21    2.76    0.76
  -2   0  21    3.44    0.86
  -2   0  21    2.26    0.75
   2   0  21    3.64    0.77
   2   0  21    2.14    0.55
  -2   0 -21    3.09    1.06
   2   0 -21    3.40    0.97
  -2   0 -21    2.67    0.76
   2   0 -21    2.42    0.68
   2   0 -21    3.09    0.94
   1  -1  21    0.45    0.56
  -1   1  21    0.51    0.66
  -1   1  21    1.33    0.59
   1  -1  21    0.94    0.47
   1  -1  21    0.76    0.94
  -1   1  21    0.10    0.98
  -1   1  21    0.40    0.61
  -1   1  21    0.24    0.56
   1  -1  21    0.78    0.63
   1  -1 -21    0.57    0.67
  -1   1 -21    0.36    0.97
   1  -1 -21    0.25    0.52
   1  -1 -21    0.29    0.79
  -1   1 -21    0.42    0.45
   0   2  21   -0.54    0.93
   0  -2  21    1.31    0.65
   0  -2  21    0.46    0.51
   0   2  21    0.94    0.64
   0  -2  21    0.38    0.57
   0   2  21    0.72    0.60
   0   2  21    0.50    0.61
   0  -2  21    0.60    0.70
   0  -2  21    0.05    0.96
   0   2  21    0.24    0.49
   0  -2 -21    0.72    0.60
   0   2 -21    0.89    0.82
   0  -2 -21    0.05    0.61
   0   2 -21    0.25    0.66
   0   2 -21    1.54    0.56
   0  -2 -21    0.81    0.88
   0  -2 -21    0.40    0.49
  -1  -3  21    4.14    0.82
   1   3  21    4.59    0.88
   1   3  21    2.77    0.74
  -1  -3  21    3.55    0.81
   1   3  21    2.45    0.72
  -1  -3  21    4.06    0.93
  -1  -3  21    2.15    0.68
   1   3 -21    3.66    0.73
  -1  -3 -21    3.42    0.78
  -1  -3 -21    3.11    0.58
   1   3 -21    3.08    0.88
   1   3 -21    2.70    0.80
  -1  -3 -21    3.40    1.19
  -2  -4  21   12.12    1.53
   2   4  21    9.78    1.04
   2   4  21    9.03    1.43
   2   4  21   11.29    1.30
  -2  -4  21   10.26    1.25
   2   4  21   10.72    1.36
  -2  -4  21   12.44    1.42
   2   4 -21    9.21    1.34
   2   4 -21    8.32    1.57
  -2  -4 -21   10.26    2.01
   2   4 -21   10.41    2.19
  -2  -4 -21   10.77    1.24
   3   5  21   16.78    1.74
   3   5  21   17.27    1.53
  -3  -5  21   19.06    1.80
  -3  -5  21   16.89    1.80
  -3  -5 -21   12.07    2.30
   3   5 -21   15.87    1.64
   3   5 -21   17.06    2.17
  -2   0  22   69.09    3.71
  -2   0  22   75.91    4.40
  -2   0  22   66.83    3.67
   2   0  22   71.94    3.52
   2   0  22   72.12    3.64
  -2   0  22   72.52    3.80
   2   0 -22   69.75    3.47
  -2   0 -22   72.03    4.41
   1  -1  22   56.99    3.09
   1  -1  22   58.66    3.30
   1  -1  22   56.28    3.06
  -1   1  22   57.07    3.22
   1  -1  22   56.03    2.98
  -1   1  22   55.57    3.06
  -1   1  22   55.31    3.11
  -1   1  22   55.72    2.99
  -1   1 -22   54.56    3.74
   1  -1 -22   56.29    3.64
   1  -1 -22   60.50    2.89
   0   2  22   22.20    1.90
   0   2  22   20.61    1.64
   0   2  22   24.18    1.77
   0  -2  22   23.29    1.76
   0   2  22   21.64    1.85
   0  -2  22   20.33    1.89
   0  -2  22   23.44    1.87
   0  -2  22   21.08    1.67
   0  -2 -22   23.22    1.64
   0  -2 -22   20.96    2.43
   0   2 -22   22.68    2.40
   0   2 -22   23.53    1.56
  -1  -3  22   43.95    2.62
   1   3  22   41.75    2.63
  -1  -3  22   42.90    2.80
   1   3  22   40.71    2.50
  -1  -3  22   38.53    2.50
   1   3  22   48.02    3.34
  -1  -3 -22   47.98    2.54
  -1  -3 -22   45.28    3.47
   1   3 -22   49.73    2.52
  10   6   0   34.72    1.75
  10   6   0   32.11    2.53
  10   6   0   34.71    1.84
 -10  -6   0   35.26    1.85
  10   6   0   32.90    1.72
 -10  -6   0   34.39    1.68
  10   6   0   31.02    1.87
 -10  -6   0   33.18    2.09
  10   6   0   35.64    2.14
  10   6   0   35.21    2.37
  -9  -5   0   49.37    2.24
  -9  -5   0   50.85    2.57
   9   5   0   51.26    2.35
   9   5   0   51.44    2.32
   9   5   0   52.27    2.18
   9   5   0   53.63    2.63
  -9  -5   0   51.32    2.37
   9   5   0   47.99    2.72
   9   5   0   48.24    2.87
   9   5   0   50.65    2.32
   9   5   0   49.88    2.37
   9   5   0   48.25    2.20
  -9  -5   0   52.81    2.29
   8   4   0   79.64    3.23
   8   4   0   80.48    3.38
   8   4   0   79.82    3.75
   8   4   0   78.03    3.38
   8   4   0   80.71    3.28
  -8  -4   0   81.07    3.35
  -8  -4   0   79.60    3.33
  -8  -4   0   77.23    3.73
   8   4   0   78.67    3.37
  -8  -4   0   76.94    3.74
  -8  -4   0   80.18    3.41
   8   4   0   81.16    3.64
   8   4   0   77.32    3.30
   8   4   0   79.43    3.39
  -8  -4   0   81.08    3.58
   7   3   0   87.39    3.51
   7   3   0   86.64    3.58
  -7  -3   0   87.07    3.58
   7   3   0   88.66    3.62
  -7  -3   0   84.91    3.74
   7   3   0   86.08    3.80
  -7  -3   0   89.02    3.93
   7   3   0   86.30    3.61
   7   3   0   84.57    3.54
  -7  -3   0   83.96    3.89
  -7  -3   0   87.34    3.62
   7   3   0   84.69    3.90
  -7  -3   0   86.64    3.58
   7   3   0   85.64    3.97
   7   3   0   85.30    3.59
  -6  -2   0  149.16    5.93
   6   2   0  150.04    5.93
   6   2   0  147.90    6.21
  -6  -2   0  145.00    5.88
  -6  -2   0  135.85    6.36
  -6  -2   0  147.62    6.21
   6   2   0  152.35    5.96
   6   2   0  147.55    5.95
   6   2   0  148.52    6.27
   6   2   0  144.64    6.11
  -6  -2   0  143.52    6.04
   6   2   0  149.89    5.89
  -6  -2   0  152.81    5.96
   6   2   0  148.34    5.93
  -6  -2   0  149.07    5.93
   6   2   0  146.75    5.89
   5   1   0   52.44    2.20
  -5  -1   0   53.43    2.22
   5   1   0   52.09    2.30
  -5  -1   0   53.24    2.22
  -5  -1   0   51.76    2.42
   5   1   0   54.06    2.20
  -5  -1   0   52.54    2.30
  -5  -1   0   51.71    2.41
  -5  -1   0   52.56    2.19
   5   1   0   53.52    2.23
   5   1   0   54.71    2.21
  -5  -1   0   54.15    2.23
   5   1   0   49.99    2.42
   5   1   0   52.84    2.47
  -4   0   0  531.95   21.00
  -4   0   0  533.65   21.15
  -4   0   0  553.35   20.96
   4   0   0  530.59   21.17
  -4   0   0  534.53   20.96
  -4   0   0  538.49   20.97
  -4   0   0  523.05   20.95
   4   0   0  516.12   20.98
   4   0   0  542.63   20.95
   4   0   0  520.34   20.96
  -4   0   0  557.93   21.15
   4   0   0  541.08   20.97
   4   0   0  548.31   21.02
   4   0   0  528.10   21.14
   4   0   0  521.35   20.97
   3  -1   0  202.47    7.88
  -3   1   0  200.17    7.90
  -3   1   0  201.27    7.84
  -3   1   0  200.52    7.89
  -3   1   0  198.00    8.03
  -3   1   0  199.80    7.83
  -3   1   0  200.02    7.90
   3  -1   0  200.11    8.03
   3  -1   0  202.11    7.90
   3  -1   0  200.12    7.90
   3  -1   0  194.73    8.03
   3  -1   0  201.45    7.90
  -3   1   0  195.54    8.04
   3  -1   0  200.60    7.90
   3  -1   0  195.46    7.87
  -3   1   0  195.77    7.90
  -3   1   0  207.24    7.88
   2  -2   0  671.59   27.55
  -2   2   0  690.72   27.34
  -2   2   0  673.68   27.83
   2  -2   0  700.55   27.36
   2  -2   0  698.88   27.43
   2  -2   0  701.31   27.53
   2  -2   0  688.19   27.54
  -2   2   0  687.01   27.45
   2  -2   0  696.36   27.40
   2  -2   0  734.77   27.32
   2  -2   0  699.78   27.32
  -2   2   0  691.10   27.41
   2  -2   0  700.21   27.44
   2  -2   0  712.15   27.40
  -2   2   0  699.31   27.28
  -2   2   0  682.43   27.39
  -1   3   0   17.47    0.74
   1  -3   0   17.27    0.78
  -1   3   0   17.69    0.84
  -1   3   0   17.31    0.81
   1  -3   0   17.50    0.79
   1  -3   0   19.89    0.79
  -1   3   0   17.41    0.81
   1  -3   0   17.09    0.73
   1  -3   0   17.04    0.80
  -1   3   0   17.40    0.78
  -1   3   0   17.29    0.79
   1  -3   0   17.80    0.81
   1  -3   0   16.92    0.84
  -1   3   0   17.40    0.79
   0  -4   0   52.21    2.11
   0   4   0   49.94    2.16
   0  -4   0   51.06    2.16
   0   4   0   51.54    2.16
   0   4   0   49.81    2.18
   0   4   0   50.48    2.13
   0   4   0   53.07    2.08
   0  -4   0   51.20    2.14
   0  -4   0   52.91    2.09
   0   4   0   51.49    2.15
   0  -4   0   48.18    2.17
   0  -4   0   52.85    2.09
   1   5   0  181.05    7.48
  -1  -5   0  187.20    7.47
  -1  -5   0  186.98    7.46
   1   5   0  181.90    7.42
   1   5   0  180.49    7.42
   1   5   0  189.11    7.47
   1   5   0  184.35    7.46
   1   5   0  187.59    7.34
  -1  -5   0  183.92    7.42
  -1  -5   0  190.07    7.46
   1   5   0  188.41    7.46
  -1  -5   0  189.20    7.45
  -1  -5   0  197.80    7.43
  -1  -5   0  188.82    7.46
  -2  -6   0   64.50    2.67
   2   6   0   63.80    2.72
   2   6   0   64.21    2.55
  -2  -6   0   66.33    2.55
  -2  -6   0   62.24    2.71
  -2  -6   0   64.45    2.65
  -2  -6   0   64.23    2.73
   2   6   0   63.82    2.75
   2   6   0   65.22    2.72
   2   6   0   64.33    2.67
  -2  -6   0   64.52    2.71
  -2  -6   0   64.89    2.74
  -2  -6   0   65.13    2.72
   2   6   0   63.14    2.72
   2   6   0   65.40    2.74
   2   6   0   63.63    2.68
   3   7   0   25.40    1.27
   3   7   0   25.07    1.18
  -3  -7   0   25.75    1.24
  -3  -7   0   24.48    1.27
   3   7   0   24.67    1.23
   3   7   0   25.30    1.23
  -3  -7   0   25.38    1.14
  -3  -7   0   24.57    1.26
   3   7   0   25.01    1.20
   3   7   0   26.24    1.26
  -3  -7   0   25.45    1.25
   3   7   0   24.16    1.28
  -3  -7   0   25.52    1.16
  -3  -7   0   24.65    1.21
  -4  -8   0  124.78    5.50
   4   8   0  128.49    5.37
  -4  -8   0  134.14    5.18
  -4  -8   0  130.07    5.39
   4   8   0  130.21    5.36
  -4  -8   0  121.05    5.34
   4   8   0  129.67    5.31
   4   8   0  130.24    5.32
   4   8   0  129.04    5.38
  -4  -8   0  127.69    5.32
   4   8   0  128.99    5.25
   4   8   0  130.66    5.28
  -5  -9   0   42.62    1.93
   5   9   0   41.76    2.05
  -5  -9   0   41.58    2.05
   5   9   0   42.15    2.05
   5   9   0   41.06    1.94
   5   9   0   42.43    1.97
  -5  -9   0   42.07    1.98
  -5  -9   0   41.95    1.79
  -5  -9   0   42.48    1.80
  -5  -9   0   40.07    2.05
   5   9   0   42.04    1.92
  -5  -9   0   40.65    2.03
  -5  -9   0   41.55    1.98
   5   9   0   41.52    2.05
   5   9   0   41.87    1.97
   6  10   0   14.17    1.10
  -6 -10   0   13.13    0.97
   6  10   0   13.52    0.97
  -6 -10   0   13.93    1.06
   6  10   0   14.27    0.93
   6  10   0   12.82    1.01
  -6 -10   0   13.72    0.96
  -6 -10   0   13.30    1.08
   6  10   0   14.10    1.09
   6  10   0   12.72    0.92
   6  10   0   14.66    0.98
   7  11   0    0.85    0.39
   7  11   0    0.07    0.45
  -7 -11   0    0.43    0.33
   7  11   0    0.43    0.52
   7  11   0    0.25    0.43
   7  11   0    0.15    0.53
   7  11   0    0.59    0.32
   7  11   0    0.04    0.43
  -7 -11   0    0.42    0.37
  -7 -11   0    0.60    0.55
  -7 -11   0    0.78    0.43
  -7 -11   0    0.76    0.43
   8  12   0    9.80    0.92
  -8 -12   0    8.40    1.08
  -8 -12   0    8.83    1.33
  -8 -12   0   10.79    1.18
   8  12   0    8.96    1.10
   8  12   0   11.22    1.28
   8  12   0    9.78    1.05
   8  12   0    7.80    1.88
   8  12   0    9.41    1.35
   8  12   0    8.56    1.19
  -8 -12   0   10.21    0.99
  -9 -13   0    0.87    0.58
   9  13   0    0.76    0.55
   9  13   0    1.29    0.99
  -9 -13   0    0.49    0.74
   9  13   0    0.19    0.95
   9  13   0    0.16    0.64
   9  13   0   -1.04    0.65
  -9 -13   0    0.39    1.01
  10   6   1   37.37    2.09
  10   6   1   41.39    2.05
 -10  -6   1   41.08    2.07
  10   6   1   42.13    1.95
  10   6   1   38.93    2.55
  10   6   1   41.33    1.94
 -10  -6   1   41.28    2.34
 -10  -6   1   41.70    2.06
  10   6   1   39.60    2.81
  10   6   1   41.33    2.38
  10   6   1   40.89    1.90
 -10  -6  -1   39.59    2.32
  10   6  -1   42.00    2.66
  10   6  -1   39.22    2.02
  10   6  -1   37.75    2.78
  10   6  -1   42.48    2.27
  10   6  -1   39.89    2.17
  10   6  -1   43.75    2.40
  10   6  -1   40.91    2.08
 -10  -6  -1   40.97    2.11
   9   5   1   46.00    2.12
   9   5   1   48.56    2.58
   9   5   1   46.33    2.16
  -9  -5   1   47.11    2.16
   9   5   1   46.24    2.09
   9   5   1   47.95    2.09
  -9  -5   1   46.29    2.94
  -9  -5   1   46.15    2.15
   9   5   1   45.59    2.71
   9   5   1   46.45    2.03
  -9  -5   1   46.31    2.38
   9   5   1   46.85    2.09
  -9  -5   1   46.30    2.13
   9   5   1   47.35    2.44
   9   5  -1   44.15    2.15
   9   5  -1   45.14    2.41
   9   5  -1   43.73    2.17
   9   5  -1   43.24    2.21
  -9  -5  -1   45.06    1.99
   9   5  -1   45.95    2.19
  -9  -5  -1   43.64    2.19
  -9  -5  -1   43.90    2.37
   9   5  -1   43.14    2.56
  -8  -4   1   35.43    2.05
  -8  -4   1   36.48    1.69
   8   4   1   36.04    1.59
   8   4   1   35.32    1.89
   8   4   1   35.43    2.10
  -8  -4   1   34.36    1.80
   8   4   1   36.64    1.64
   8   4   1   37.84    1.64
   8   4   1   34.92    2.03
   8   4   1   36.04    1.53
   8   4   1   36.21    1.65
   8   4   1   36.67    2.04
  -8  -4   1   34.96    1.98
  -8  -4   1   36.47    1.87
   8   4   1   36.14    1.66
  -8  -4  -1   33.48    1.55
  -8  -4  -1   35.16    1.58
   8   4  -1   34.78    1.69
  -8  -4  -1   32.40    1.97
   8   4  -1   33.63    1.68
   8   4  -1   33.63    1.51
   8   4  -1   33.61    1.71
  -8  -4  -1   33.31    2.01
   8   4  -1   35.34    1.90
   8   4  -1   33.06    1.53
   8   4  -1   35.13    1.71
  -8  -4  -1   34.63    1.72
   8   4  -1   33.06    2.01
  -8  -4  -1   32.54    1.84
  -7  -3   1   39.89    2.10
   7   3   1   39.92    1.75
   7   3   1   40.44    1.75
   7   3   1   40.22    1.98
   7   3   1   41.60    1.74
  -7  -3   1   41.26    1.80
   7   3   1   41.22    1.71
  -7  -3   1   40.37    1.82
  -7  -3   1   39.83    1.79
   7   3   1   40.93    2.09
   7   3   1   40.49    1.76
  -7  -3   1   40.72    1.95
   7   3   1   41.75    1.77
  -7  -3   1   39.97    1.69
   7   3   1   39.33    1.77
   7   3   1   40.12    2.12
  -7  -3   1   39.78    2.06
  -7  -3  -1   38.77    1.71
  -7  -3  -1   38.05    2.07
   7   3  -1   38.22    1.79
  -7  -3  -1   39.49    1.72
   7   3  -1   38.48    1.80
   7   3  -1   36.39    2.11
   7   3  -1   37.96    1.69
  -7  -3  -1   37.87    1.92
   7   3  -1   37.82    1.81
   7   3  -1   38.45    1.82
   7   3  -1   38.37    1.98
  -7  -3  -1   39.53    2.09
   7   3  -1   38.39    2.09
  -6  -2   1    6.75    0.53
   6   2   1    6.67    0.46
  -6  -2   1    6.63    0.71
   6   2   1    6.51    0.61
   6   2   1    7.02    0.64
  -6  -2   1    6.77    0.47
   6   2   1    6.26    0.69
  -6  -2   1    7.37    0.68
  -6  -2   1    6.57    0.61
   6   2   1    6.89    0.47
   6   2   1    7.11    0.49
  -6  -2   1    6.63    0.49
   6   2   1    6.60    0.47
   6   2   1    6.83    0.46
   6   2   1    6.93    0.48
   6   2   1    6.61    0.69
  -6  -2   1    6.70    0.53
  -6  -2  -1    8.27    0.48
   6   2  -1    8.46    0.53
  -6  -2  -1    9.22    0.66
  -6  -2  -1    8.60    0.86
   6   2  -1    8.98    0.78
  -6  -2  -1    6.82    0.71
   6   2  -1    8.38    0.55
  -6  -2  -1    8.39    0.48
   6   2  -1    7.87    0.64
   6   2  -1    8.56    0.49
   6   2  -1    8.48    0.78
  -6  -2  -1    8.76    0.59
   6   2  -1    8.10    0.52
  -5  -1   1    5.66    0.48
   5   1   1    5.46    0.56
   5   1   1    6.05    0.36
  -5  -1   1    5.43    0.54
  -5  -1   1    5.95    0.54
   5   1   1    5.91    0.58
   5   1   1    5.93    0.37
   5   1   1    5.86    0.35
  -5  -1   1    5.83    0.40
   5   1   1    5.83    0.49
  -5  -1   1    5.74    0.42
   5   1   1    5.67    0.35
  -5  -1   1    5.95    0.38
   5   1   1    6.04    0.39
   5   1  -1    4.31    0.38
  -5  -1  -1    4.80    0.34
   5   1  -1    4.71    0.55
  -5  -1  -1    4.07    0.51
   5   1  -1    4.76    0.56
  -5  -1  -1    4.66    0.45
   5   1  -1    4.62    0.42
  -5  -1  -1    4.83    0.34
  -5  -1  -1    5.11    0.55
  -5  -1  -1    4.61    0.36
  -5  -1  -1    4.79    0.42
   5   1  -1    5.01    0.37
   5   1  -1    4.26    0.39
   5   1  -1    4.51    0.39
   4   0   1    3.74    0.27
  -4   0   1    3.43    0.42
   4   0   1    3.52    0.28
  -4   0   1    3.74    0.26
  -4   0   1    3.23    0.32
  -4   0   1    3.41    0.42
  -4   0   1    3.71    0.32
  -4   0   1    3.72    0.29
   4   0   1    3.54    0.26
   4   0   1    3.64    0.45
  -4   0   1    3.42    0.36
   4   0   1    3.28    0.35
  -4   0   1    3.51    0.25
   4   0   1    3.70    0.32
   4   0   1    3.74    0.27
  -4   0   1    3.32    0.31
   4   0   1    3.24    0.25
  -4   0  -1    3.40    0.30
   4   0  -1    3.45    0.32
   4   0  -1    3.51    0.46
  -4   0  -1    3.62    0.33
  -4   0  -1    3.50    0.26
   4   0  -1    3.67    0.32
   4   0  -1    3.44    0.33
  -4   0  -1    3.77    0.26
  -4   0  -1    3.49    0.35
   4   0  -1    3.62    0.45
  -4   0  -1    4.24    0.45
   4   0  -1    3.37    0.30
   4   0  -1    3.55    0.30
  -3   1   1   33.87    1.26
   3  -1   1   31.39    1.44
   3  -1   1   31.38    1.25
   3  -1   1   31.42    1.44
  -3   1   1   31.74    1.44
  -3   1   1   31.87    1.31
  -3   1   1   31.84    1.30
   3  -1   1   32.63    1.32
  -3   1   1   32.51    1.28
   3  -1   1   27.06    1.31
  -3   1   1   31.47    1.33
  -3   1   1   31.95    1.29
  -3   1   1   32.86    1.50
   3  -1   1   31.65    1.32
   3  -1   1   32.96    1.29
  -3   1  -1   28.14    1.43
   3  -1  -1   28.79    1.32
  -3   1  -1   29.20    1.30
   3  -1  -1   27.38    1.41
  -3   1  -1   30.17    1.30
  -3   1  -1   28.99    1.27
   3  -1  -1   28.39    1.30
  -3   1  -1   28.32    1.30
  -3   1  -1   28.06    1.27
   3  -1  -1   28.40    1.32
   3  -1  -1   28.32    1.43
   3  -1  -1   27.55    1.29
   3  -1  -1   29.45    1.31
  -2   2   1  193.22    7.36
  -2   2   1  186.14    7.44
   2  -2   1  194.71    7.36
   2  -2   1  182.55    7.45
   2  -2   1  195.38    7.33
  -2   2   1  194.82    7.35
   2  -2   1  194.16    7.36
  -2   2   1  214.15    7.31
  -2   2   1  194.84    7.39
  -2   2   1  160.98    7.37
   2  -2   1  193.82    7.32
   2  -2   1  194.36    7.37
  -2   2   1  191.95    7.37
   2  -2   1  188.62    7.49
  -2   2   1  196.58    7.36
  -2   2   1  190.11    7.45
  -2   2   1  190.47    7.31
   2  -2  -1  181.85    7.38
   2  -2  -1  178.37    7.43
  -2   2  -1  177.57    7.36
   2  -2  -1  181.09    7.36
  -2   2  -1  180.35    7.34
  -2   2  -1  183.04    7.30
   2  -2  -1  180.12    7.35
   2  -2  -1  181.98    7.35
  -2   2  -1  178.19    7.33
   2  -2  -1  176.16    7.37
   2  -2  -1  176.79    7.44
  -2   2  -1  178.77    7.35
  -2   2  -1  178.99    7.30
   2  -2  -1  181.90    7.36
   1  -3   1  201.62    8.29
   1  -3   1  196.86    8.26
[truncated: 1,805,088 more chars]
