# Supplementary material for: Crystal structure of an eight-coordinate terbium(III) ion chelated by N,N′-bis­(2-hy­droxy­benz­yl)-N,N′-bis­(pyridin-2-ylmeth­yl)ethyl­enedi­amine (bbpen2−) and nitrate
Source: Acta Crystallogr E Crystallogr Commun. 2015 Jan 1;71(Pt 1):65–8. doi: 10.1107/S2056989014026826 (PMC4331920; doi:10.1107/S2056989014026826)
Supplement: Supplementary file 2 [file e-71-00065-Isup2.hkl]

#
# h,k,l, Fc-squared, Fo-squared, sigma(Fo-squared), status flag
#
data_I
_shelx_title ' TG54B2_0ma in C222(1)'
_shelx_refln_list_code          4
_shelx_F_calc_maximum      345.96
_exptl_crystal_F_000      1344.00
_reflns_d_resolution_high  0.7484

loop_
 _space_group_symop_operation_xyz
 'x, y, z'
 '-x, -y, z+1/2'
 '-x, y, -z+1/2'
 'x, -y, -z'
 'x+1/2, y+1/2, z'
 '-x+1/2, -y+1/2, z+1/2'
 '-x+1/2, y+1/2, -z+1/2'
 'x+1/2, -y+1/2, -z'

_cell_length_a     8.5947
_cell_length_b    18.2401
_cell_length_c    16.9272
_cell_angle_alpha  90.000
_cell_angle_beta   90.000
_cell_angle_gamma  90.000

_shelx_F_squared_multiplier     1.000

loop_
 _refln_index_h
 _refln_index_k
 _refln_index_l
 _refln_F_squared_calc
 _refln_F_squared_meas
 _refln_F_squared_sigma
 _refln_observed_status
   2   0   0      18794.79      18530.08       178.83 o
   4   0   0      67271.45      71054.86       720.79 o
   6   0   0      29104.86      30058.33       322.55 o
   8   0   0      10683.76      10676.75       132.64 o
  10   0   0       4793.55       4868.11        78.29 o
   3   1   0      27016.74      26596.95       189.28 o
   5   1   0       7757.30       7020.63        59.40 o
   7   1   0      21314.35      22089.62       170.65 o
   9   1   0      14472.87      14590.42       130.95 o
  11   1   0       7591.28       7666.61       108.14 o
   2   2   0      87819.28      92737.56       645.75 o
   4   2   0      30245.60      30431.16       213.90 o
   6   2   0      18878.78      19655.30       148.98 o
   8   2   0      17135.10      17258.25       147.68 o
  10   2   0       5566.97       5727.62        63.93 o
   1   3   0       2453.43       2319.90        20.30 o
   3   3   0      32997.02      33999.11       241.50 o
   5   3   0      15184.47      14858.41       113.29 o
   7   3   0      11406.23      11436.25        92.50 o
   9   3   0      18464.56      18727.28       161.42 o
  11   3   0       7701.36       8048.04       130.63 o
   0   4   0       6976.55       6813.55        81.82 o
   2   4   0      54661.65      56586.64       413.01 o
   4   4   0      39240.04      40619.45       289.30 o
   6   4   0      10773.29      10726.99        88.38 o
   8   4   0      10509.06      10528.61        91.87 o
  10   4   0       9199.66       9324.75        99.14 o
   1   5   0      24906.12      24733.99       179.73 o
   3   5   0      55730.45      58634.04       414.72 o
   5   5   0      20280.12      20152.35       158.12 o
   7   5   0      11538.80      11338.15        96.70 o
   9   5   0       6704.52       6616.60        65.08 o
  11   5   0       7228.20       7316.44       115.19 o
   0   6   0      20263.87      20334.91       203.83 o
   2   6   0       9616.69       8630.85        64.64 o
   4   6   0      39740.94      42387.57       312.64 o
   6   6   0       8045.80       7974.84        67.24 o
   8   6   0      10801.57      10969.18       101.70 o
  10   6   0       4529.45       4428.87        59.53 o
   1   7   0      24400.40      24419.18       178.86 o
   3   7   0       4185.15       3354.51        30.66 o
   5   7   0      26836.55      27647.34       218.92 o
   7   7   0      12114.09      11638.86       103.97 o
   9   7   0       3315.24       3301.79        42.35 o
   0   8   0      26998.83      26997.01       270.91 o
   2   8   0       1895.76       1471.94        17.15 o
   4   8   0      17148.70      17117.65       134.16 o
   6   8   0       4801.92       4720.45        44.39 o
   8   8   0      11637.54      11552.65       101.64 o
  10   8   0        978.32        980.49        39.05 o
   1   9   0      25448.93      26338.50       190.96 o
   3   9   0       8158.29       7428.23        59.37 o
   5   9   0       5615.16       5544.41        46.61 o
   7   9   0       7795.98       7611.18        70.90 o
   9   9   0        474.40        525.60        21.44 o
   0  10   0       9460.79       9368.29       104.90 o
   2  10   0      10685.58      10207.15        78.94 o
   4  10   0       4808.78       4844.46        43.67 o
   6  10   0       1759.56       1822.16        25.02 o
   8  10   0       1741.83       1624.82        31.73 o
  10  10   0        155.65        154.70        26.66 o
   1  11   0       2892.32       2842.92        28.31 o
   3  11   0        555.30        543.72        11.98 o
   5  11   0       5647.42       5407.66        49.58 o
   7  11   0         30.85         56.27        10.17 o
   9  11   0        240.62        261.04        21.28 o
   0  12   0       2795.51       2875.36        42.24 o
   2  12   0         21.06         19.03         5.53 o
   4  12   0       1698.55       1606.42        22.39 o
   6  12   0        368.07        344.49        12.90 o
   8  12   0       1202.65       1265.61        29.44 o
   1  13   0       1643.64       1700.82        21.85 o
   3  13   0       2269.56       2215.44        25.36 o
   5  13   0        185.40        186.12        11.10 o
   7  13   0        630.20        693.25        22.94 o
   9  13   0         25.12         39.08        23.84 o
   0  14   0         34.48         36.98         9.46 o
   2  14   0       1743.06       1796.33        22.93 o
   4  14   0       1865.61       1930.91        27.83 o
   6  14   0         40.69         59.87        11.58 o
   8  14   0          3.94         17.42        18.66 o
   1  15   0         69.27         55.64         7.77 o
   3  15   0        395.77        403.18        13.48 o
   5  15   0         50.90         48.77        10.74 o
   7  15   0        187.00        243.85        18.34 o
   9  15   0        370.20        445.72        55.36 o
   0  16   0       3606.86       3591.12        55.24 o
   2  16   0       2900.27       2721.68        32.65 o
   4  16   0       2131.76       2017.49        29.78 o
   6  16   0        600.75        613.47        23.21 o
   8  16   0        277.00        243.89        26.84 o
   1  17   0       1340.92       1281.00        24.47 o
   3  17   0       3939.00       4018.87        43.52 o
   5  17   0        669.35        705.75        25.19 o
   7  17   0       1386.96       1591.91        51.03 o
   0  18   0       2219.16       2176.15        46.07 o
   2  18   0       8805.86       8724.77        77.68 o
   4  18   0       3672.49       3698.85        50.39 o
   6  18   0       3731.29       3743.19        61.95 o
   1  19   0       1021.25       1070.16        24.39 o
   3  19   0       1684.55       1727.69        32.83 o
   5  19   0       4807.33       4942.92        65.66 o
   7  19   0       2210.29       2351.85        90.29 o
   0  20   0       2548.40       2692.75        58.43 o
   2  20   0       2184.15       2256.79        38.20 o
   4  20   0       5308.84       5306.00        73.57 o
   6  20   0       6041.48       5965.01        99.12 o
   1  21   0       3799.10       3880.48        54.32 o
   3  21   0       4880.32       4855.68        63.90 o
   5  21   0       5659.27       5941.87        99.83 o
   0  22   0       4381.24       4447.61        88.72 o
   2  22   0       7344.10       7531.25        92.98 o
   4  22   0       5604.98       5540.83       100.12 o
   1  23   0       8691.20       8830.82       107.37 o
   3  23   0       6326.99       6571.63       110.08 o
   0  24   0       4271.55       4438.97       117.43 o
   2  24   0       5339.97       6514.30       502.02 o
   2   0   1      15095.86      16255.98       124.83 o
   4   0   1        468.10        472.30         7.55 o
   6   0   1        543.38        558.57        10.62 o
   8   0   1        506.01        513.34        14.87 o
  10   0   1        138.79        116.91        14.05 o
 -11   1   1         83.64         85.37        22.64 o
  -9   1   1         26.46         35.69         9.96 o
  -7   1   1        953.04        946.53        15.65 o
  -5   1   1        556.20        617.19         9.43 o
  -3   1   1       4340.10       4233.09        32.22 o
  -1   1   1       2482.21       2273.03       101.27 o
   1   1   1       2195.52       2165.14       141.44 o
   3   1   1       3879.45       3787.73        32.98 o
   5   1   1        710.58        774.53        11.00 o
   7   1   1       1070.25       1066.42        15.46 o
   9   1   1         44.88         38.57        10.71 o
  11   1   1         46.19         35.78        20.28 o
 -10   2   1        197.84        230.47        15.29 o
  -8   2   1        878.22        878.38        18.45 o
  -6   2   1       1173.22       1120.55        15.24 o
  -4   2   1        295.93        228.17         8.79 o
  -2   2   1      23500.62      25615.68       173.50 o
   2   2   1      22083.04      23967.10       178.76 o
   4   2   1        499.64        449.22         9.85 o
   6   2   1        965.17        901.09        12.92 o
   8   2   1       1009.36       1030.89        17.92 o
  10   2   1        219.00        265.95        18.17 o
 -11   3   1        871.93        887.94        40.22 o
  -9   3   1       1552.49       1515.35        27.10 o
  -7   3   1       5187.52       5123.47        48.00 o
  -5   3   1       6011.81       5825.49        45.42 o
  -3   3   1       4804.06       4955.75        51.66 o
  -1   3   1      24868.79      26356.31       211.86 o
   1   3   1      27560.33      29205.75       194.66 o
   3   3   1       3447.45       3648.26        43.09 o
   5   3   1       5956.88       5791.05        48.76 o
   7   3   1       5395.78       5364.95        46.18 o
   9   3   1       1553.68       1539.15        27.00 o
  11   3   1        821.13        837.38        40.33 o
 -10   4   1       3068.01       3069.38        48.46 o
  -8   4   1       4584.81       4490.52        46.62 o
  -6   4   1       6492.04       6432.35        51.83 o
  -4   4   1       3563.14       3231.20        27.08 o
  -2   4   1      21025.05      21397.95       163.82 o
   0   4   1       1020.51        943.04        11.76 o
   2   4   1      23253.36      23943.37       183.51 o
   4   4   1       3158.49       2772.29        25.44 o
   6   4   1       6666.56       6617.61        55.76 o
   8   4   1       4912.41       4768.97        46.60 o
  10   4   1       3189.41       3185.23        44.07 o
 -11   5   1       2557.81       2515.75        61.64 o
  -9   5   1       5933.99       5785.84        67.61 o
  -7   5   1       4669.42       4672.06        43.23 o
  -5   5   1       6586.78       6447.13        50.95 o
  -3   5   1      19365.28      19593.47       142.56 o
  -1   5   1      28329.04      28823.31       198.17 o
   1   5   1      27045.65      27514.07       215.70 o
   3   5   1      21058.48      21359.74       155.46 o
   5   5   1       5977.70       5730.83        49.27 o
   7   5   1       4036.91       3973.18        40.87 o
   9   5   1       6275.90       6158.26        61.82 o
  11   5   1       2246.92       2114.94        59.17 o
 -10   6   1       5384.70       5325.12        72.46 o
  -8   6   1       2288.10       2296.55        35.05 o
  -6   6   1       4618.52       4467.60        40.51 o
  -4   6   1       8312.61       7977.28        67.47 o
  -2   6   1      56371.89      58624.58       425.19 o
   0   6   1      22219.10      21947.55       163.26 o
   2   6   1      57651.55      59578.06       418.14 o
   4   6   1       9862.85       9490.51        70.80 o
   6   6   1       4318.85       4174.59        41.49 o
   8   6   1       3052.26       3033.52        35.27 o
  10   6   1       5422.79       5413.43        64.03 o
  -9   7   1       7010.51       6896.97        72.06 o
  -7   7   1       5237.26       5106.53        50.00 o
  -5   7   1       4140.67       4008.27        36.65 o
  -3   7   1      34882.02      36807.07       258.48 o
  -1   7   1      31148.68      30598.15       237.43 o
   1   7   1      32473.90      32327.58       222.18 o
   3   7   1      33653.89      35295.63       271.75 o
   5   7   1       4146.87       4021.57        36.55 o
   7   7   1       4495.34       4405.78        49.21 o
   9   7   1       6653.71       6587.07        70.16 o
 -10   8   1       5408.23       5331.27        81.92 o
  -8   8   1       6118.23       6081.97        62.96 o
  -6   8   1      10450.55      10045.17        90.01 o
  -4   8   1      17886.48      17571.25       129.28 o
  -2   8   1      27230.03      27161.45       199.13 o
   0   8   1      56084.48      57988.54       411.44 o
   2   8   1      28959.21      28924.71       199.07 o
   4   8   1      17044.80      16610.38       126.74 o
   6   8   1      11685.18      11393.07        84.26 o
   8   8   1       6030.02       5912.73        60.31 o
  10   8   1       5261.81       5245.05        78.11 o
  -9   9   1       7771.66       7605.21        85.09 o
  -7   9   1      14776.64      14431.08       125.87 o
  -5   9   1      10780.61      10793.61        92.86 o
  -3   9   1      19145.95      18762.21       132.97 o
  -1   9   1      25838.15      25174.57       173.67 o
   1   9   1      24950.07      24077.39       178.96 o
   3   9   1      18108.62      17644.32       139.21 o
   5   9   1      11924.28      12053.76        89.06 o
   7   9   1      13476.54      13304.12       125.14 o
   9   9   1       7726.19       7558.47        80.34 o
 -10  10   1       6543.99       6607.16       100.95 o
  -8  10   1       6375.46       6248.01        62.13 o
  -6  10   1      19989.52      19862.96       167.53 o
  -4  10   1      13696.88      13380.99       110.21 o
  -2  10   1      13040.73      12588.21        94.47 o
   0  10   1      48254.42      49932.51       350.80 o
   2  10   1      13099.90      12698.31        94.54 o
   4  10   1      13848.95      13560.68       106.50 o
   6  10   1      20763.54      20810.22       155.78 o
   8  10   1       5837.89       5756.45        63.34 o
  10  10   1       6217.73       6353.83       103.45 o
  -9  11   1       7800.93       7904.45        99.30 o
  -7  11   1      11581.89      11469.92        95.73 o
  -5  11   1      16220.77      16582.17       132.85 o
  -3  11   1      19399.67      19171.99       148.80 o
  -1  11   1      24831.62      24430.43       181.53 o
   1  11   1      25223.75      25052.75       178.68 o
   3  11   1      18859.39      18666.28       140.73 o
   5  11   1      17561.25      18033.99       133.82 o
   7  11   1      10368.88      10262.17        94.08 o
   9  11   1       7780.81       7914.61       101.85 o
  -8  12   1      10787.90      10852.79       107.60 o
  -6  12   1      20482.18      21076.66       175.73 o
  -4  12   1      14963.08      14917.26       122.34 o
  -2  12   1      32817.27      34022.04       242.33 o
   0  12   1      12178.37      11915.37        92.11 o
   2  12   1      32641.83      33715.50       242.70 o
   4  12   1      16612.65      16671.45       123.32 o
   6  12   1      19050.96      19595.17       164.08 o
   8  12   1      10755.76      10908.71       111.01 o
  -9  13   1       9062.86       9006.75       129.79 o
  -7  13   1      12027.40      12050.22       110.00 o
  -5  13   1      27887.16      27733.82       223.75 o
  -3  13   1      25470.17      25536.40       203.91 o
  -1  13   1      24061.45      24154.37       175.44 o
   1  13   1      23815.65      23987.09       175.78 o
   3  13   1      27743.79      27900.08       194.80 o
   5  13   1      26483.06      26246.87       219.96 o
   7  13   1      12000.08      12054.34       106.54 o
   9  13   1       9180.67       9098.41       124.79 o
  -8  14   1      12093.55      12251.67       139.75 o
  -6  14   1      14340.63      14186.49       119.24 o
  -4  14   1      18780.91      18857.40       151.22 o
  -2  14   1      22178.95      22069.53       174.82 o
   0  14   1       6399.98       6276.20        52.57 o
   2  14   1      24835.81      24940.24       173.13 o
   4  14   1      17802.30      17786.53       153.44 o
   6  14   1      14591.80      14415.27       124.27 o
   8  14   1      11993.78      12303.14       149.40 o
  -9  15   1       3244.09       3210.47       119.27 o
  -7  15   1      10620.48      10592.15       110.59 o
  -5  15   1      14190.03      13757.11       119.75 o
  -3  15   1      18991.99      18967.05       146.65 o
  -1  15   1      19618.99      19630.39       159.82 o
   1  15   1      21952.87      22113.78       155.79 o
   3  15   1      18899.83      18759.00       144.43 o
   5  15   1      14033.93      13648.75       114.54 o
   7  15   1      10438.99      10500.68       103.64 o
   9  15   1       3501.40       3322.34       126.49 o
  -8  16   1       3626.47       3622.49        73.13 o
  -6  16   1       7966.10       8026.17        87.20 o
  -4  16   1      10377.76      10599.93        97.31 o
  -2  16   1      14717.71      14337.50       116.47 o
   0  16   1      10318.51      10237.96        85.17 o
   2  16   1      14720.23      14277.81       113.21 o
   4  16   1      11090.33      11359.11        94.71 o
   6  16   1       7657.06       7739.90        81.54 o
   8  16   1       3900.92       3910.17        73.56 o
  -7  17   1       6168.48       6255.47        96.78 o
  -5  17   1      12887.56      12806.44       129.66 o
  -3  17   1      10726.06      10694.32        88.10 o
  -1  17   1      20099.84      20254.94       169.82 o
   1  17   1      20282.09      20578.96       167.12 o
   3  17   1       9885.74       9773.27        86.39 o
   5  17   1      13341.76      13249.92       125.56 o
   7  17   1       5931.80       5965.16        87.35 o
  -6  18   1       7677.59       7757.82       106.83 o
  -4  18   1       9063.50       8995.56        91.37 o
  -2  18   1      15912.06      15603.37       124.03 o
   0  18   1       6363.73       6220.65        63.37 o
   2  18   1      14985.32      14828.46       129.78 o
   4  18   1       8928.12       8768.33        94.19 o
   6  18   1       8144.98       8206.49       107.61 o
  -7  19   1       4821.97       4680.40       127.22 o
  -5  19   1       9851.72       9618.02       111.12 o
  -3  19   1       7172.51       7035.92        72.59 o
  -1  19   1       8973.16       8863.01        76.68 o
   1  19   1       8178.08       8016.13        74.07 o
   3  19   1       6944.74       6727.15        69.69 o
   5  19   1      10184.43      10075.85       108.95 o
   7  19   1       4988.46       5018.50       126.20 o
  -6  20   1       4306.99       4258.06        84.53 o
  -4  20   1       6090.00       5924.71        80.75 o
  -2  20   1       7640.46       7623.82        78.10 o
   0  20   1       3556.86       3568.51        48.96 o
   2  20   1       6992.72       7039.46        75.72 o
   4  20   1       6072.43       5939.93        78.17 o
   6  20   1       4092.76       4056.70        85.10 o
  -5  21   1       2930.62       2861.49        69.17 o
  -3  21   1       4125.54       4129.89        57.95 o
  -1  21   1       3335.98       3327.89        48.68 o
   1  21   1       3501.83       3523.71        50.29 o
   3  21   1       4128.08       4272.03        63.10 o
   5  21   1       2945.17       2841.22        66.10 o
  -4  22   1       2211.89       2253.90        64.04 o
  -2  22   1       3514.37       3526.61        56.56 o
   0  22   1       2827.27       2784.49        49.20 o
   2  22   1       3364.22       3266.47        56.71 o
   4  22   1       1914.26       1869.80        63.41 o
  -3  23   1       1946.79       2006.43        63.34 o
  -1  23   1       1075.32       1053.38        39.59 o
   1  23   1       1124.57       1087.19        40.89 o
   3  23   1       2066.37       1966.90        64.90 o
   0  24   1       1227.31       1182.16        49.43 o
   2   0   2      75139.73      78445.29       607.71 o
   4   0   2      52660.05      54442.86       413.28 o
   6   0   2      21118.23      21201.89       154.80 o
   8   0   2      12191.58      12118.27       112.04 o
  10   0   2       7107.35       7200.26        74.41 o
 -11   1   2       6360.95       6249.29       105.71 o
  -9   1   2       9166.55       9172.38        83.32 o
  -7   1   2      17522.17      17946.21       153.05 o
  -5   1   2      27478.50      27698.06       203.01 o
  -3   1   2      90443.76      94539.85       731.82 o
  -1   1   2      86970.57      90205.79       682.93 o
   1   1   2      90410.05      93322.51       684.89 o
   3   1   2      88214.98      91373.57       677.87 o
   5   1   2      26585.30      26853.58       184.31 o
   7   1   2      17047.35      17335.94       130.62 o
   9   1   2       9239.61       9292.80        92.41 o
  11   1   2       6555.43       6443.92        96.59 o
 -10   2   2       9574.55       9789.74        93.81 o
  -8   2   2      13786.96      13820.92       131.25 o
  -6   2   2      22742.89      23375.88       170.04 o
  -4   2   2      39968.15      41199.77       295.80 o
  -2   2   2       7947.95       7296.20        50.95 o
   0   2   2      70155.38      72127.40       548.47 o
   2   2   2       6667.75       5960.04        52.39 o
   4   2   2      40730.03      42069.46       296.31 o
   6   2   2      20491.86      20785.54       152.49 o
   8   2   2      14120.00      14154.02       112.49 o
  10   2   2       9478.82       9741.56       117.89 o
 -11   3   2       5525.12       5588.36        82.81 o
  -9   3   2      12099.62      12177.36       113.10 o
  -7   3   2      16746.69      16991.93       138.85 o
  -5   3   2      26154.74      26445.03       185.72 o
  -3   3   2      22025.07      21978.16       165.34 o
  -1   3   2      32846.14      32997.99       244.28 o
   1   3   2      32513.09      32562.62       228.48 o
   3   3   2      23936.02      24180.16       165.77 o
   5   3   2      24713.44      24895.82       182.23 o
   7   3   2      15880.59      16182.33       124.07 o
   9   3   2      12374.07      12556.66       109.63 o
  11   3   2       5368.66       5438.70       104.94 o
 -10   4   2       5989.73       6111.98        74.24 o
  -8   4   2      16866.48      16997.71       156.61 o
  -6   4   2      14116.03      14267.92       107.83 o
  -4   4   2      17977.22      17694.18       132.57 o
  -2   4   2      51621.37      53344.62       403.92 o
   0   4   2      12463.52      12305.38        90.97 o
   2   4   2      57047.54      59438.95       418.80 o
   4   4   2      17666.66      17417.77       129.86 o
   6   4   2      14625.42      14976.90       108.01 o
   8   4   2      16757.72      16818.81       134.14 o
  10   4   2       5703.01       5865.26        73.47 o
 -11   5   2       3250.04       3374.04        78.57 o
  -9   5   2       9083.36       9066.10        98.18 o
  -7   5   2      13381.86      13407.96       102.78 o
  -5   5   2      21112.90      21617.88       155.81 o
  -3   5   2      26032.98      26204.75       206.83 o
  -1   5   2      57378.21      58994.38       415.60 o
   1   5   2      59058.00      60540.92       422.14 o
   3   5   2      27263.00      27514.84       199.62 o
   5   5   2      19921.37      20198.81       155.36 o
   7   5   2      12422.21      12450.58       102.64 o
   9   5   2       8441.07       8394.90        83.40 o
  11   5   2       3304.50       3370.22        92.23 o
 -10   6   2       3972.28       4011.70        62.76 o
  -8   6   2      12251.52      12361.06       115.77 o
  -6   6   2       9600.46       9534.46        81.24 o
  -4   6   2      26355.21      27351.08       211.54 o
  -2   6   2      18464.44      18042.73       141.85 o
   0   6   2      40940.50      41553.69       295.15 o
   2   6   2      21524.08      21312.26       145.25 o
   4   6   2      28371.06      29474.29       215.57 o
   6   6   2      10443.26      10322.70        79.23 o
   8   6   2      12128.31      12238.04       110.43 o
  10   6   2       4322.15       4340.49        56.81 o
  -9   7   2       2823.72       2764.05        41.76 o
  -7   7   2      22031.77      21936.72       178.77 o
  -5   7   2      10479.45      10437.55        90.30 o
  -3   7   2      15439.22      15250.13       109.38 o
  -1   7   2      15814.13      15366.18       110.68 o
   1   7   2      15735.50      15295.52       112.54 o
   3   7   2      14693.49      14274.38       107.42 o
   5   7   2      11502.44      11542.38        86.18 o
   7   7   2      19478.83      19336.91       162.00 o
   9   7   2       2562.76       2498.20        37.26 o
 -10   8   2       2881.77       2777.83        59.52 o
  -8   8   2       3744.56       3679.44        45.75 o
  -6   8   2       9527.90       9217.61        82.31 o
  -4   8   2      17689.60      18188.97       145.43 o
  -2   8   2      10312.21      10011.75        86.61 o
   0   8   2      25382.31      25771.25       189.33 o
   2   8   2      13257.02      13101.87        96.82 o
   4   8   2      19227.13      19955.40       139.18 o
   6   8   2      11121.18      10923.45        80.19 o
   8   8   2       3832.81       3784.80        42.97 o
  10   8   2       2987.35       3015.76        54.79 o
  -9   9   2       1999.21       1949.58        39.52 o
  -7   9   2       5023.28       4573.90       134.29 o
  -5   9   2      11812.46      11970.60        98.77 o
  -3   9   2       6799.03       6697.34        53.84 o
  -1   9   2      18062.74      18207.59       134.96 o
   1   9   2      17624.54      17799.83       128.48 o
   3   9   2       6439.20       6215.91        54.02 o
   5   9   2      12187.67      12330.42        93.87 o
   7   9   2       3539.68       3491.51        44.60 o
   9   9   2       1617.27       1612.88        36.12 o
 -10  10   2        393.24        436.42        34.79 o
  -8  10   2       1523.32       1480.04        29.71 o
  -6  10   2        392.14        403.79        14.37 o
  -4  10   2       8175.22       7935.10        67.85 o
  -2  10   2      13292.96      13518.22       102.78 o
   0  10   2       7482.56       7083.37        55.95 o
   2  10   2      13790.46      14107.27       101.15 o
   4  10   2       8901.19       8753.95        69.90 o
   6  10   2        445.66        455.74        14.04 o
   8  10   2       2057.13       2031.92        32.50 o
  10  10   2        416.52        478.11        33.54 o
  -9  11   2       1369.39       1389.47        41.61 o
  -7  11   2        337.09        355.18        13.97 o
  -5  11   2       2569.18       2549.03        32.52 o
  -3  11   2       5799.88       5822.94        48.96 o
  -1  11   2       1056.11        813.55        60.70 o
   1  11   2        704.94        666.16        12.37 o
   3  11   2       5557.04       5552.96        47.26 o
   5  11   2       1826.18       1838.26        25.09 o
   7  11   2        314.66        345.34        12.69 o
   9  11   2       1126.68       1179.25        39.59 o
  -8  12   2       1553.46       1514.61        34.35 o
  -6  12   2         98.53        105.11        11.05 o
  -4  12   2       1461.54       1359.91        19.06 o
  -2  12   2        179.41        150.91         7.33 o
   0  12   2         10.01         25.15         5.32 o
   2  12   2        253.36        225.49         8.18 o
   4  12   2       1167.29       1057.93        19.83 o
   6  12   2         87.20        102.93        10.32 o
   8  12   2       1729.78       1674.08        33.66 o
  -9  13   2        877.26        904.87        43.98 o
  -7  13   2        600.01        612.38        22.27 o
  -5  13   2         96.33        114.13         9.70 o
  -3  13   2        278.64        271.65         9.91 o
  -1  13   2        145.18        153.74         7.93 o
   1  13   2        183.32        180.79         8.08 o
   3  13   2        209.93        190.87         8.34 o
   5  13   2         77.20         73.88         9.26 o
   7  13   2        602.20        638.48        20.34 o
   9  13   2        950.64        967.88        41.78 o
  -8  14   2          8.45          0.00        18.90 o
  -6  14   2        494.76        456.71        17.30 o
  -4  14   2         68.65         83.81         9.47 o
  -2  14   2        436.01        426.40        12.61 o
   0  14   2       2363.69       2443.99        28.33 o
   2  14   2        468.71        456.55        13.34 o
   4  14   2         84.77        104.41        10.27 o
   6  14   2        497.87        468.67        16.73 o
   8  14   2          4.54         57.57        19.85 o
  -7  15   2        317.51        333.78        19.00 o
  -5  15   2        881.82        817.33        22.00 o
  -3  15   2       2371.61       2184.75        30.31 o
  -1  15   2       2818.75       2823.18        30.12 o
   1  15   2       2384.92       2371.45        28.44 o
   3  15   2       2735.43       2568.10        29.83 o
   5  15   2        697.34        635.40        20.59 o
   7  15   2        205.49        249.64        17.41 o
  -8  16   2        701.70        753.73        37.82 o
  -6  16   2        433.95        414.58        19.26 o
  -4  16   2        820.70        783.79        20.79 o
  -2  16   2       4531.77       4394.14        48.74 o
   0  16   2        107.49        121.16         9.83 o
   2  16   2       5150.98       5024.98        47.13 o
   4  16   2        678.13        649.66        19.56 o
   6  16   2        498.11        503.07        20.19 o
   8  16   2        823.95        835.24        52.89 o
  -7  17   2       2155.92       2165.01        58.22 o
  -5  17   2       1710.22       1601.97        33.71 o
  -3  17   2       2310.99       2297.31        32.02 o
  -1  17   2       5607.69       5535.89        57.23 o
   1  17   2       5773.26       5736.96        57.69 o
   3  17   2       2402.99       2408.74        30.85 o
   5  17   2       1538.92       1481.94        34.87 o
   7  17   2       1847.51       1930.62        49.43 o
  -6  18   2       3588.23       3597.97        62.07 o
  -4  18   2       2495.85       2458.19        39.09 o
  -2  18   2       1983.15       1949.70        34.19 o
   0  18   2      10436.38      10682.51        99.89 o
   2  18   2       2630.15       2630.05        36.12 o
   4  18   2       2105.90       2118.31        41.75 o
   6  18   2       3532.76       3547.30        63.88 o
  -7  19   2       4534.36       4554.05       148.29 o
  -5  19   2       2649.23       2625.04        50.09 o
  -3  19   2       2334.99       2361.45        41.11 o
  -1  19   2       3186.84       3235.54        41.77 o
   1  19   2       3229.86       3287.54        39.63 o
   3  19   2       2323.02       2363.65        36.19 o
   5  19   2       2676.18       2755.30        52.81 o
   7  19   2       4172.91       4244.74       124.54 o
  -6  20   2       5009.17       5064.71       106.20 o
  -4  20   2       2283.88       2280.84        45.21 o
  -2  20   2       3764.40       3837.85        51.43 o
   0  20   2       1570.83       1630.63        36.45 o
   2  20   2       4033.59       4111.79        52.38 o
   4  20   2       2331.63       2350.38        46.88 o
   6  20   2       5172.97       5253.29        92.18 o
  -5  21   2       5521.11       5535.49       105.52 o
  -3  21   2       4886.51       4934.07        68.52 o
  -1  21   2       4805.89       4949.53        60.49 o
   1  21   2       4264.62       4335.95        58.62 o
   3  21   2       5583.18       5626.68        75.77 o
   5  21   2       5571.72       5614.82        88.60 o
  -4  22   2       6905.46       6791.14       115.29 o
  -2  22   2       7132.82       7363.82        87.08 o
   0  22   2       5857.47       5839.08        69.36 o
   2  22   2       6664.49       6857.91        90.38 o
   4  22   2       7882.71       7962.52       115.08 o
  -3  23   2       7647.43       7824.48       134.80 o
  -1  23   2       6597.39       6679.35        85.39 o
   1  23   2       6249.92       6370.96        84.76 o
   3  23   2       7872.62       7943.93       134.63 o
   0  24   2       5179.32       5322.76        89.89 o
   2   0   3       1621.52       1674.35        18.95 o
   4   0   3       1233.02       1280.33        15.85 o
   6   0   3        450.68        460.45         9.82 o
   8   0   3          0.38         11.34         8.01 o
  10   0   3         77.91         49.14        16.29 o
 -11   1   3        470.10        490.23        32.16 o
  -9   1   3        357.33        309.84        13.84 o
  -7   1   3        449.06        433.69        12.29 o
  -5   1   3        767.36        786.36        12.06 o
  -3   1   3       7611.17       7903.45        62.71 o
  -1   1   3      14834.23      15060.48       118.96 o
   1   1   3      15746.22      16308.76       111.14 o
   3   1   3       7052.54       7249.58        66.87 o
   5   1   3        680.10        694.98        12.35 o
   7   1   3        593.90        558.23        12.85 o
   9   1   3        462.06        429.77        17.37 o
  11   1   3        422.74        467.69        33.26 o
 -10   2   3       1039.88       1055.52        31.61 o
  -8   2   3         90.27         84.03         9.03 o
  -6   2   3       2340.59       2262.10        24.67 o
  -4   2   3        642.31        579.24         9.65 o
  -2   2   3      11573.25      12105.65        84.68 o
   0   2   3        645.92        700.22         8.29 o
   2   2   3      10155.08      10639.12        85.97 o
   4   2   3        606.46        539.50         9.32 o
   6   2   3       2231.56       2151.93        21.80 o
   8   2   3         36.70         40.90         8.75 o
  10   2   3       1233.49       1245.74        36.75 o
 -11   3   3       1166.45       1103.66        52.37 o
  -9   3   3        808.08        815.65        23.38 o
  -7   3   3       3867.50       3748.28        35.94 o
  -5   3   3       4721.93       4573.88        44.56 o
  -3   3   3      14145.09      14698.64       104.47 o
  -1   3   3        166.49        211.38         6.52 o
   1   3   3        248.82        286.06         6.81 o
   3   3   3      12890.99      13340.06       105.88 o
   5   3   3       5404.36       5282.94        40.50 o
   7   3   3       3771.60       3651.78        32.47 o
   9   3   3       1021.82       1028.21        23.45 o
  11   3   3       1030.95        976.11        54.54 o
 -10   4   3       2484.67       2412.35        42.88 o
  -8   4   3       5409.09       5266.89        57.25 o
  -6   4   3       5686.76       5553.94        49.12 o
  -4   4   3      21377.52      22148.68       180.08 o
  -2   4   3      12846.43      12813.34        94.58 o
   0   4   3        942.91        808.22        10.43 o
   2   4   3      11524.50      11216.63        92.39 o
   4   4   3      23097.47      24220.15       165.83 o
   6   4   3       5865.38       5707.99        46.04 o
   8   4   3       5885.42       5825.76        54.74 o
  10   4   3       2168.79       2100.85        43.81 o
 -11   5   3       1518.09       1493.25        66.42 o
  -9   5   3       4284.32       4307.84        55.49 o
  -7   5   3       3235.15       3179.98        33.00 o
  -5   5   3      16177.38      16030.48       126.77 o
  -3   5   3      12317.05      12066.76        92.88 o
  -1   5   3      15636.27      15175.44       112.33 o
   1   5   3      16223.55      15771.76       112.51 o
   3   5   3      11843.49      11613.87        89.12 o
   5   5   3      17474.19      17124.89       123.53 o
   7   5   3       3092.21       2993.81        29.58 o
   9   5   3       3923.23       3894.79        51.26 o
  11   5   3       1260.70       1158.70        71.26 o
 -10   6   3       1687.74       1730.35        40.62 o
  -8   6   3       8250.31       8068.54        80.02 o
  -6   6   3       5529.16       5506.39        51.98 o
  -4   6   3      14201.05      14103.08       107.05 o
  -2   6   3      30052.48      30794.60       233.94 o
   0   6   3       9075.97       8340.09        66.40 o
   2   6   3      32658.93      33524.03       227.05 o
   4   6   3      13715.21      13632.81       104.67 o
   6   6   3       6832.94       6847.35        54.56 o
   8   6   3       8600.88       8457.19        79.09 o
  10   6   3       1290.01       1333.97        47.98 o
  -9   7   3       2590.95       2582.05        44.69 o
  -7   7   3       8111.89       8041.81        69.68 o
  -5   7   3      16354.78      16399.07       124.76 o
  -3   7   3      13799.80      13017.50        98.72 o
  -1   7   3      32127.65      32365.69       226.43 o
   1   7   3      31750.37      31830.06       230.11 o
   3   7   3      13862.20      12986.14        92.57 o
   5   7   3      15839.98      15854.81       120.10 o
   7   7   3       7039.37       6996.73        64.93 o
   9   7   3       2790.83       2800.38        38.04 o
 -10   8   3       5346.09       5189.81        85.15 o
  -8   8   3       5306.72       5215.58        62.47 o
  -6   8   3      20864.22      20681.69       157.71 o
  -4   8   3      16538.33      16621.30       124.11 o
  -2   8   3      14644.96      13979.68       113.29 o
   0   8   3      42575.83      43645.21       301.89 o
   2   8   3      17029.29      16667.00       112.68 o
   4   8   3      15233.75      15302.60       123.04 o
   6   8   3      20253.19      20148.13       162.99 o
   8   8   3       5534.81       5344.53        55.64 o
  10   8   3       5513.82       5534.20        84.63 o
  -9   9   3       4316.52       4324.01        65.07 o
  -7   9   3      21905.44      21566.23       196.95 o
  -5   9   3      14420.09      14110.83       115.59 o
  -3   9   3      19963.58      20025.66       147.82 o
  -1   9   3      23845.20      23588.16       179.00 o
   1   9   3      26236.81      26543.72       179.87 o
   3   9   3      18220.15      17786.64       149.89 o
   5   9   3      16112.42      15938.02       118.07 o
   7   9   3      19033.70      18916.12       164.89 o
   9   9   3       5505.68       5406.54        62.68 o
 -10  10   3       4622.94       4648.88        88.15 o
  -8  10   3       8950.80       8685.85        82.30 o
  -6  10   3      15584.79      15468.40       129.29 o
  -4  10   3      15504.46      15590.41       119.25 o
  -2  10   3      24170.66      23903.78       179.81 o
   0  10   3      15913.42      14804.21       111.15 o
   2  10   3      25357.67      25199.96       171.93 o
   4  10   3      15319.44      15430.13       117.33 o
   6  10   3      14763.40      14563.57       118.57 o
   8  10   3       8603.15       8467.41        85.14 o
  10  10   3       4500.80       4576.08        76.06 o
  -9  11   3       7501.99       7505.85        97.63 o
  -7  11   3       8415.95       8578.02        75.64 o
  -5  11   3      16232.99      16509.68       135.82 o
  -3  11   3      21021.03      21102.61       156.29 o
  -1  11   3      18289.43      18055.76       140.04 o
   1  11   3      19024.84      18956.66       134.30 o
   3  11   3      21302.38      21617.17       161.20 o
   5  11   3      17079.89      17364.87       133.95 o
   7  11   3       7877.87       8034.39        73.79 o
   9  11   3       7475.70       7462.90        95.60 o
  -8  12   3       9139.18       9116.81        93.28 o
  -6  12   3      12073.98      12113.19       108.75 o
  -4  12   3      24770.08      25022.39       189.31 o
  -2  12   3      29508.29      30071.54       218.53 o
   0  12   3      27049.55      26914.86       188.66 o
   2  12   3      29343.01      29683.18       214.73 o
   4  12   3      25010.20      25193.38       189.27 o
   6  12   3      11636.00      11665.85       103.68 o
   8  12   3       8688.51       8796.77        90.44 o
  -9  13   3      13543.35      13609.86       185.20 o
  -7  13   3       9892.37       9870.07        98.78 o
  -5  13   3      15379.84      15528.35       129.93 o
  -3  13   3      27636.30      28130.92       218.40 o
  -1  13   3      17329.03      17405.60       127.13 o
   1  13   3      17337.29      17196.77       127.12 o
   3  13   3      28511.03      29085.30       207.67 o
   5  13   3      15687.42      15722.28       126.26 o
   7  13   3      10212.70      10336.69        96.30 o
   9  13   3      13295.78      13551.25       177.92 o
  -8  14   3       8780.88       8598.79       110.04 o
  -6  14   3      12930.66      12810.54       112.19 o
  -4  14   3      18585.92      18145.22       145.18 o
  -2  14   3      27767.44      28139.17       205.09 o
   0  14   3      23252.70      23350.63       174.44 o
   2  14   3      28116.78      28282.07       205.01 o
   4  14   3      19859.11      19252.64       149.36 o
   6  14   3      13054.77      12949.94       108.88 o
   8  14   3       8630.79       8780.46       106.58 o
  -7  15   3       8378.42       8395.98        93.93 o
  -5  15   3       9131.51       9072.84        86.82 o
  -3  15   3      10689.29      10507.85        89.63 o
  -1  15   3      14918.66      14893.75       122.28 o
   1  15   3      16039.36      15998.87       118.69 o
   3  15   3      11488.05      11264.15        94.42 o
   5  15   3       9629.43       9681.70        80.51 o
   7  15   3       8082.43       8162.16        82.34 o
  -8  16   3       4252.14       4137.72        77.95 o
  -6  16   3       8103.63       7963.97        95.26 o
  -4  16   3       9351.62       9275.46        83.78 o
  -2  16   3      15464.60      15285.97       130.15 o
   0  16   3      31208.77      31877.47       248.47 o
   2  16   3      16588.39      16505.91       128.50 o
   4  16   3       9537.62       9352.29        83.39 o
   6  16   3       8507.70       8373.28        88.70 o
   8  16   3       4076.45       4076.29        82.05 o
  -7  17   3       9233.14       9377.70       134.80 o
  -5  17   3       4773.57       4822.38        59.30 o
  -3  17   3      10429.94      10562.28        89.82 o
  -1  17   3      16149.87      16017.68       144.31 o
   1  17   3      18163.24      18185.64       146.10 o
   3  17   3       8890.18       8937.90        87.39 o
   5  17   3       4840.13       4955.19        65.97 o
   7  17   3       8570.71       8885.00       123.69 o
  -6  18   3      10034.69      10022.06       135.10 o
  -4  18   3       7774.95       7601.37        80.71 o
  -2  18   3      11473.49      11283.15        98.96 o
   0  18   3      22133.97      22534.67       177.94 o
   2  18   3      11083.37      11012.35        95.94 o
   4  18   3       7683.64       7520.17        85.02 o
   6  18   3       9557.06       9605.58       123.75 o
  -7  19   3       4731.14       4540.16       188.23 o
  -5  19   3       8196.18       8058.69       100.77 o
  -3  19   3       5851.61       5753.96        70.71 o
  -1  19   3       9623.94       9592.25        91.96 o
   1  19   3       8950.64       8774.02        84.86 o
   3  19   3       5590.92       5534.94        63.93 o
   5  19   3       7954.80       7978.85        95.40 o
   7  19   3       4631.65       4673.86       162.05 o
  -6  20   3       3134.83       2984.93        88.90 o
  -4  20   3       4703.66       4586.23        66.49 o
  -2  20   3       9939.68       9996.04        99.69 o
   0  20   3       2627.27       2651.36        43.64 o
   2  20   3       9346.83       9370.45        98.15 o
   4  20   3       4711.77       4606.42        67.39 o
   6  20   3       3110.27       3169.50        78.96 o
  -5  21   3       2328.48       2306.86        67.02 o
  -3  21   3       5884.89       5945.15        75.40 o
  -1  21   3       4140.20       4110.75        55.32 o
   1  21   3       3528.10       3499.06        51.60 o
   3  21   3       5813.01       6042.53        79.04 o
   5  21   3       2420.97       2419.02        64.32 o
  -4  22   3       3280.26       3098.46        69.23 o
  -2  22   3       3107.80       3097.31        54.14 o
   0  22   3       2298.85       2245.39        44.71 o
   2  22   3       2710.33       2739.92        56.01 o
   4  22   3       2989.75       2999.30        75.38 o
  -3  23   3       2537.09       2560.44        72.45 o
  -1  23   3       1281.28       1377.03        44.87 o
   1  23   3       1581.50       1727.15        47.34 o
   3  23   3       2200.21       2176.50        76.38 o
   0  24   3        766.67        714.93        36.70 o
   0   0   4      22453.99      22083.74       220.19 o
   2   0   4      52326.97      52931.02       386.83 o
   4   0   4      24912.12      24099.04       194.68 o
   6   0   4      30758.79      31623.69       260.99 o
   8   0   4      12464.07      12340.36       114.43 o
  10   0   4      11760.19      11917.34       121.06 o
 -11   1   4       5773.20       5742.16       100.13 o
  -9   1   4       5202.92       5279.38        59.08 o
  -7   1   4      22942.21      22989.92       192.28 o
  -5   1   4      47928.27      50223.28       404.33 o
  -3   1   4      62219.77      64097.43       504.79 o
  -1   1   4     119686.23     126192.88       904.49 o
   1   1   4     117567.63     124752.20       875.36 o
   3   1   4      59713.91      61578.74       485.03 o
   5   1   4      47397.13      49449.70       396.24 o
   7   1   4      22688.83      22773.30       181.08 o
   9   1   4       5171.55       5300.73        58.85 o
  11   1   4       6319.81       6301.84       105.00 o
 -10   2   4       8280.85       8336.76        98.17 o
  -8   2   4      17068.79      17183.06       142.19 o
  -6   2   4      21993.30      22067.19       162.88 o
  -4   2   4      26884.18      27023.35       222.27 o
  -2   2   4      42325.30      43326.44       290.12 o
   0   2   4        249.87        299.61         6.58 o
   2   2   4      35657.32      35951.34       279.95 o
   4   2   4      26004.91      26163.58       197.64 o
   6   2   4      20802.91      20608.93       172.41 o
   8   2   4      16116.41      16258.01       151.10 o
  10   2   4       8288.67       8219.22       100.95 o
 -11   3   4       3004.46       3121.36        86.80 o
  -9   3   4      10271.66      10409.68       103.57 o
  -7   3   4      12164.42      12184.41       106.67 o
  -5   3   4      32360.41      33006.82       256.13 o
  -3   3   4      39015.23      40166.54       307.65 o
  -1   3   4      23489.36      23349.67       181.33 o
   1   3   4      24969.97      24886.82       181.43 o
   3   3   4      37739.25      38981.06       281.30 o
   5   3   4      33320.77      34680.88       261.18 o
   7   3   4      12687.61      12690.19       101.49 o
   9   3   4      10003.80      10142.35       105.06 o
  11   3   4       3525.11       3695.93        94.89 o
 -10   4   4       3910.91       4023.80        64.81 o
  -8   4   4      15016.73      15039.61       123.70 o
  -6   4   4      10831.57      10578.13        83.23 o
  -4   4   4      43245.71      45418.95       359.67 o
  -2   4   4      25623.86      25412.14       177.50 o
   0   4   4      18611.12      17935.62       135.98 o
   2   4   4      22761.91      22311.93       173.55 o
   4   4   4      44541.99      46873.38       324.00 o
   6   4   4       9889.96       9665.64        80.57 o
   8   4   4      14227.18      14274.80       131.24 o
  10   4   4       3844.53       3908.71        61.48 o
 -11   5   4       4886.99       4848.24       127.12 o
  -9   5   4       5504.41       5521.63        68.03 o
  -7   5   4       8216.47       8244.70        71.04 o
  -5   5   4      25547.10      26741.50       216.79 o
  -3   5   4      23803.96      24595.01       197.69 o
  -1   5   4      35033.41      35037.12       251.50 o
   1   5   4      35382.90      35543.88       247.55 o
   3   5   4      26160.68      27422.05       188.18 o
   5   5   4      25890.99      26873.46       188.86 o
   7   5   4       8527.31       8524.75        71.53 o
   9   5   4       6395.04       6382.85        66.73 o
  11   5   4       4533.83       4490.65       116.71 o
 -10   6   4       6263.50       6424.86        90.26 o
  -8   6   4       3993.76       4030.80        41.61 o
  -6   6   4      22103.16      22279.42       184.19 o
  -4   6   4      17488.73      17875.61       126.08 o
  -2   6   4      31607.25      32102.43       245.16 o
   0   6   4      39677.10      40092.91       276.75 o
   2   6   4      34312.02      35338.55       241.95 o
   4   6   4      14920.65      15013.67       118.64 o
   6   6   4      22207.43      22354.09       161.65 o
   8   6   4       3518.46       3537.74        46.68 o
  10   6   4       6102.75       6220.24        95.05 o
  -9   7   4       5363.31       5317.03        65.87 o
  -7   7   4      11781.22      11818.03       108.55 o
  -5   7   4       6493.17       6522.36        56.51 o
  -3   7   4      13271.95      13094.03       103.48 o
  -1   7   4      18889.41      18927.25       145.69 o
   1   7   4      22146.44      22640.61       151.38 o
   3   7   4      14275.38      14250.08        99.39 o
   5   7   4       7211.76       7216.23        56.39 o
   7   7   4      11882.58      11827.29        96.06 o
   9   7   4       5947.25       5993.27        64.10 o
 -10   8   4       4640.73       4692.47        84.98 o
  -8   8   4       3693.27       3675.61        44.74 o
  -6   8   4      11628.25      11304.34        90.47 o
  -4   8   4       4289.53       3968.78        40.18 o
  -2   8   4      14873.24      14693.22       116.69 o
   0   8   4      28888.94      30128.94       213.91 o
   2   8   4      16181.29      16230.59       113.47 o
   4   8   4       4862.02       4564.82        37.24 o
   6   8   4      11141.97      10905.38        88.54 o
   8   8   4       3817.49       3772.53        42.09 o
  10   8   4       4217.43       4275.67        78.93 o
  -9   9   4       3339.75       3225.50        49.58 o
  -7   9   4       4498.67       4478.78        46.92 o
  -5   9   4       2096.35       2038.51        31.51 o
  -3   9   4      10907.11      11019.04        86.20 o
  -1   9   4      14599.64      14190.98       110.50 o
   1   9   4      15027.54      14823.74       105.54 o
   3   9   4      11431.66      11489.95        88.01 o
   5   9   4       3370.00       3346.96        46.24 o
   7   9   4       4302.19       4284.92        47.05 o
   9   9   4       3382.09       3251.52        46.89 o
 -10  10   4       1238.94       1286.84        54.16 o
  -8  10   4       2110.72       2034.39        34.10 o
  -6  10   4        623.50        621.72        20.44 o
  -4  10   4       2449.46       2360.52        25.09 o
  -2  10   4      10074.97       9921.41        76.65 o
   0  10   4      14965.10      15661.77       114.01 o
   2  10   4       9662.15       9550.96        72.79 o
   4  10   4       2219.88       2148.31        24.67 o
   6  10   4        406.80        427.24        16.07 o
   8  10   4       1960.63       1830.07        31.68 o
  10  10   4       1090.53       1215.61        58.90 o
  -9  11   4       3163.84       3039.22        59.69 o
  -7  11   4        394.80        382.40        17.33 o
  -5  11   4        448.52        447.75        14.90 o
  -3  11   4       2825.92       2725.37        27.69 o
  -1  11   4       4725.92       4785.61        39.34 o
   1  11   4       3934.48       3964.20        38.59 o
   3  11   4       2521.63       2429.49        26.59 o
   5  11   4        570.98        564.45        15.50 o
   7  11   4        149.33        149.49        15.12 o
   9  11   4       3331.69       3217.50        56.17 o
  -8  12   4         48.11         61.79        15.47 o
  -6  12   4        318.98        337.95        15.17 o
  -4  12   4       1239.18       1186.01        19.23 o
  -2  12   4        971.19        984.69        18.45 o
   0  12   4        900.17        897.13        15.82 o
   2  12   4        694.51        714.46        14.06 o
   4  12   4        912.94        882.19        17.59 o
   6  12   4        244.26        260.55        11.97 o
   8  12   4         26.83         51.84        14.95 o
  -9  13   4        245.49        346.07        28.39 o
  -7  13   4        269.67        272.82        16.54 o
  -5  13   4         34.20         41.31        10.03 o
  -3  13   4        597.05        582.31        14.90 o
  -1  13   4        474.39        499.97        13.01 o
   1  13   4        579.01        581.12        13.37 o
   3  13   4        503.69        477.94        14.10 o
   5  13   4         62.08         79.76        10.30 o
   7  13   4        305.77        324.57        16.82 o
   9  13   4        262.86        349.72        29.50 o
  -8  14   4         72.24         83.04        22.58 o
  -6  14   4         51.20         61.38        12.66 o
  -4  14   4         21.30         30.13         8.94 o
  -2  14   4        245.65        245.21        10.04 o
   0  14   4       1107.97       1135.78        17.86 o
   2  14   4        239.33        241.22         9.55 o
   4  14   4         29.33         61.46         8.35 o
   6  14   4         39.44         58.73        12.25 o
   8  14   4         77.65         95.65        20.44 o
  -7  15   4         15.75         29.30        18.32 o
  -5  15   4        573.84        547.86        17.46 o
  -3  15   4        729.66        659.20        18.14 o
  -1  15   4        577.17        557.23        19.45 o
   1  15   4        395.87        389.57        13.15 o
   3  15   4        817.50        754.20        18.46 o
   5  15   4        497.67        446.00        15.50 o
   7  15   4         48.22         85.57        16.33 o
  -8  16   4        791.30        701.97        36.87 o
  -6  16   4        302.90        351.41        21.84 o
  -4  16   4       2018.98       1882.32        30.09 o
  -2  16   4        691.31        648.98        18.93 o
   0  16   4         23.65         37.15         9.88 o
   2  16   4        892.20        845.34        20.95 o
   4  16   4       1743.39       1627.53        28.02 o
   6  16   4        468.44        532.06        22.52 o
   8  16   4        765.95        788.08        41.32 o
  -7  17   4        771.14        767.36        40.98 o
  -5  17   4       2207.08       2191.21        36.86 o
  -3  17   4       5727.21       5508.45        54.91 o
  -1  17   4       5927.61       5950.75        59.00 o
   1  17   4       5381.59       5389.91        58.52 o
   3  17   4       5941.27       5749.43        57.17 o
   5  17   4       2206.47       2234.51        43.07 o
   7  17   4        691.33        699.16        33.21 o
  -6  18   4       2078.23       2127.77        57.03 o
  -4  18   4       3107.42       3116.94        46.21 o
  -2  18   4       1632.47       1592.21        28.04 o
   0  18   4       5024.51       5014.69        54.57 o
   2  18   4       1589.01       1577.90        27.54 o
   4  18   4       2554.65       2623.27        44.01 o
   6  18   4       1970.22       2031.27        53.27 o
  -5  19   4       2494.67       2445.58        55.43 o
  -3  19   4       3766.35       3780.63        53.13 o
  -1  19   4       5189.28       5188.24        59.67 o
   1  19   4       5013.81       5040.60        55.30 o
   3  19   4       3649.99       3635.40        51.64 o
   5  19   4       2558.54       2543.48        53.41 o
  -6  20   4       3608.66       3572.49       107.62 o
  -4  20   4       2165.67       2193.11        49.04 o
  -2  20   4       1816.67       1921.16        39.82 o
   0  20   4       7178.22       7260.54        77.80 o
   2  20   4       1697.26       1830.34        36.86 o
   4  20   4       2479.22       2521.67        50.04 o
   6  20   4       3340.84       3349.50       106.11 o
  -5  21   4       3182.30       3057.44        80.92 o
  -3  21   4       3518.47       3735.61        61.73 o
  -1  21   4       6720.65       6735.79        79.94 o
   1  21   4       6735.64       6882.48        78.26 o
   3  21   4       4438.84       4649.72        68.26 o
   5  21   4       3243.95       3230.15        78.63 o
  -4  22   4       2382.35       2380.05        67.99 o
  -2  22   4      10510.97      10863.84       126.51 o
   0  22   4       6431.58       6530.70        80.26 o
   2  22   4      10959.53      11354.56       135.74 o
   4  22   4       2488.84       2480.00        71.24 o
  -3  23   4       6635.53       6812.48       121.91 o
  -1  23   4       5858.36       5944.96        81.58 o
   1  23   4       5786.29       5849.56        84.05 o
   3  23   4       7071.74       7454.79       130.36 o
   2   0   5        190.76        232.01         6.50 o
   4   0   5        249.17        255.49         8.39 o
   6   0   5          0.40         13.00         6.21 o
   8   0   5          2.53          8.63         8.43 o
  10   0   5         32.51          0.00        17.26 o
 -11   1   5        609.88        682.97        44.16 o
  -9   1   5        181.23        166.02        13.48 o
  -7   1   5        815.07        806.44        16.58 o
  -5   1   5       1208.17       1255.02        18.46 o
  -3   1   5       1475.28       1537.54        16.63 o
  -1   1   5       1925.73       1876.36        20.69 o
   1   1   5       2207.31       2189.58        18.29 o
   3   1   5       1214.24       1282.62        16.13 o
   5   1   5       1070.72       1148.43        16.95 o
   7   1   5        748.81        748.41        18.28 o
   9   1   5        239.40        209.08        13.90 o
  11   1   5        504.66        585.21        46.43 o
 -10   2   5        340.91        341.70        20.56 o
  -8   2   5         30.50         58.04         9.55 o
  -6   2   5       3831.39       3835.83        38.22 o
  -4   2   5        250.23        290.40         9.93 o
  -2   2   5       6115.97       6329.99        52.95 o
   0   2   5       1349.38       1280.99        13.22 o
   2   2   5       6125.96       6365.01        49.43 o
   4   2   5         79.62        107.60         6.91 o
   6   2   5       3722.47       3783.07        37.97 o
   8   2   5         91.96        120.12        10.79 o
  10   2   5        258.73        287.47        20.60 o
 -11   3   5       1118.14       1200.89        64.96 o
  -9   3   5        564.50        564.28        18.73 o
  -7   3   5       3771.25       3547.59        35.83 o
  -5   3   5       4665.41       4703.80        43.95 o
  -3   3   5       1791.31       1582.93        15.15 o
  -1   3   5       2475.07       2414.44        39.81 o
   1   3   5       3410.64       3312.31        33.40 o
   3   3   5       1525.95       1278.16        14.94 o
   5   3   5       5168.01       5193.20        45.18 o
   7   3   5       3432.53       3232.40        36.56 o
   9   3   5        621.05        617.26        22.29 o
  11   3   5       1386.16       1450.00        69.31 o
 -10   4   5        652.67        637.60        31.85 o
  -8   4   5       4634.98       4520.28        44.38 o
  -6   4   5       7340.34       7324.99        60.78 o
  -4   4   5      18232.10      18776.14       156.66 o
  -2   4   5      10181.61       9815.07        77.31 o
   0   4   5      12928.02      12445.44        92.82 o
   2   4   5      10451.12      10133.46        77.15 o
   4   4   5      19694.40      20443.19       149.04 o
   6   4   5       7173.32       7062.34        60.67 o
   8   4   5       4221.98       4118.27        44.26 o
  10   4   5        765.25        728.26        32.00 o
  -9   5   5       3177.76       3077.45        39.04 o
  -7   5   5       4111.15       3955.84        39.96 o
  -5   5   5      18254.40      18413.77       148.03 o
  -3   5   5      10750.64      10528.40        88.34 o
  -1   5   5       9063.32       8545.23        70.40 o
   1   5   5      10319.43       9919.48        69.80 o
   3   5   5      12287.94      12216.71        84.52 o
   5   5   5      20179.99      20562.12       142.55 o
   7   5   5       3743.70       3630.93        39.30 o
   9   5   5       3222.41       3160.21        43.23 o
 -10   6   5       1584.55       1671.14        44.10 o
  -8   6   5       7618.10       7441.39        69.77 o
  -6   6   5       3383.42       3415.92        37.12 o
  -4   6   5      26385.83      27663.09       216.74 o
  -2   6   5       8615.35       7890.03        64.01 o
   0   6   5       6055.78       5421.58        43.23 o
   2   6   5       9226.25       8515.10        62.41 o
   4   6   5      26757.62      28050.28       208.99 o
   6   6   5       3219.31       3238.82        31.64 o
   8   6   5       7271.56       7118.81        70.05 o
  10   6   5       1332.50       1367.50        49.17 o
  -9   7   5       4483.81       4487.93        57.67 o
  -7   7   5       6285.04       6099.20        60.65 o
  -5   7   5      19234.17      19215.61       155.33 o
  -3   7   5      21722.04      22125.24       167.64 o
  -1   7   5      13723.27      12817.90        94.38 o
   1   7   5      13688.27      12854.35        94.30 o
   3   7   5      21031.27      21437.34       156.47 o
   5   7   5      20474.59      20584.26       143.16 o
   7   7   5       5745.73       5582.88        51.12 o
   9   7   5       5519.95       5522.53        65.75 o
 -10   8   5       4579.83       4503.19        77.83 o
  -8   8   5       7730.60       7701.93        80.68 o
  -6   8   5      11400.49      11213.23        96.12 o
  -4   8   5      24098.13      24722.93       178.65 o
  -2   8   5      21384.37      21336.90       157.17 o
   0   8   5       3110.95       2479.03        23.84 o
   2   8   5      20881.00      20850.53       151.94 o
   4   8   5      20919.88      21474.10       165.30 o
   6   8   5      11382.14      11202.49        87.68 o
   8   8   5       7935.54       7878.74        71.76 o
  10   8   5       4112.58       4038.37        82.92 o
  -9   9   5       3401.93       3399.88        50.91 o
  -7   9   5      15190.32      14835.98       137.87 o
  -5   9   5      20533.17      20161.14       153.54 o
  -3   9   5      17231.51      16865.07       120.61 o
  -1   9   5      27107.67      27498.37       194.09 o
   1   9   5      27815.41      28538.66       200.37 o
   3   9   5      15593.56      15207.24       119.74 o
   5   9   5      19853.33      19464.81       142.96 o
   7   9   5      16674.19      16443.62       130.40 o
   9   9   5       3268.52       3297.67        54.49 o
 -10  10   5       5271.01       5361.76       109.17 o
  -8  10   5       7056.69       7202.74        79.61 o
  -6  10   5      13498.85      13329.50       108.01 o
  -4  10   5      14790.69      14998.65       118.12 o
  -2  10   5      14977.03      14425.22       105.61 o
   0  10   5      22475.80      22629.21       169.50 o
   2  10   5      12905.16      12294.00       100.73 o
   4  10   5      14713.62      14906.49       112.17 o
   6  10   5      12635.70      12306.53       113.26 o
   8  10   5       7718.55       7878.45        73.08 o
  10  10   5       4982.68       5079.63       117.33 o
  -9  11   5       5044.55       5037.23        81.95 o
  -7  11   5      11421.79      11479.52       102.36 o
  -5  11   5      14414.19      14200.89       118.97 o
  -3  11   5      19045.57      18894.39       133.62 o
  -1  11   5      28711.38      29324.49       212.56 o
   1  11   5      29263.44      29894.69       213.26 o
   3  11   5      17203.25      17063.51       135.05 o
   5  11   5      15294.86      15043.10       128.15 o
   7  11   5      11334.08      11440.12       101.80 o
   9  11   5       5563.39       5599.54        79.69 o
  -8  12   5      10972.44      11043.21       111.35 o
  -6  12   5       9761.10       9851.30        86.22 o
  -4  12   5      18066.37      17799.22       135.74 o
  -2  12   5      28243.52      28786.51       212.15 o
   0  12   5      27816.88      28025.19       209.27 o
   2  12   5      26809.71      27033.59       195.04 o
   4  12   5      18049.53      17911.51       140.12 o
   6  12   5       9205.36       9393.43        83.07 o
   8  12   5      11063.93      11149.39       107.29 o
  -9  13   5      10794.02      10500.51       148.11 o
  -7  13   5       9892.30       9973.36       101.21 o
  -5  13   5      13788.61      13860.35       118.54 o
  -3  13   5      24652.47      24429.41       181.16 o
  -1  13   5      25484.29      26150.35       192.41 o
   1  13   5      26261.04      26791.96       189.85 o
   3  13   5      24294.10      24140.77       184.02 o
   5  13   5      13821.79      14053.95       125.55 o
   7  13   5       9773.84      10046.35        95.24 o
   9  13   5      11306.12      11168.09       155.22 o
  -8  14   5       9153.54       9052.34       121.62 o
  -6  14   5      10284.74      10233.48        98.46 o
  -4  14   5      18602.85      18088.61       146.48 o
  -2  14   5      18588.47      18613.25       143.32 o
   0  14   5      30209.45      30782.27       226.72 o
   2  14   5      18934.10      18943.89       136.40 o
   4  14   5      19133.27      18820.25       151.69 o
   6  14   5      10669.58      10820.95       104.33 o
   8  14   5       8641.24       8637.96       116.77 o
  -7  15   5       6898.48       6796.63        92.98 o
  -5  15   5       6825.62       6919.96        67.82 o
  -3  15   5      15204.32      15035.15       127.51 o
  -1  15   5      13343.82      13237.53       115.07 o
   1  15   5      14675.58      14547.10       105.07 o
   3  15   5      15802.30      15711.69       122.80 o
   5  15   5       7508.48       7580.70        69.65 o
   7  15   5       7188.07       7091.46        80.68 o
  -8  16   5       3636.18       3604.18        90.76 o
  -6  16   5       8608.87       8529.08        94.06 o
  -4  16   5      10085.97      10033.01        90.23 o
  -2  16   5       8211.02       8213.19        76.35 o
   0  16   5      27948.89      28096.66       213.35 o
   2  16   5       8334.26       8303.82        74.06 o
   4  16   5      10446.49      10344.54        93.36 o
   6  16   5       8896.90       8894.66        95.81 o
   8  16   5       3704.22       3593.09        84.40 o
  -7  17   5       5768.15       5647.77       104.17 o
  -5  17   5       5458.99       5543.98        67.06 o
  -3  17   5      11495.29      11413.15        92.63 o
  -1  17   5      13631.83      13516.50       115.76 o
   1  17   5      12807.94      12741.09       117.15 o
   3  17   5      11187.62      11190.41        97.05 o
   5  17   5       5575.03       5733.13        70.13 o
   7  17   5       5573.94       5400.17        88.44 o
  -6  18   5       7186.88       6928.01       108.26 o
  -4  18   5       7928.24       7859.50        84.73 o
  -2  18   5       9110.40       9110.48        80.33 o
   0  18   5      16643.06      16516.25       137.18 o
   2  18   5       8262.39       8268.50        78.11 o
   4  18   5       7955.71       7919.48        82.01 o
   6  18   5       6921.81       6579.33        89.75 o
  -5  19   5       4439.59       4226.17        74.12 o
  -3  19   5      10978.97      11021.55       107.43 o
  -1  19   5       9143.74       9127.57        87.17 o
   1  19   5       9404.41       9332.90        86.54 o
   3  19   5      10156.61      10257.68       109.06 o
   5  19   5       4547.21       4336.71        67.65 o
  -6  20   5       3301.25       3483.80       122.68 o
  -4  20   5       3484.38       3311.27        62.72 o
  -2  20   5       6208.38       6375.92        81.53 o
   0  20   5       4720.90       4782.04        59.06 o
   2  20   5       6946.97       7107.81        75.22 o
   4  20   5       3317.70       3187.24        55.51 o
   6  20   5       3496.21       3529.31       114.15 o
  -5  21   5       3304.30       3329.91        89.61 o
  -3  21   5       3641.42       3639.62        70.24 o
  -1  21   5       5909.36       5898.23        72.09 o
   1  21   5       5828.69       5862.19        73.36 o
   3  21   5       3757.32       3645.25        63.03 o
   5  21   5       3059.87       3017.66        92.99 o
  -4  22   5       2816.78       2832.59        74.67 o
  -2  22   5       2297.33       2390.54        62.53 o
   0  22   5       3415.09       3469.27        57.24 o
   2  22   5       2950.96       2962.65        56.53 o
   4  22   5       2614.39       2613.83        86.29 o
  -1  23   5       1894.58       1820.04        56.69 o
   1  23   5       1878.09       1845.49        53.21 o
   0   0   6      34733.33      34688.31       354.75 o
   2   0   6     101509.12     107780.22       774.90 o
   4   0   6      28061.40      27995.10       221.68 o
   6   0   6      40290.36      42508.24       334.92 o
   8   0   6       8294.82       8314.83        84.96 o
  10   0   6       7804.97       7801.72        97.10 o
 -11   1   6       8542.28       8858.45       177.34 o
  -9   1   6       7134.29       7262.98        72.89 o
  -7   1   6      22611.47      22369.94       191.74 o
  -5   1   6      34947.26      35741.41       291.05 o
  -3   1   6      26712.14      27229.97       192.37 o
  -1   1   6      32444.18      32927.64       233.10 o
   1   1   6      30045.66      30250.38       228.37 o
   3   1   6      23172.47      23375.30       184.41 o
   5   1   6      34301.67      35116.13       284.64 o
   7   1   6      21732.48      21662.58       186.41 o
   9   1   6       7171.59       7342.33        78.13 o
  11   1   6       9330.95       9632.93       181.65 o
 -10   2   6       6075.31       6074.09        87.53 o
  -8   2   6      12493.51      12541.29       110.21 o
  -6   2   6      21931.08      22457.53       175.82 o
  -4   2   6      31559.02      32182.53       251.53 o
  -2   2   6      70390.51      73657.65       512.59 o
   0   2   6      23100.32      22720.28       166.04 o
   2   2   6      63423.57      66691.45       495.02 o
   4   2   6      32528.71      33197.12       257.93 o
   6   2   6      20424.82      20796.28       174.97 o
   8   2   6      12271.80      12450.59       115.29 o
  10   2   6       7191.36       7285.05        95.23 o
  -9   3   6      10891.54      11012.19       104.81 o
  -7   3   6      10503.50      10255.77        92.79 o
  -5   3   6      23570.99      24210.85       187.67 o
  -3   3   6      16830.26      16383.09       115.66 o
  -1   3   6      18762.76      18612.84       143.61 o
   1   3   6      19786.18      19773.25       138.99 o
   3   3   6      14069.76      13410.03       108.62 o
   5   3   6      22974.35      23662.12       184.25 o
   7   3   6      10982.76      10880.32        94.85 o
   9   3   6      10667.41      10688.42       108.37 o
 -10   4   6       5992.67       5967.42        89.56 o
  -8   4   6       8475.25       8510.65        83.00 o
  -6   4   6      13120.00      12980.71       105.77 o
  -4   4   6      22418.12      23033.37       175.50 o
  -2   4   6      55041.43      57339.60       400.81 o
   0   4   6      38355.86      38743.41       275.72 o
   2   4   6      53629.75      55692.62       400.45 o
   4   4   6      21829.32      22412.46       165.20 o
   6   4   6      13986.25      13950.96       111.79 o
   8   4   6       8475.18       8478.69        83.68 o
  10   4   6       6317.15       6297.12        96.01 o
  -9   5   6      11370.72      11565.51       114.09 o
  -7   5   6       7302.99       7305.28        66.34 o
  -5   5   6       9579.29       9482.29        78.66 o
  -3   5   6      35087.34      36866.41       263.06 o
  -1   5   6      25106.39      24715.49       186.40 o
   1   5   6      26325.50      26164.92       180.68 o
   3   5   6      33364.59      35217.46       262.53 o
   5   5   6       9548.92       9502.11        73.84 o
   7   5   6       8727.81       8793.18        73.70 o
   9   5   6      12013.63      12064.74       111.21 o
 -10   6   6       5667.60       5852.25       108.67 o
  -8   6   6       4957.49       4852.62        51.93 o
  -6   6   6      13401.42      13301.67       111.91 o
  -4   6   6      15721.63      15814.41       119.76 o
  -2   6   6      37052.99      39224.97       270.10 o
   0   6   6      34044.25      34690.99       248.48 o
   2   6   6      35489.09      37375.63       274.12 o
   4   6   6      14023.81      13971.25       108.89 o
   6   6   6      13315.51      13293.75       103.85 o
   8   6   6       5415.48       5335.03        52.30 o
  10   6   6       5437.00       5592.17        96.08 o
  -9   7   6       4259.18       4322.02        55.49 o
  -7   7   6       9053.31       8983.48        89.61 o
  -5   7   6       8111.96       8214.41        69.26 o
  -3   7   6      15954.24      15993.48       129.71 o
  -1   7   6      15069.05      14701.10       106.44 o
   1   7   6      14195.46      13848.35       104.39 o
   3   7   6      16924.46      17222.57       130.45 o
   5   7   6       8110.11       8169.20        66.85 o
   7   7   6      10709.94      10576.49        89.38 o
   9   7   6       4587.82       4685.74        59.65 o
 -10   8   6       4230.82       4190.27        74.82 o
  -8   8   6       1686.17       1754.52        30.67 o
  -6   8   6      15686.69      15455.73       135.10 o
  -4   8   6       4164.30       4096.92        41.12 o
  -2   8   6      13693.33      14079.18       102.90 o
   0   8   6      10883.00      11108.15        85.94 o
   2   8   6      12467.58      12722.81        99.09 o
   4   8   6       4864.90       4810.24        39.55 o
   6   8   6      15158.98      14903.88       115.15 o
   8   8   6       1596.60       1622.58        28.91 o
  10   8   6       3959.37       3847.13        83.95 o
  -9   9   6       2026.76       1987.07        41.64 o
  -7   9   6       3643.13       3569.64        45.57 o
  -5   9   6       6662.70       6524.80        66.78 o
  -3   9   6       8571.56       8485.86        69.36 o
  -1   9   6       9172.50       9017.72        72.95 o
   1   9   6       9762.21       9659.75        71.08 o
   3   9   6       8753.01       8657.20        69.74 o
   5   9   6       7913.86       7796.60        58.56 o
   7   9   6       4333.93       4226.03        42.40 o
   9   9   6       1933.90       1969.46        44.79 o
 -10  10   6       1416.78       1475.66        99.99 o
  -8  10   6       1113.44       1146.24        29.95 o
  -6  10   6       4855.07       4894.91        49.35 o
  -4  10   6       1968.71       1891.30        25.18 o
  -2  10   6       3571.49       3516.17        32.01 o
   0  10   6       3476.64       3504.57        33.17 o
   2  10   6       3163.67       3136.66        30.82 o
   4  10   6       1496.23       1423.47        20.83 o
   6  10   6       4508.07       4545.42        44.05 o
   8  10   6        842.68        897.42        27.70 o
  10  10   6       1329.06       1366.99        83.25 o
  -9  11   6       1027.04        920.29        38.99 o
  -7  11   6       1380.80       1341.58        27.88 o
  -5  11   6       1227.56       1144.59        22.32 o
  -3  11   6       3288.20       3038.88        30.94 o
  -1  11   6       2787.95       2831.02        28.04 o
   1  11   6       2998.18       3030.73        29.94 o
   3  11   6       2698.28       2507.53        29.59 o
   5  11   6       1430.68       1333.88        21.80 o
   7  11   6       1047.65       1044.44        25.53 o
   9  11   6       1368.01       1213.47        48.92 o
  -8  12   6       1274.11       1198.91        35.31 o
  -6  12   6         94.28        126.78        11.69 o
  -4  12   6       1206.83       1222.99        24.95 o
  -2  12   6        417.47        410.98        13.09 o
   0  12   6        509.47        533.17        13.02 o
   2  12   6        458.90        448.30        12.52 o
   4  12   6        865.87        893.27        17.84 o
   6  12   6         55.41         82.56        11.14 o
   8  12   6       1187.27       1165.14        33.53 o
  -9  13   6        325.04        284.92        32.67 o
  -7  13   6        179.40        169.74        16.04 o
  -5  13   6        156.33        179.76        12.65 o
  -3  13   6        338.63        317.98        11.51 o
  -1  13   6       1587.06       1562.32        21.09 o
   1  13   6       1533.61       1538.13        21.71 o
   3  13   6        403.28        370.60        12.33 o
   5  13   6        141.66        181.87        11.19 o
   7  13   6        139.29        133.45        15.27 o
   9  13   6        348.87        300.66        32.55 o
  -8  14   6        195.24        195.07        24.39 o
  -6  14   6         31.58         53.40        13.30 o
  -4  14   6        373.29        336.35        13.31 o
  -2  14   6        622.20        644.34        16.56 o
   0  14   6         57.05         52.82         7.62 o
   2  14   6        576.96        597.42        15.51 o
   4  14   6        343.93        320.64        12.83 o
   6  14   6         22.53         67.11        12.72 o
   8  14   6        178.85        176.77        24.23 o
  -7  15   6        142.47        155.25        20.87 o
  -5  15   6        242.16        236.76        15.22 o
  -3  15   6        272.69        208.61        13.12 o
  -1  15   6        273.83        274.57        11.62 o
   1  15   6        314.54        305.86        12.15 o
   3  15   6        158.28        128.17        11.11 o
   5  15   6        297.23        307.30        15.77 o
   7  15   6        186.84        178.73        19.12 o
  -8  16   6        555.66        528.14        53.77 o
  -6  16   6       1216.89       1219.38        36.43 o
  -4  16   6       1324.57       1278.88        26.89 o
  -2  16   6        905.04        876.51        22.07 o
   0  16   6       2904.29       2922.50        34.62 o
   2  16   6        736.34        709.51        20.66 o
   4  16   6       1236.07       1162.24        25.84 o
   6  16   6       1193.39       1230.18        33.68 o
   8  16   6        534.79        459.29        42.89 o
  -7  17   6       1774.32       1837.02        59.41 o
  -5  17   6       1358.02       1429.15        35.67 o
  -3  17   6       2095.43       2068.76        32.86 o
  -1  17   6       3369.48       3389.53        40.49 o
   1  17   6       3106.38       3129.17        38.74 o
   3  17   6       2151.84       2097.81        32.87 o
   5  17   6       1123.07       1193.88        33.14 o
   7  17   6       2109.06       2101.85        53.27 o
  -6  18   6       1184.48       1188.63        52.94 o
  -4  18   6       4163.74       4061.35        53.06 o
  -2  18   6       3035.52       3131.69        40.56 o
   0  18   6       8313.27       8203.51        75.48 o
   2  18   6       2616.67       2670.82        36.55 o
   4  18   6       3690.47       3671.20        51.72 o
   6  18   6       1098.68       1092.28        41.63 o
  -5  19   6       2782.97       2810.06        64.83 o
  -3  19   6       2744.46       2715.71        43.13 o
  -1  19   6       4606.35       4685.77        56.91 o
   1  19   6       4158.21       4241.66        52.21 o
   3  19   6       2408.05       2381.22        43.49 o
   5  19   6       2338.10       2441.92        56.83 o
  -4  20   6       3284.63       3343.70        65.65 o
  -2  20   6       5718.61       5784.88        74.47 o
   0  20   6       2731.85       2933.29        46.35 o
   2  20   6       5185.56       5268.52        65.49 o
   4  20   6       3738.67       3860.77        60.85 o
  -3  21   6       5458.06       5585.72        85.98 o
  -1  21   6       4160.79       4257.86        61.19 o
   1  21   6       4297.36       4431.00        62.63 o
   3  21   6       5543.22       5722.82        83.09 o
  -2  22   6       5659.74       6003.15        91.63 o
   0  22   6       5418.98       5538.29        75.73 o
   2  22   6       5984.64       6200.89        90.56 o
  -1  23   6       5587.64       5777.76        98.76 o
   1  23   6       5437.21       5489.00        85.98 o
   2   0   7      13005.99      14495.77       106.72 o
   4   0   7        676.33        798.15        13.79 o
   6   0   7          0.01         18.24         7.50 o
   8   0   7         35.62         24.88        11.98 o
  10   0   7        283.34        319.65        24.72 o
  -9   1   7          5.41         20.06        13.45 o
  -7   1   7       1500.93       1424.50        24.53 o
  -5   1   7        350.84        342.19        11.37 o
  -3   1   7        886.19        921.89        12.23 o
  -1   1   7        560.92        503.94         8.57 o
   1   1   7        459.11        406.10         8.09 o
   3   1   7       1103.38       1123.76        12.44 o
   5   1   7        238.64        245.43         9.45 o
   7   1   7       1274.72       1211.18        24.25 o
   9   1   7          3.19         18.79        14.18 o
 -10   2   7        163.88        221.82        22.79 o
  -8   2   7         61.67         76.35        11.35 o
  -6   2   7       1494.64       1469.33        22.58 o
  -4   2   7        128.78         92.45         5.66 o
  -2   2   7        774.62        889.73        18.97 o
   0   2   7      21674.50      23022.09       168.73 o
   2   2   7       1172.77       1257.15        15.27 o
   4   2   7        122.04         87.79         6.62 o
   6   2   7       1418.03       1406.93        21.44 o
   8   2   7         31.14         28.72        11.12 o
  10   2   7        256.10        305.56        30.92 o
  -9   3   7        860.14        828.94        26.00 o
  -7   3   7       1869.61       1794.00        23.86 o
  -5   3   7       1840.03       1819.62        21.65 o
  -3   3   7       4963.48       4811.75        41.34 o
  -1   3   7      11780.89      11784.49        86.39 o
   1   3   7      11323.92      11316.68        87.31 o
   3   3   7       5209.72       5122.06        41.38 o
   5   3   7       2069.52       2051.83        23.16 o
   7   3   7       1699.22       1620.91        25.50 o
   9   3   7        676.43        632.72        24.47 o
 -10   4   7        977.21        985.21        48.52 o
  -8   4   7       2988.25       2938.28        37.38 o
  -6   4   7       3346.77       3176.47        34.00 o
  -4   4   7       6050.45       5750.49        55.78 o
  -2   4   7      12758.66      12852.82        98.32 o
   0   4   7      17756.11      17734.14       131.39 o
   2   4   7      12507.95      12615.48        97.90 o
   4   4   7       7086.22       6846.81        51.86 o
   6   4   7       3415.94       3270.80        34.76 o
   8   4   7       2851.67       2803.09        38.29 o
  10   4   7        843.01        862.77        40.82 o
  -9   5   7       5591.70       5432.81        67.75 o
  -7   5   7       4234.91       4213.34        42.87 o
  -5   5   7       5478.53       5453.72        58.37 o
  -3   5   7      15814.29      16179.64       122.62 o
  -1   5   7      11274.31      11095.73        91.16 o
   1   5   7      12444.55      12452.14        88.55 o
   3   5   7      15997.26      16389.92       120.75 o
   5   5   7       7010.70       7002.92        61.25 o
   7   5   7       4248.43       4212.10        45.72 o
   9   5   7       5549.14       5445.73        66.46 o
 -10   6   7       3865.54       3893.05        94.09 o
  -8   6   7       4560.26       4575.52        53.18 o
  -6   6   7       5860.51       5778.59        54.38 o
  -4   6   7       8901.25       8631.93        70.24 o
  -2   6   7      10992.27      10850.70        83.40 o
   0   6   7      16252.63      16316.34       120.43 o
   2   6   7      11646.28      11556.88        86.51 o
   4   6   7       8287.65       8061.09        64.73 o
   6   6   7       6322.32       6253.78        53.66 o
   8   6   7       4293.91       4276.94        47.81 o
  10   6   7       3737.03       3753.62        79.09 o
  -9   7   7       6452.75       6371.90        82.51 o
  -7   7   7       6842.54       6747.93        71.20 o
  -5   7   7      11323.50      11154.10        88.71 o
  -3   7   7      11670.09      11640.26        94.60 o
  -1   7   7      12198.61      11654.39        89.00 o
   1   7   7      12560.78      12222.19        89.05 o
   3   7   7      11498.70      11417.07        92.93 o
   5   7   7      10023.08       9871.64        82.96 o
   7   7   7       7555.36       7492.60        64.55 o
   9   7   7       6914.60       6956.23        84.15 o
 -10   8   7       3846.10       3797.70        95.38 o
  -8   8   7       9374.41       9260.32        94.54 o
  -6   8   7       7032.26       6852.77        62.99 o
  -4   8   7      19593.08      19461.50       149.08 o
  -2   8   7      13996.37      13668.31       101.68 o
   0   8   7      20793.84      21238.03       153.48 o
   2   8   7      13034.72      12638.94        99.70 o
   4   8   7      18692.97      18509.36       138.97 o
   6   8   7       6191.37       6120.44        54.09 o
   8   8   7       9902.65       9787.53        92.83 o
  10   8   7       4083.34       4124.05        89.92 o
  -9   9   7       5667.95       5579.81        73.90 o
  -7   9   7       9815.69       9539.76        92.67 o
  -5   9   7      16179.40      16318.95       127.33 o
  -3   9   7      13898.43      13625.27       103.88 o
  -1   9   7      20055.05      19783.34       146.16 o
   1   9   7      19180.04      18845.87       140.67 o
   3   9   7      13365.93      13104.50       102.57 o
   5   9   7      14521.36      14633.05       115.19 o
   7   9   7      10388.67      10150.97        82.19 o
   9   9   7       5448.18       5390.12        83.09 o
  -8  10   7       7654.56       7773.07        91.38 o
  -6  10   7       8642.48       8593.61        76.59 o
  -4  10   7      15968.50      15929.30       133.60 o
  -2  10   7      20491.42      20804.84       149.99 o
   0  10   7      16234.89      16073.33       119.36 o
   2  10   7      18710.91      18855.98       140.41 o
   4  10   7      17490.28      17504.03       129.68 o
   6  10   7       8655.12       8567.45        71.07 o
   8  10   7       8133.50       8373.19        84.36 o
  -9  11   7       4863.33       4734.82        78.71 o
  -7  11   7       9775.06       9690.17        96.44 o
  -5  11   7      13268.79      13205.88       114.71 o
  -3  11   7      19595.64      19562.96       140.57 o
  -1  11   7      24710.56      25066.50       177.40 o
   1  11   7      24067.23      24404.11       176.79 o
   3  11   7      17636.03      17512.71       141.94 o
   5  11   7      13084.26      13175.38       106.18 o
   7  11   7      10256.33      10189.41        93.38 o
   9  11   7       4083.33       4083.37        85.83 o
  -8  12   7       8734.02       8913.48       103.67 o
  -6  12   7       9899.89       9922.18        92.05 o
  -4  12   7      18662.67      19125.70       169.39 o
  -2  12   7      21729.67      21396.39       158.27 o
   0  12   7      26181.29      26674.11       197.10 o
   2  12   7      19532.88      19285.44       147.06 o
   4  12   7      19301.63      19842.71       162.31 o
   6  12   7      10855.67      10896.38        91.37 o
   8  12   7       8913.24       9120.27       100.46 o
  -9  13   7       4629.56       4613.64       120.13 o
  -7  13   7       9594.61       9510.26        99.31 o
  -5  13   7      19673.50      19694.79       173.38 o
  -3  13   7      20769.79      20537.14       157.90 o
  -1  13   7      31407.76      31973.88       228.90 o
   1  13   7      31966.93      32448.21       229.34 o
   3  13   7      18236.50      18088.09       146.03 o
   5  13   7      20268.98      20079.60       168.64 o
   7  13   7       9242.87       9251.92        96.66 o
   9  13   7       5058.15       5076.14       104.68 o
  -8  14   7       9215.44       9212.85       119.55 o
  -6  14   7      10244.08      10318.36       104.67 o
  -4  14   7      15377.88      15278.85       127.54 o
  -2  14   7      12783.49      12856.84       113.06 o
   0  14   7      19792.82      19812.36       155.64 o
   2  14   7      13086.07      13191.07        98.73 o
   4  14   7      14957.51      14789.72       126.33 o
   6  14   7      11272.38      11341.35       103.61 o
   8  14   7       9478.15       9452.29       131.48 o
  -7  15   7       8497.01       8283.09       115.31 o
  -5  15   7       8669.56       8554.75        85.55 o
  -3  15   7      17664.75      17591.08       154.86 o
  -1  15   7      14207.32      14331.70       115.57 o
   1  15   7      13988.13      13983.39       113.94 o
   3  15   7      19155.67      19159.04       155.64 o
   5  15   7       8203.98       8101.08        84.91 o
   7  15   7       9382.06       9297.21       113.94 o
  -6  16   7       6682.28       6759.89        88.30 o
  -4  16   7      10390.87      10384.64        99.52 o
  -2  16   7       5231.61       5204.84        55.45 o
   0  16   7      10299.07      10292.64        95.33 o
   2  16   7       5822.75       5771.78        54.08 o
   4  16   7      10139.10      10133.24        92.06 o
   6  16   7       6350.08       6467.46        72.34 o
  -7  17   7       5838.90       5775.93       115.21 o
  -5  17   7       8681.14       8729.80        99.67 o
  -3  17   7      12634.00      12351.77       114.05 o
  -1  17   7       9741.48       9799.97        81.97 o
   1  17   7       9803.87       9824.79        84.76 o
   3  17   7      13089.30      12848.56       107.95 o
   5  17   7       8142.74       8221.32        88.10 o
   7  17   7       6363.47       6360.03        97.93 o
  -6  18   7       8031.84       8033.55       120.85 o
  -4  18   7       9010.48       8991.99        96.90 o
  -2  18   7       7476.15       7494.04        76.91 o
   0  18   7       7788.10       7730.38        73.18 o
   2  18   7       6948.57       6884.78        67.18 o
   4  18   7       8850.53       9012.81        99.41 o
   6  18   7       7045.26       7040.81       105.91 o
  -5  19   7       7602.52       7624.17       120.93 o
  -3  19   7       8641.78       8579.99        93.91 o
  -1  19   7       7547.64       7481.60        78.86 o
   1  19   7       7423.09       7356.98        78.02 o
   3  19   7       8646.58       8658.36        95.08 o
   5  19   7       8445.62       8537.58       109.87 o
  -4  20   7       6408.94       6412.25        96.49 o
  -2  20   7       3419.94       3481.30        57.95 o
   0  20   7       6996.01       6814.34        77.96 o
   2  20   7       3619.21       3733.17        52.30 o
   4  20   7       6435.27       6399.70        92.65 o
  -3  21   7       3897.55       3924.58        76.43 o
  -1  21   7       4110.62       4107.14        62.32 o
   1  21   7       4066.41       4171.81        62.52 o
   3  21   7       4060.02       4079.21        71.01 o
  -2  22   7       2687.29       2684.55        64.45 o
   0  22   7       3376.16       3354.77        62.59 o
   2  22   7       3003.44       3051.09        64.15 o
  -1  23   7       2360.90       2416.26        75.63 o
   1  23   7       2325.10       2342.94        74.22 o
   0   0   8     103241.22     114056.02      1200.04 o
   2   0   8      36489.73      36986.23       269.10 o
   4   0   8      29199.67      29918.22       224.30 o
   6   0   8      20308.00      20584.85       171.74 o
   8   0   8      15500.01      15937.51       147.69 o
  10   0   8       8602.96       8817.53       117.01 o
  -9   1   8      14476.36      14541.62       148.53 o
  -7   1   8      16487.48      16613.79       150.22 o
  -5   1   8      18931.98      18885.69       150.33 o
  -3   1   8      23872.94      24483.53       162.28 o
  -1   1   8      39392.84      39924.26       303.31 o
   1   1   8      40047.11      40868.93       293.02 o
   3   1   8      20476.42      20645.36       160.84 o
   5   1   8      17477.54      17523.74       145.55 o
   7   1   8      16891.12      17099.69       147.60 o
   9   1   8      13486.62      13511.30       146.73 o
 -10   2   8       8775.51       8897.58       111.45 o
  -8   2   8       8295.23       8550.62        81.53 o
  -6   2   8      18646.65      18749.98       155.51 o
  -4   2   8      13285.98      13154.05       103.90 o
  -2   2   8      54758.59      58112.60       416.10 o
   0   2   8      23203.47      22709.31       170.11 o
   2   2   8      52359.65      55362.61       383.58 o
   4   2   8      13491.51      13459.29       103.93 o
   6   2   8      18964.74      19089.44       156.25 o
   8   2   8       8860.66       9007.71        87.04 o
  10   2   8       9117.59       9321.89       151.05 o
  -9   3   8       8918.19       9017.11        94.10 o
  -7   3   8      10270.92      10183.37        83.04 o
  -5   3   8      12178.31      11951.26       100.96 o
  -3   3   8      26527.50      27336.08       189.41 o
  -1   3   8      29606.95      29462.51       222.76 o
   1   3   8      29430.50      29413.01       205.14 o
   3   3   8      24237.68      24853.54       185.84 o
   5   3   8      12173.14      12049.57       100.58 o
   7   3   8       9377.50       9366.25        89.00 o
   9   3   8       8627.37       8615.05        98.08 o
 -10   4   8       8034.42       8235.62       135.40 o
  -8   4   8       3950.64       3874.99        49.14 o
  -6   4   8      15105.87      15083.12       128.24 o
  -4   4   8      12005.54      11938.68       100.81 o
  -2   4   8      40197.95      41880.17       305.69 o
   0   4   8      22022.31      21336.49       162.99 o
   2   4   8      41628.52      43679.51       300.74 o
   4   4   8      13135.95      13222.51        93.62 o
   6   4   8      16576.32      16741.54       133.40 o
   8   4   8       4996.22       4984.12        59.71 o
  10   4   8       8147.27       8236.21       133.40 o
  -9   5   8       5090.00       5112.77        68.34 o
  -7   5   8       7799.08       7736.54        70.37 o
  -5   5   8      14724.17      14920.03       112.91 o
  -3   5   8      32892.81      33335.07       240.31 o
  -1   5   8      32788.09      33477.49       233.74 o
   1   5   8      31568.65      32464.67       236.71 o
   3   5   8      32689.31      33242.15       248.28 o
   5   5   8      12879.83      12970.68       108.85 o
   7   5   8       7670.35       7674.24        73.29 o
   9   5   8       5070.78       5143.37        66.78 o
 -10   6   8       4142.80       4134.94        95.69 o
  -8   6   8       4649.01       4615.29        54.13 o
  -6   6   8      11099.43      11160.80       104.48 o
  -4   6   8      12391.05      12452.13        97.47 o
  -2   6   8      19910.46      19691.76       144.64 o
   0   6   8      19229.48      19316.93       141.75 o
   2   6   8      20329.48      20319.80       152.56 o
   4   6   8      12463.02      12573.91        94.35 o
   6   6   8      11629.50      11754.40        92.11 o
   8   6   8       5393.62       5388.08        58.90 o
  10   6   8       4789.64       4710.90        99.82 o
  -9   7   8       5670.04       5766.33        81.91 o
  -7   7   8       5250.60       5185.05        57.04 o
  -5   7   8      14574.33      14563.18       114.83 o
  -3   7   8      12682.52      12605.60        97.99 o
  -1   7   8      15662.80      15714.26       113.40 o
   1   7   8      15497.96      15537.75       116.79 o
   3   7   8      12115.82      12076.58        94.15 o
   5   7   8      13148.73      13243.22       109.45 o
   7   7   8       5521.25       5475.97        50.07 o
   9   7   8       5043.73       5053.91        73.66 o
 -10   8   8       1942.46       1936.18        89.90 o
  -8   8   8       4593.60       4459.12        58.84 o
  -6   8   8       8155.90       8087.40        81.79 o
  -4   8   8       7031.88       6859.18        66.22 o
  -2   8   8       7304.10       7238.27        58.87 o
   0   8   8       6759.70       6327.72        52.89 o
   2   8   8       7209.37       7236.21        57.87 o
   4   8   8       8392.52       8333.08        62.41 o
   6   8   8       8694.98       8848.96        71.00 o
   8   8   8       4811.86       4711.24        54.04 o
  10   8   8       1998.08       1919.61        86.34 o
  -9   9   8       2845.26       2832.02        53.17 o
  -7   9   8       5395.42       5201.45        59.46 o
  -5   9   8       6838.85       6790.62        64.85 o
  -3   9   8       4868.83       4746.69        41.29 o
  -1   9   8       4914.26       4868.36        40.71 o
   1   9   8       4451.91       4354.41        41.03 o
   3   9   8       4586.60       4493.64        42.08 o
   5   9   8       7205.16       7197.21        61.89 o
   7   9   8       5207.11       5032.99        49.02 o
   9   9   8       2319.79       2378.78        58.45 o
  -8  10   8       1476.09       1493.87        37.25 o
  -6  10   8       4916.63       4812.20        49.14 o
  -4  10   8       3042.30       3060.87        37.14 o
  -2  10   8       7293.27       7110.66        57.98 o
   0  10   8         36.26         64.71         6.19 o
   2  10   8       6381.68       6211.37        53.86 o
   4  10   8       3889.11       3918.15        37.91 o
   6  10   8       4969.51       4788.43        44.28 o
   8  10   8       1370.31       1426.22        33.97 o
  -9  11   8        337.56        407.89        30.96 o
  -7  11   8       1013.44       1056.72        27.45 o
  -5  11   8       4171.23       4005.95        46.81 o
  -3  11   8       2222.39       2296.41        27.92 o
  -1  11   8        191.06        195.09         8.39 o
   1  11   8        216.43        229.69         8.81 o
   3  11   8       1566.99       1642.71        24.93 o
   5  11   8       3893.37       3764.03        41.21 o
   7  11   8        858.55        879.57        24.57 o
   9  11   8        337.40        385.29        37.39 o
  -8  12   8        266.61        284.94        23.40 o
  -6  12   8        680.94        654.99        23.06 o
  -4  12   8       1778.52       1707.16        26.64 o
  -2  12   8       1404.24       1399.31        21.22 o
   0  12   8        806.45        841.52        16.27 o
   2  12   8       1594.78       1584.22        21.09 o
   4  12   8       1482.31       1377.83        23.69 o
   6  12   8        825.78        833.01        24.81 o
   8  12   8        377.57        370.51        23.69 o
  -7  13   8         96.54        116.42        16.33 o
  -5  13   8       1170.46       1113.86        26.54 o
  -3  13   8        583.69        530.76        17.92 o
  -1  13   8         32.53         59.19         7.94 o
   1  13   8         44.00         63.36         8.07 o
   3  13   8        672.17        622.17        16.85 o
   5  13   8       1068.23       1019.89        22.61 o
   7  13   8        118.28        122.80        18.02 o
  -8  14   8        198.71        215.82        28.60 o
  -6  14   8        122.34        127.58        15.95 o
  -4  14   8        386.34        361.04        14.03 o
  -2  14   8       2107.84       1990.34        28.52 o
   0  14   8        107.77        108.08         9.70 o
   2  14   8       2031.11       1897.77        26.09 o
   4  14   8        398.07        336.89        13.64 o
   6  14   8        105.43         95.82        15.26 o
   8  14   8        177.25        192.79        27.27 o
  -7  15   8        347.17        316.32        25.19 o
  -5  15   8        109.01        117.92        15.47 o
  -3  15   8        721.27        722.82        23.36 o
  -1  15   8        114.14        132.95        10.74 o
   1  15   8        207.99        220.09        11.91 o
   3  15   8        540.12        549.92        18.74 o
   5  15   8        200.37        209.72        14.71 o
   7  15   8        358.60        346.79        25.61 o
  -6  16   8        719.08        759.66        35.54 o
  -4  16   8       2423.35       2295.11        36.47 o
  -2  16   8        541.21        557.08        19.10 o
   0  16   8       2230.55       2190.49        32.43 o
   2  16   8        730.94        743.73        19.63 o
   4  16   8       2236.28       2164.24        34.74 o
   6  16   8       1000.43        983.13        33.30 o
  -7  17   8       1587.69       1617.01        77.36 o
  -5  17   8       2719.04       2749.77        53.90 o
  -3  17   8       2202.98       2069.48        38.32 o
  -1  17   8       1650.86       1627.43        29.90 o
   1  17   8       2023.72       2011.15        29.84 o
   3  17   8       2156.68       2055.24        34.45 o
   5  17   8       2219.07       2282.84        44.05 o
   7  17   8       2002.58       1933.57        78.08 o
  -6  18   8       2135.13       2104.87        62.68 o
  -4  18   8       3534.78       3559.10        55.27 o
  -2  18   8       5672.94       5544.96        66.74 o
   0  18   8       2259.30       2334.82        36.35 o
   2  18   8       5455.43       5353.54        58.29 o
   4  18   8       3678.93       3729.22        56.03 o
   6  18   8       1800.16       1677.11        53.09 o
  -5  19   8       3859.26       3929.28        78.52 o
  -3  19   8       2363.39       2357.31        45.04 o
  -1  19   8       3197.92       3252.86        53.17 o
   1  19   8       3165.80       3216.04        46.16 o
   3  19   8       1951.54       2005.74        44.40 o
   5  19   8       3391.64       3306.73        67.83 o
  -4  20   8       4393.82       4390.62        84.39 o
  -2  20   8       3867.59       3864.64        60.18 o
   0  20   8       3563.20       3534.56        53.73 o
   2  20   8       3762.82       3817.16        60.10 o
   4  20   8       4896.83       4865.66        79.77 o
  -3  21   8       2934.46       3018.58        68.37 o
  -1  21   8       4939.89       5057.59        81.42 o
   1  21   8       4966.46       5149.02        71.73 o
   3  21   8       2909.75       2907.54        62.73 o
  -2  22   8       4005.52       3911.77        90.84 o
   0  22   8       3452.75       3503.85        67.56 o
   2  22   8       4103.56       4125.21        77.06 o
   2   0   9       1318.41       1366.81        17.19 o
   4   0   9       2554.98       2563.24        26.71 o
   6   0   9        881.26        836.18        18.65 o
   8   0   9         59.51         87.35        13.75 o
  10   0   9        269.92        327.51        27.70 o
  -9   1   9        343.06        385.96        20.48 o
  -7   1   9        106.85        103.52        11.34 o
  -5   1   9        157.09        176.06         8.25 o
  -3   1   9       1347.70       1373.48        17.09 o
  -1   1   9       4554.92       4702.49        40.74 o
   1   1   9       4132.67       4337.06        38.88 o
   3   1   9       1514.83       1560.12        16.77 o
   5   1   9        107.18        121.64         8.47 o
   7   1   9        176.59        180.30        12.07 o
   9   1   9        314.19        341.59        21.92 o
 -10   2   9        106.60        145.81        25.25 o
  -8   2   9       1726.30       1733.74        31.55 o
  -6   2   9        624.09        599.71        14.68 o
  -4   2   9        744.01        746.58        13.10 o
   0   2   9       7605.57       7978.22        65.23 o
   2   2   9        808.66        788.59        11.11 o
   4   2   9        692.55        681.87        12.51 o
   6   2   9        529.65        553.18        16.80 o
   8   2   9       1830.15       1844.75        33.13 o
  10   2   9        126.16        101.98        34.60 o
  -9   3   9       2780.96       2720.86        45.49 o
  -7   3   9        242.06        259.66        12.08 o
  -5   3   9        432.90        413.24        11.41 o
  -3   3   9       9727.54       9721.32        77.22 o
  -1   3   9      13805.88      13819.07       106.81 o
   1   3   9      13792.63      13879.19       101.74 o
   3   3   9       9458.51       9439.29        72.98 o
   5   3   9        401.55        380.46        12.70 o
   7   3   9        311.99        353.58        14.28 o
   9   3   9       2716.16       2601.80        50.65 o
 -10   4   9       3723.53       3608.51        81.35 o
  -8   4   9        623.26        615.48        21.14 o
  -6   4   9       4372.06       4225.53        43.56 o
  -4   4   9       1719.96       1638.69        22.38 o
  -2   4   9       5504.29       5178.73        44.65 o
   0   4   9      21872.83      22263.57       162.31 o
   2   4   9       5556.79       5187.03        41.64 o
   4   4   9       2133.30       2075.66        20.58 o
   6   4   9       4360.68       4264.16        45.13 o
   8   4   9        587.28        570.82        22.39 o
  10   4   9       3952.44       3702.67        90.05 o
  -9   5   9       2807.32       2767.97        53.00 o
  -7   5   9       3907.25       3898.62        44.89 o
  -5   5   9       3623.51       3553.94        34.01 o
  -3   5   9      11270.15      11486.43        91.82 o
  -1   5   9      14278.45      14269.14       105.79 o
   1   5   9      14040.83      13919.35       105.20 o
   3   5   9      12365.22      12666.37        95.56 o
   5   5   9       3168.98       3094.36        31.48 o
   7   5   9       4009.93       4012.14        47.12 o
   9   5   9       2686.83       2619.78        56.25 o
 -10   6   9       3898.69       4078.46       110.70 o
  -8   6   9       3718.18       3607.15        50.74 o
  -6   6   9       8806.44       8695.20        82.27 o
  -4   6   9       4248.25       4143.84        39.28 o
  -2   6   9      10692.17      10569.20        83.21 o
   0   6   9      11768.13      11624.90        88.80 o
   2   6   9      11045.44      11071.30        84.87 o
   4   6   9       4638.78       4589.55        40.32 o
   6   6   9       8877.77       8881.71        73.20 o
   8   6   9       3801.18       3759.74        53.55 o
  10   6   9       4024.04       4198.83       110.78 o
  -9   7   9       5005.03       4987.17        88.14 o
  -7   7   9       7717.13       7571.49        76.11 o
  -5   7   9       7561.09       7400.43        76.05 o
  -3   7   9      11821.07      11781.69        93.58 o
  -1   7   9       7880.59       7490.57        59.10 o
   1   7   9       8159.50       7777.61        61.46 o
   3   7   9      11918.95      12013.51        91.86 o
   5   7   9       5772.94       5695.86        55.65 o
   7   7   9       8381.49       8358.87        71.28 o
   9   7   9       4739.00       4799.80        74.27 o
  -8   8   9       6956.67       6966.78        80.54 o
  -6   8   9       9338.55       9372.33        92.87 o
  -4   8   9      13251.02      12872.80       103.94 o
  -2   8   9      12854.29      12650.05        96.59 o
   0   8   9      26744.09      27091.90       197.85 o
   2   8   9      13043.58      12868.23       100.13 o
   4   8   9      12668.58      12440.82       100.01 o
   6   8   9       9706.00       9710.91        86.10 o
   8   8   9       6945.35       7002.32        74.27 o
  -9   9   9       6183.66       6092.56        87.71 o
  -7   9   9       7244.47       7205.55        74.96 o
  -5   9   9       9116.44       9154.51        81.63 o
  -3   9   9       9635.72       9387.33        80.47 o
  -1   9   9      16419.37      16103.99       119.10 o
   1   9   9      15170.72      14733.89       116.33 o
   3   9   9      10325.77      10121.23        80.63 o
   5   9   9       8526.28       8568.58        79.32 o
   7   9   9       7464.72       7428.42        69.84 o
   9   9   9       5625.30       5642.14       103.39 o
  -8  10   9       8470.12       8421.84        97.01 o
  -6  10   9       7269.90       7218.74        69.16 o
  -4  10   9      17192.97      16923.87       145.13 o
  -2  10   9      14769.26      14610.09       111.50 o
   0  10   9      32344.74      33186.25       234.38 o
   2  10   9      14424.60      14371.27       109.65 o
   4  10   9      18729.84      18589.00       145.97 o
   6  10   9       7746.68       7640.70        66.48 o
   8  10   9       8147.66       8124.92        87.86 o
  -9  11   9       6661.13       6706.02       109.45 o
  -7  11   9       6953.80       6984.94        75.27 o
  -5  11   9      12164.34      12235.65       120.89 o
  -3  11   9      10096.34      10037.33        83.00 o
  -1  11   9      20136.57      20207.23       148.71 o
   1  11   9      19887.05      19967.25       148.47 o
   3  11   9       9892.20       9728.25        79.02 o
   5  11   9      13197.15      13228.15       113.00 o
   7  11   9       6604.29       6662.53        72.95 o
   9  11   9       5989.74       6030.84       120.45 o
  -8  12   9       8008.02       8017.93       111.95 o
  -6  12   9       9499.39       9328.16        96.03 o
  -4  12   9      15862.19      16059.32       147.99 o
  -2  12   9      26645.91      26858.61       205.14 o
   0  12   9      19464.91      19556.68       145.63 o
   2  12   9      26346.48      26673.85       189.60 o
   4  12   9      16538.69      16685.32       141.30 o
   6  12   9       9020.29       8967.29        87.33 o
   8  12   9       7960.04       7974.21       116.00 o
  -7  13   9       9457.34       9631.82       103.59 o
  -5  13   9      11661.73      11495.35       104.18 o
  -3  13   9      21881.14      22000.71       188.82 o
  -1  13   9      19796.51      19891.63       146.51 o
   1  13   9      18622.73      18489.85       148.72 o
   3  13   9      22697.15      22882.60       182.26 o
   5  13   9      10782.86      10753.49        99.30 o
   7  13   9       9134.68       9269.41       103.65 o
  -8  14   9       7624.88       7728.07       138.21 o
  -6  14   9       6989.08       6967.81        81.98 o
  -4  14   9      19815.79      19734.71       161.09 o
  -2  14   9      15903.15      15790.75       139.87 o
   0  14   9      13966.79      13984.51       118.37 o
   2  14   9      17925.42      17885.66       135.88 o
   4  14   9      18302.29      18283.77       151.43 o
   6  14   9       7499.65       7545.36        81.75 o
   8  14   9       7578.76       7703.26       118.01 o
  -7  15   9       7334.92       7438.33       105.51 o
  -5  15   9      14444.51      14309.86       134.04 o
  -3  15   9       9148.66       9057.62        91.60 o
  -1  15   9       9807.66       9871.57        86.69 o
   1  15   9      10118.01      10098.99        87.84 o
   3  15   9      10084.83       9991.05        81.18 o
   5  15   9      13912.46      13823.37       125.82 o
   7  15   9       7561.42       7691.47       105.91 o
  -6  16   9       8745.70       8724.89       111.04 o
  -4  16   9       9834.68       9886.21        99.44 o
  -2  16   9       7976.24       7869.06        75.73 o
   0  16   9       5276.73       5307.33        56.01 o
   2  16   9       8404.87       8297.04        70.32 o
   4  16   9       9856.36       9963.35        93.38 o
   6  16   9       8473.92       8439.05       107.03 o
  -5  17   9      11189.78      11234.48       136.26 o
  -3  17   9       6680.96       6616.76        74.06 o
  -1  17   9       6207.22       6231.06        66.46 o
   1  17   9       6025.40       6050.91        61.69 o
   3  17   9       6288.04       6201.62        68.15 o
   5  17   9      10964.45      11029.91       124.63 o
  -6  18   9       6715.35       6749.60       129.27 o
  -4  18   9       9151.98       9230.29       108.05 o
  -2  18   9       8759.06       8811.80        92.20 o
   0  18   9       9481.19       9570.65        89.94 o
   2  18   9       7684.90       7679.14        77.05 o
   4  18   9       9274.29       9405.70       106.45 o
   6  18   9       6699.01       6691.26       146.67 o
  -5  19   9       5373.61       5499.15        98.24 o
  -3  19   9       5721.04       5713.02        77.27 o
  -1  19   9       5949.57       5891.72        72.96 o
   1  19   9       5447.68       5411.02        61.93 o
   3  19   9       5723.25       5686.40        77.69 o
   5  19   9       5790.15       6064.96       101.93 o
  -4  20   9       6371.93       6379.70       107.50 o
  -2  20   9       5538.96       5550.94        83.10 o
   0  20   9       7419.56       7559.94        87.30 o
   2  20   9       5169.58       5145.31        74.33 o
   4  20   9       6827.55       6681.92       105.63 o
  -3  21   9       2429.28       2416.92        67.47 o
  -1  21   9       3044.19       3118.29        62.46 o
   1  21   9       3217.18       3208.66        61.07 o
   3  21   9       2646.77       2568.71        63.82 o
   0  22   9       4068.39       4172.80        90.45 o
   0   0  10      15484.22      14955.25       150.22 o
   2   0  10      24253.54      24547.21       199.21 o
   4   0  10      28711.95      29634.68       212.19 o
   6   0  10      13444.97      13226.76       118.28 o
   8   0  10      16684.12      17058.08       163.77 o
  10   0  10       9112.38       9329.62       130.59 o
  -9   1  10      11566.50      11669.58       133.09 o
  -7   1  10      11793.28      11938.81       108.44 o
  -5   1  10      20872.20      21280.16       174.65 o
  -3   1  10      37661.88      39786.20       298.40 o
  -1   1  10      31484.77      31962.32       245.86 o
   1   1  10      31023.45      31590.23       237.04 o
   3   1  10      36929.11      38979.33       282.69 o
   5   1  10      22038.39      22548.86       172.37 o
   7   1  10      10050.25      10170.01       100.33 o
   9   1  10      12069.19      12167.51       142.75 o
 -10   2  10       9864.84      10020.69       164.81 o
  -8   2  10       7648.75       7755.04        84.74 o
  -6   2  10      16446.40      16417.43       133.47 o
  -4   2  10      14762.26      14827.18       117.30 o
  -2   2  10      13285.97      12646.72        95.51 o
   0   2  10      27854.79      27934.99       205.81 o
   2   2  10      12468.08      11697.72        88.81 o
   4   2  10      15781.05      15844.90       116.11 o
   6   2  10      14676.30      14475.53       134.64 o
   8   2  10       7183.17       7236.98        83.01 o
  10   2  10       9808.76       9811.22       161.37 o
  -9   3  10       4823.59       4939.76        70.61 o
  -7   3  10      12747.01      12793.88       110.25 o
  -5   3  10       8972.03       8947.80        76.58 o
  -3   3  10      27330.02      27660.89       232.35 o
  -1   3  10      36980.13      37838.94       279.91 o
   1   3  10      36417.14      37493.72       270.73 o
   3   3  10      30025.47      30526.57       209.25 o
   5   3  10      10270.06      10174.19        83.33 o
   7   3  10      12074.21      12289.10       114.52 o
   9   3  10       4651.08       4653.35        77.75 o
 -10   4  10       6186.33       6303.60       135.25 o
  -8   4  10       6770.69       6739.58        71.21 o
  -6   4  10      14747.95      15016.65       124.59 o
  -4   4  10       5236.58       5122.03        44.22 o
  -2   4  10      26333.22      26630.66       206.09 o
   0   4  10      20225.64      19666.96       149.78 o
   2   4  10      29548.55      30071.09       197.12 o
   4   4  10       4505.10       4381.04        39.44 o
   6   4  10      15194.59      15436.01       130.80 o
   8   4  10       6262.24       6269.21        76.90 o
  10   4  10       5538.81       5631.72       130.68 o
  -9   5  10       3956.39       4061.78        70.51 o
  -7   5  10       9537.28       9533.92        98.04 o
  -5   5  10      14693.57      14698.20       120.82 o
  -3   5  10      15922.72      15936.60       130.94 o
  -1   5  10      41118.44      42542.27       305.58 o
   1   5  10      41007.64      42525.55       315.60 o
   3   5  10      17688.94      17957.87       129.55 o
   5   5  10      14500.50      14682.76       114.24 o
   7   5  10       9682.12       9642.50        93.82 o
   9   5  10       3886.94       4026.71        70.30 o
  -8   6  10       6302.84       6346.98        75.72 o
  -6   6  10       7930.12       8024.53        80.38 o
  -4   6  10      11453.21      11377.50        85.47 o
  -2   6  10      11942.24      12250.71        93.38 o
   0   6  10      22393.54      21762.85       165.37 o
   2   6  10      13149.01      13531.31       100.17 o
   4   6  10       9926.19       9842.55        85.81 o
   6   6  10       7946.37       8059.01        73.67 o
   8   6  10       6373.30       6436.43        82.10 o
  -9   7  10       3315.28       3362.12        81.89 o
  -7   7  10       5766.49       5631.21        60.65 o
  -5   7  10       8594.00       8534.03        81.79 o
  -3   7  10      12802.72      12825.53       103.19 o
  -1   7  10      13487.32      13651.14       102.71 o
   1   7  10      12967.08      13169.59       107.52 o
   3   7  10      12992.33      12996.12       101.40 o
   5   7  10       8344.90       8281.86        75.75 o
   7   7  10       5274.25       5206.77        57.49 o
   9   7  10       3486.02       3605.00        74.01 o
  -8   8  10       3844.65       3884.42        53.39 o
  -6   8  10       3188.80       3148.33        41.26 o
  -4   8  10      10747.64      10679.59        94.64 o
  -2   8  10       7794.72       7683.47        63.13 o
   0   8  10       3847.82       3769.83        35.67 o
   2   8  10       7824.02       7786.01        62.34 o
   4   8  10      11636.36      11700.48        97.44 o
   6   8  10       3204.56       3147.48        37.39 o
   8   8  10       3679.47       3747.52        51.47 o
  -9   9  10       3394.65       3329.50        64.78 o
  -7   9  10       1606.19       1547.13        31.15 o
  -5   9  10       9274.87       9061.61        85.16 o
  -3   9  10       3243.66       3176.18        34.56 o
  -1   9  10       2111.88       2058.33        25.11 o
   1   9  10       2612.12       2578.08        26.34 o
   3   9  10       3297.26       3321.28        33.70 o
   5   9  10       9461.69       9258.19        85.06 o
   7   9  10       1486.55       1445.06        29.33 o
   9   9  10       2980.01       2992.43        75.80 o
  -8  10  10       1637.01       1709.82        43.45 o
  -6  10  10       2264.84       2236.46        36.13 o
  -4  10  10       5488.30       5213.75        54.26 o
  -2  10  10       5525.99       5526.31        48.50 o
   0  10  10         73.23         90.48         7.03 o
   2  10  10       5340.89       5328.85        50.04 o
   4  10  10       5977.94       5759.44        52.92 o
   6  10  10       2074.55       2068.49        31.70 o
   8  10  10       1583.37       1522.72        39.32 o
  -7  11  10       1567.17       1507.80        34.57 o
  -5  11  10       2190.96       2094.94        36.60 o
  -3  11  10        890.34        876.10        19.43 o
  -1  11  10        309.84        322.08        10.82 o
   1  11  10        101.07        170.40        39.44 o
   3  11  10       1137.41       1123.35        19.84 o
   5  11  10       1644.91       1633.13        28.24 o
   7  11  10       1733.99       1666.48        30.42 o
  -8  12  10        109.94        181.39        27.17 o
  -6  12  10        606.83        595.53        23.93 o
  -4  12  10        881.51        919.59        23.26 o
  -2  12  10       1066.60       1050.57        20.75 o
   0  12  10       1204.09       1176.24        20.15 o
   2  12  10       1062.50       1037.53        20.01 o
   4  12  10        818.95        829.62        22.64 o
   6  12  10        615.30        625.04        21.17 o
   8  12  10         50.47        106.66        25.76 o
  -7  13  10        381.57        416.59        25.53 o
  -5  13  10        146.25        155.87        15.16 o
  -3  13  10        791.37        773.90        20.69 o
  -1  13  10        108.74        109.39         9.60 o
   1  13  10         92.60         79.93         9.37 o
   3  13  10        894.89        879.47        22.26 o
   5  13  10        123.61        130.81        12.06 o
   7  13  10        448.66        480.35        24.36 o
  -6  14  10         49.59         48.41        17.65 o
  -4  14  10          7.00         19.31        12.86 o
  -2  14  10       1398.17       1384.41        24.87 o
   0  14  10        266.98        268.14        12.25 o
   2  14  10       1405.57       1373.60        26.20 o
   4  14  10          3.80          8.66        11.42 o
   6  14  10         42.61         51.59        16.83 o
  -7  15  10        262.69        239.85        30.39 o
  -5  15  10        205.81        219.91        19.28 o
  -3  15  10       1056.87        949.98        27.55 o
  -1  15  10        134.47        145.12        11.65 o
   1  15  10         92.68         99.28        11.77 o
   3  15  10       1213.65       1090.49        24.58 o
   5  15  10        135.63        161.41        15.01 o
   7  15  10        177.77        176.41        28.88 o
  -6  16  10        381.95        384.47        29.38 o
  -4  16  10        716.13        771.39        30.68 o
  -2  16  10       1507.03       1407.05        31.22 o
   0  16  10         60.49         56.78        11.86 o
   2  16  10       1830.01       1714.86        29.47 o
   4  16  10        993.90       1037.34        29.32 o
   6  16  10        394.83        427.92        27.76 o
  -5  17  10       1810.15       1678.40        50.70 o
  -3  17  10       1560.67       1647.70        36.12 o
  -1  17  10       3510.27       3382.26        49.27 o
   1  17  10       4052.46       3916.20        48.80 o
   3  17  10       1671.69       1774.79        35.91 o
   5  17  10       1966.99       1850.33        44.66 o
  -4  18  10       1880.04       1901.73        51.30 o
  -2  18  10       2559.08       2593.36        45.94 o
   0  18  10       3370.15       3347.83        48.44 o
   2  18  10       2796.23       2821.02        42.81 o
   4  18  10       1702.15       1707.16        44.75 o
  -5  19  10       2021.16       1996.98        81.58 o
  -3  19  10       2831.57       2842.00        56.45 o
  -1  19  10       4134.52       4183.27        63.93 o
   1  19  10       4621.79       4693.45        62.24 o
   3  19  10       2416.27       2443.01        51.88 o
   5  19  10       2150.97       2223.46        85.61 o
  -4  20  10       2443.01       2585.91        83.76 o
  -2  20  10       4106.80       4134.81        73.55 o
   0  20  10       3319.41       3419.22        61.40 o
   2  20  10       3742.27       3732.97        65.25 o
   4  20  10       2766.24       2814.11        84.96 o
  -1  21  10       4717.35       4869.05        85.48 o
   1  21  10       4672.81       4791.53        81.77 o
   2   0  11        669.38        718.57        12.76 o
   4   0  11        321.82        310.98         9.56 o
   6   0  11         92.47        131.42         9.52 o
   8   0  11         99.34        121.23        17.50 o
  10   0  11         41.93         92.32        34.91 o
  -9   1  11        212.10        258.88        23.38 o
  -7   1  11       1466.23       1337.28        27.48 o
  -5   1  11       1730.15       1690.75        22.06 o
  -3   1  11        288.14        290.79         9.96 o
  -1   1  11         86.67         83.60         7.68 o
   1   1  11         82.91         85.98         7.08 o
   3   1  11        407.39        410.24        11.10 o
   5   1  11       1587.49       1546.60        22.94 o
   7   1  11       1682.53       1570.38        28.72 o
   9   1  11        234.39        249.02        25.04 o
  -8   2  11        140.24        138.98        17.23 o
  -6   2  11        164.38        178.20        10.69 o
  -4   2  11       2756.09       2715.69        27.61 o
  -2   2  11       1777.09       1779.93        20.14 o
   0   2  11        204.49        185.21         7.19 o
   2   2  11       1586.15       1592.72        18.55 o
   4   2  11       2406.68       2362.84        25.94 o
   6   2  11        276.02        300.45        12.25 o
   8   2  11        153.04        182.49        18.06 o
  -9   3  11        444.37        541.47        29.76 o
  -7   3  11        590.06        599.60        19.66 o
  -5   3  11       1534.99       1406.91        20.01 o
  -3   3  11       5909.92       5791.28        53.22 o
  -1   3  11       5259.96       5322.46        44.23 o
   1   3  11       4507.02       4558.79        41.56 o
   3   3  11       5538.10       5461.11        46.41 o
   5   3  11       1579.25       1451.31        21.62 o
   7   3  11        791.65        830.47        24.47 o
   9   3  11        446.09        509.97        30.42 o
  -8   4  11       1717.74       1600.79        33.41 o
  -6   4  11       1845.41       1804.75        25.32 o
  -4   4  11       7407.85       7315.07        66.19 o
  -2   4  11      12097.07      12036.55        87.15 o
   0   4  11       7035.43       6969.03        56.81 o
   2   4  11      10436.53      10371.11        84.27 o
   4   4  11       8377.73       8329.52        61.38 o
   6   4  11       1710.43       1655.22        25.56 o
   8   4  11       1724.24       1625.99        41.51 o
  -9   5  11       3393.45       3404.34        68.60 o
  -7   5  11       4975.61       4921.24        56.74 o
  -5   5  11       4480.18       4348.74        43.53 o
  -3   5  11       6608.53       6457.95        58.29 o
  -1   5  11       9562.52       9677.43        76.04 o
   1   5  11       8637.38       8787.36        74.91 o
   3   5  11       6549.81       6455.59        54.94 o
   5   5  11       4285.94       4137.83        40.93 o
   7   5  11       5476.59       5418.66        60.68 o
   9   5  11       2677.61       2734.62        67.58 o
  -8   6  11       4602.69       4451.02        59.81 o
  -6   6  11       9517.78       9576.29        93.64 o
  -4   6  11       4137.41       4089.97        40.10 o
  -2   6  11       7556.00       7413.54        61.04 o
   0   6  11       6801.52       6496.86        54.77 o
   2   6  11       7126.37       7121.00        61.53 o
   4   6  11       4128.93       4125.98        40.63 o
   6   6  11       9940.92       9988.31        88.79 o
   8   6  11       4255.68       4194.40        63.70 o
  -9   7  11       3320.95       3313.42        76.22 o
  -7   7  11       8324.62       8377.08        91.98 o
  -5   7  11      10291.63      10295.26        96.32 o
  -3   7  11       6716.08       6603.62        62.60 o
  -1   7  11      11647.38      11501.69        85.49 o
   1   7  11      10258.92      10116.42        87.11 o
   3   7  11       8089.37       8011.96        61.54 o
   5   7  11       8893.01       8840.86        86.65 o
   7   7  11       8497.69       8591.61        87.32 o
   9   7  11       3388.52       3435.76        80.98 o
  -8   8  11       4696.65       4667.83        64.91 o
  -6   8  11       9889.20       9763.65        94.23 o
  -4   8  11      10298.86      10126.19        87.91 o
  -2   8  11       8607.10       8428.40        72.64 o
   0   8  11      15781.64      15450.55       121.55 o
   2   8  11      10237.87      10133.60        74.20 o
   4   8  11       9016.84       8939.54        82.35 o
   6   8  11       9805.43       9747.67        88.94 o
   8   8  11       4416.84       4467.93        65.65 o
  -9   9  11       5110.50       5066.46       104.24 o
  -7   9  11       5520.04       5452.22        63.91 o
  -5   9  11       8800.45       8885.15        86.11 o
  -3   9  11      14054.18      13873.18       124.89 o
  -1   9  11      14535.99      14343.46       120.66 o
   1   9  11      17001.90      16824.06       119.92 o
   3   9  11      15015.61      14958.76       115.87 o
   5   9  11       9135.29       9178.41        86.77 o
   7   9  11       5423.53       5404.56        59.03 o
   9   9  11       5270.98       5310.06       109.02 o
  -8  10  11       6328.60       6445.45       100.23 o
  -6  10  11       7702.24       7745.35        82.50 o
  -4  10  11      11629.69      11561.97       112.64 o
  -2  10  11      17460.71      17361.85       147.87 o
   0  10  11       8062.71       7949.18        66.09 o
   2  10  11      19062.59      19095.40       149.06 o
   4  10  11      12058.30      12059.66       103.48 o
   6  10  11       6921.43       6901.61        76.42 o
   8  10  11       5988.26       5988.70        92.71 o
  -7  11  11       6463.09       6621.90        78.27 o
  -5  11  11      10389.62      10243.77        97.26 o
  -3  11  11      18306.15      18385.82       169.66 o
  -1  11  11      13359.20      13292.32       102.39 o
   1  11  11      12630.51      12504.33       106.46 o
   3  11  11      20747.54      20828.12       160.96 o
   5  11  11      11493.61      11463.20        98.67 o
   7  11  11       6272.23       6405.04        68.30 o
  -8  12  11       5310.66       5202.40        99.39 o
  -6  12  11       9546.53       9606.17       101.55 o
  -4  12  11      16902.09      16694.75       136.36 o
  -2  12  11      12660.05      12536.24       107.76 o
   0  12  11      23154.42      23553.27       182.67 o
   2  12  11      13142.65      13162.67       107.95 o
   4  12  11      16167.54      16080.82       134.39 o
   6  12  11       9069.97       9200.32        91.37 o
   8  12  11       4783.67       4722.81        96.71 o
  -7  13  11       7909.29       8027.08       109.04 o
  -5  13  11      10574.75      10602.81       107.42 o
  -3  13  11      14474.35      14489.26       130.61 o
  -1  13  11      21648.92      21811.72       166.74 o
   1  13  11      19492.35      19541.26       164.64 o
   3  13  11      15960.00      16043.63       125.76 o
   5  13  11      10452.98      10597.93       101.29 o
   7  13  11       8050.61       8163.14       105.84 o
  -6  14  11       9247.24       9207.99       110.69 o
  -4  14  11       8756.61       8772.89        88.72 o
  -2  14  11      18080.99      18058.58       147.16 o
   0  14  11      15347.96      15391.74       127.94 o
   2  14  11      18148.26      18040.85       145.71 o
   4  14  11       8295.59       8283.00        83.50 o
   6  14  11       9087.61       8999.13       109.93 o
  -7  15  11       6493.72       6722.81       124.94 o
  -5  15  11       7905.27       7813.18       103.71 o
  -3  15  11       6768.75       6798.27        76.48 o
  -1  15  11      11411.09      11344.36        96.07 o
   1  15  11      11027.90      10965.35       103.70 o
   3  15  11       7090.31       7123.94        70.35 o
   5  15  11       7944.21       7944.42        85.79 o
   7  15  11       6255.48       6556.10       127.70 o
  -6  16  11       5332.11       5266.26       101.92 o
  -4  16  11       6742.09       6674.34        83.00 o
  -2  16  11      10099.97      10105.74       105.91 o
   0  16  11       6057.52       6104.90        68.08 o
   2  16  11      10897.69      10852.10        99.45 o
   4  16  11       6205.73       6214.71        73.96 o
   6  16  11       5985.48       6029.09        98.00 o
  -5  17  11       6030.63       6016.24        98.55 o
  -3  17  11       6903.94       7092.85        82.72 o
  -1  17  11       6710.79       6619.38        74.20 o
   1  17  11       7141.75       7051.46        73.69 o
   3  17  11       6057.24       6243.78        78.80 o
   5  17  11       5861.29       5794.93        87.18 o
  -4  18  11       6912.10       7017.22       116.39 o
  -2  18  11       8184.49       8240.86        91.95 o
   0  18  11       8527.36       8520.50        94.86 o
   2  18  11       7627.24       7717.82        89.54 o
   4  18  11       7799.45       7848.71       101.62 o
  -3  19  11       4677.42       4565.21        78.72 o
  -1  19  11       6982.41       6928.98        93.42 o
   1  19  11       7121.16       7205.27        90.73 o
   3  19  11       4691.31       4589.95        72.66 o
  -2  20  11       4438.57       4498.02        86.57 o
   0  20  11       5108.04       5318.31        85.25 o
   2  20  11       4414.95       4398.91        79.35 o
  -1  21  11       2817.86       2861.32        82.34 o
   1  21  11       2520.16       2441.65        72.35 o
   0   0  12      21198.53      21833.96       239.36 o
   2   0  12      21830.62      22008.03       171.10 o
   4   0  12      21756.07      22400.80       178.04 o
   6   0  12      20255.99      20655.72       171.29 o
   8   0  12      12016.99      12207.86       137.81 o
  -9   1  12       7841.03       7905.58       104.04 o
  -7   1  12      14050.30      14127.35       132.56 o
  -5   1  12      18397.53      18628.52       163.53 o
  -3   1  12      20260.61      20729.88       166.18 o
  -1   1  12      19474.92      19568.71       144.55 o
   1   1  12      17812.96      17818.91       146.02 o
   3   1  12      20573.58      21047.75       160.65 o
   5   1  12      19222.65      19459.63       161.18 o
   7   1  12      13865.04      13895.00       133.43 o
   9   1  12       7633.83       7723.93       104.57 o
  -8   2  12       9546.88       9521.65        97.03 o
  -6   2  12      11097.39      11127.66       101.01 o
  -4   2  12      19850.92      19895.44       161.91 o
  -2   2  12      18570.97      18842.56       142.12 o
   0   2  12      22698.24      22833.62       171.15 o
   2   2  12      17715.03      17940.22       139.23 o
   4   2  12      19841.66      19706.56       145.70 o
   6   2  12      10995.44      11080.00       100.21 o
   8   2  12       8703.21       8793.09       107.62 o
  -9   3  12       4394.06       4501.05        76.50 o
  -7   3  12       7660.68       7797.19        85.34 o
  -5   3  12      15039.91      14853.50       137.63 o
  -3   3  12      13725.38      13848.90       120.81 o
  -1   3  12      15303.73      14928.77       110.48 o
   1   3  12      14895.54      14606.21       115.64 o
   3   3  12      15357.63      15645.66       112.89 o
   5   3  12      17675.29      17433.74       127.71 o
   7   3  12       7828.10       8000.24        85.68 o
   9   3  12       4019.39       4018.48        79.20 o
  -8   4  12       6477.94       6450.65        78.20 o
  -6   4  12       8327.19       8474.49        75.22 o
  -4   4  12      24448.04      24716.64       191.92 o
  -2   4  12      10850.13      10790.95        86.70 o
   0   4  12      31178.30      31676.56       234.39 o
   2   4  12      11426.72      11502.81        89.86 o
   4   4  12      24982.22      25354.19       179.15 o
   6   4  12       7635.64       7711.91        77.01 o
   8   4  12       5970.94       5926.63        82.34 o
  -9   5  12       4535.58       4613.98        88.89 o
  -7   5  12       7931.18       8079.35        81.27 o
  -5   5  12       9470.53       9421.74        92.07 o
  -3   5  12      16907.28      16952.29       141.91 o
  -1   5  12      12256.11      12340.63        91.86 o
   1   5  12      11124.64      11198.98        92.41 o
   3   5  12      19295.85      19456.15       137.96 o
   5   5  12       9875.64       9827.95        79.93 o
   7   5  12       7921.30       8049.81        83.97 o
   9   5  12       5326.27       5447.85       100.23 o
  -8   6  12       6201.96       6320.63        84.84 o
  -6   6  12       5846.36       5763.13        57.16 o
  -4   6  12      18982.30      19188.74       156.28 o
  -2   6  12      20371.82      20607.55       159.33 o
   0   6  12      10876.73      11062.83        86.82 o
   2   6  12      22280.43      22355.18       163.02 o
   4   6  12      15945.04      16195.03       142.34 o
   6   6  12       5516.53       5472.63        59.56 o
   8   6  12       5711.36       5742.82        78.98 o
  -9   7  12       3833.33       3701.40       100.14 o
  -7   7  12       2720.89       2736.68        40.50 o
  -5   7  12       7104.95       7084.58        76.06 o
  -3   7  12       6017.15       6020.43        58.73 o
  -1   7  12      11827.57      11709.23        98.65 o
   1   7  12      13347.02      13400.68       101.49 o
   3   7  12       5889.57       5838.81        52.93 o
   5   7  12       6909.01       6951.14        71.01 o
   7   7  12       2600.95       2565.06        42.80 o
   9   7  12       4417.96       4435.83        94.52 o
  -8   8  12       3976.38       3900.19        63.18 o
  -6   8  12       3757.45       3581.59        47.58 o
  -4   8  12       5276.75       5203.86        54.11 o
  -2   8  12       7895.97       7801.70        64.42 o
   0   8  12       8747.85       8738.90        73.62 o
   2   8  12       8073.64       7994.73        66.90 o
   4   8  12       5106.63       5026.21        52.65 o
   6   8  12       2904.89       2793.27        39.08 o
   8   8  12       3990.84       3983.29        69.00 o
  -7   9  12       3691.34       3671.01        51.97 o
  -5   9  12       1661.09       1657.56        28.42 o
  -3   9  12       3572.34       3508.93        44.35 o
  -1   9  12       5995.13       5968.74        54.02 o
   1   9  12       5918.05       5872.54        53.70 o
   3   9  12       3966.00       3893.49        40.26 o
   5   9  12       1979.34       2016.52        30.06 o
   7   9  12       3802.53       3798.15        51.55 o
  -8  10  12       2545.79       2512.18        64.87 o
  -6  10  12       1895.10       1914.38        36.41 o
  -4  10  12       1762.99       1709.56        28.44 o
   0  10  12       8182.27       8069.43        70.35 o
   2  10  12        425.24        403.30        13.52 o
   4  10  12       1952.68       1856.62        28.46 o
   6  10  12       1778.97       1765.35        34.48 o
   8  10  12       2248.74       2311.24        71.42 o
  -7  11  12       1019.96       1082.32        37.93 o
  -5  11  12        353.78        367.91        16.44 o
  -3  11  12       1200.21       1218.15        24.70 o
  -1  11  12       4150.59       4101.71        40.96 o
   1  11  12       3487.69       3452.95        38.80 o
   3  11  12       1567.10       1563.03        25.26 o
   5  11  12        309.84        347.55        16.33 o
   7  11  12       1235.07       1328.55        38.51 o
  -6  12  12         88.34        118.07        17.49 o
  -4  12  12         11.18         10.31        11.91 o
  -2  12  12        433.21        435.35        15.62 o
   0  12  12        990.70        950.14        21.56 o
   2  12  12        281.81        308.52        14.36 o
   4  12  12         50.83         51.16        11.44 o
   6  12  12        105.77        118.18        17.22 o
  -7  13  12        773.20        802.83        51.60 o
  -5  13  12         35.96         61.65        15.30 o
  -3  13  12        990.95        954.87        23.13 o
  -1  13  12       1167.28       1139.49        22.86 o
   1  13  12       1265.46       1253.93        23.41 o
   3  13  12       1020.19       1007.47        24.11 o
   5  13  12         59.59         76.62        15.79 o
   7  13  12        872.77        831.70        40.07 o
  -6  14  12        124.95        143.52        24.05 o
  -4  14  12         42.31         52.37        15.74 o
  -2  14  12        114.81        113.62        12.55 o
   0  14  12        125.07        139.83        12.00 o
   2  14  12         97.44        119.72        12.82 o
   4  14  12         52.64         58.12        15.20 o
   6  14  12        109.38        107.66        20.91 o
  -5  15  12         67.01         86.42        22.33 o
  -3  15  12         41.88         53.14        14.51 o
  -1  15  12        172.15        193.85        14.66 o
   1  15  12        137.43        142.75        13.64 o
   3  15  12         96.32        114.44        16.02 o
   5  15  12         83.46         91.72        20.36 o
  -6  16  12       1462.09       1499.29        72.79 o
  -4  16  12        405.71        428.30        25.92 o
  -2  16  12       1007.82       1037.45        31.40 o
   0  16  12       1016.37       1044.47        29.70 o
   2  16  12       1254.94       1265.84        33.41 o
   4  16  12        410.09        433.80        23.72 o
   6  16  12       1695.84       1828.88        77.15 o
  -5  17  12       1661.52       1758.03        61.98 o
  -3  17  12       1918.16       1892.95        46.60 o
  -1  17  12       1608.43       1587.45        37.35 o
   1  17  12       1716.20       1777.09        35.83 o
   3  17  12       2171.31       2099.90        47.16 o
   5  17  12       1978.13       2066.44        60.39 o
  -4  18  12       1817.06       1819.49        59.83 o
  -2  18  12       2857.83       2844.45        52.40 o
   0  18  12       1264.54       1319.24        37.38 o
   2  18  12       2945.31       2919.93        53.11 o
   4  18  12       1689.39       1768.86        51.78 o
  -3  19  12       3809.07       3753.43        80.73 o
  -1  19  12       3090.30       3020.33        60.22 o
   1  19  12       3685.23       3706.97        64.05 o
   3  19  12       3511.59       3523.44        70.45 o
  -2  20  12       2765.45       2945.37        81.91 o
   0  20  12       5101.31       5158.91        93.92 o
   2  20  12       2609.25       2809.02        80.63 o
   2   0  13       1020.73        995.41        16.51 o
   4   0  13         38.17         18.61         7.67 o
   6   0  13        500.91        474.65        17.01 o
   8   0  13         79.36         82.74        19.32 o
  -9   1  13        137.50        166.69        29.24 o
  -7   1  13        988.36        932.13        26.09 o
  -5   1  13         34.11         35.19         9.48 o
  -3   1  13        115.41        110.74         8.60 o
  -1   1  13        138.98        160.12         7.73 o
   1   1  13        190.08        207.37         8.30 o
   3   1  13        171.48        164.71         8.63 o
   5   1  13         44.97         42.41         9.20 o
   7   1  13       1030.46        974.48        26.03 o
   9   1  13         93.64         95.68        28.27 o
  -8   2  13        643.15        642.37        29.49 o
  -6   2  13       1170.24       1167.33        22.94 o
  -4   2  13        131.48        130.66         9.28 o
  -2   2  13       4976.82       4912.37        44.42 o
   0   2  13        219.54        247.26         9.01 o
   2   2  13       4877.80       4888.38        46.56 o
   4   2  13        285.27        239.60        16.74 o
   6   2  13       1117.06       1096.35        23.59 o
   8   2  13        672.49        680.07        30.10 o
  -9   3  13        286.34        308.46        33.46 o
  -7   3  13       1183.98       1056.71        27.23 o
  -5   3  13       4329.58       4199.44        45.99 o
  -3   3  13         53.30         59.76         7.68 o
  -1   3  13       3301.88       3196.59        30.49 o
   1   3  13       3088.40       3011.95        31.15 o
   3   3  13         14.67         29.71         6.95 o
   5   3  13       4218.26       4114.63        41.11 o
   7   3  13       1189.95       1104.05        28.55 o
   9   3  13        231.08        232.67        32.21 o
  -8   4  13       1904.90       1894.38        45.80 o
  -6   4  13       2482.43       2465.44        33.15 o
  -4   4  13       5443.32       5269.99        54.39 o
  -2   4  13       7532.45       7552.73        61.14 o
   0   4  13       4478.88       4326.28        39.79 o
   2   4  13       7110.80       7126.53        62.78 o
   4   4  13       5709.11       5501.88        49.53 o
   6   4  13       2223.45       2137.51        34.12 o
   8   4  13       1928.23       1893.83        47.15 o
  -9   5  13        714.89        706.77        49.74 o
  -7   5  13       4888.18       4883.02        61.20 o
  -5   5  13       7942.43       7771.05        76.22 o
  -3   5  13       3341.02       3162.83        35.30 o
  -1   5  13       4492.84       4557.10        40.42 o
   1   5  13       4040.53       4097.54        41.46 o
   3   5  13       3532.71       3457.55        35.54 o
   5   5  13       7489.24       7295.43        69.31 o
   7   5  13       4966.19       4870.63        60.65 o
   9   5  13        567.66        569.79        42.79 o
  -8   6  13       3134.51       3081.48        61.12 o
  -6   6  13       4384.12       4441.79        47.07 o
  -4   6  13      14156.62      14169.52       123.99 o
  -2   6  13       2459.02       2506.49        28.25 o
   0   6  13       4878.86       4735.51        44.45 o
   2   6  13       2582.65       2636.19        30.61 o
   4   6  13      13617.37      13617.54       116.06 o
   6   6  13       4432.38       4428.34        53.77 o
   8   6  13       3127.24       3095.30        60.46 o
  -7   7  13       3888.19       3899.04        52.27 o
  -5   7  13      11254.15      11082.04       102.27 o
  -3   7  13      11304.88      11179.24        98.09 o
  -1   7  13       4369.07       4322.13        41.62 o
   1   7  13       4434.83       4355.97        42.46 o
   3   7  13      11100.41      11088.99        93.64 o
   5   7  13      10788.17      10713.42        96.90 o
   7   7  13       3957.78       4007.51        58.55 o
  -8   8  13       3622.82       3594.52        64.87 o
  -6   8  13       5482.02       5445.17        66.25 o
  -4   8  13       7282.04       7411.56        74.90 o
  -2   8  13      18536.80      18348.96       146.54 o
   0   8  13        376.36        347.65        12.10 o
   2   8  13      18839.30      18562.90       153.13 o
   4   8  13       6736.64       6789.26        63.95 o
   6   8  13       5840.20       5923.11        62.51 o
   8   8  13       3585.85       3614.10        74.59 o
  -7   9  13       3626.68       3679.49        59.64 o
  -5   9  13      10186.74      10132.81        99.32 o
  -3   9  13      13330.81      13389.04       127.95 o
  -1   9  13      12756.28      12647.46       112.27 o
   1   9  13      12585.37      12562.99       104.86 o
   3   9  13      13788.22      13680.34       117.43 o
   5   9  13      10633.26      10585.58        96.03 o
   7   9  13       3607.90       3644.89        56.65 o
  -8  10  13       3473.46       3526.49        83.56 o
  -6  10  13       8857.80       8818.79        99.48 o
  -4  10  13       6819.69       6837.95        66.87 o
  -2  10  13       7612.50       7494.76        70.12 o
   0  10  13      13567.14      13563.86       117.38 o
   2  10  13       7883.78       7730.96        69.66 o
   4  10  13       7550.26       7588.62        69.40 o
   6  10  13       9271.33       9283.52        95.35 o
   8  10  13       3376.81       3455.86        94.66 o
  -7  11  13       9747.86       9639.71       118.16 o
  -5  11  13       6966.69       7007.87        80.59 o
  -3  11  13      12916.14      12940.55       114.96 o
  -1  11  13      13924.23      14114.79       116.24 o
   1  11  13      13711.13      13805.39       116.05 o
   3  11  13      13245.14      13230.17       106.55 o
   5  11  13       7605.70       7740.40        78.97 o
   7  11  13       9812.35       9906.83       137.94 o
  -6  12  13      11176.37      11461.61       131.75 o
  -4  12  13       6145.33       6051.13        68.80 o
  -2  12  13      11234.79      11275.46        95.84 o
   0  12  13      17122.14      17098.04       135.58 o
   2  12  13      11104.72      11319.09        94.29 o
   4  12  13       6171.96       6069.80        62.60 o
   6  12  13      10984.44      11233.85       126.06 o
  -7  13  13       7471.76       7620.91       151.15 o
  -5  13  13       8744.22       8683.46       100.96 o
  -3  13  13      11202.94      11164.72       107.60 o
  -1  13  13      19268.03      19426.83       148.00 o
   1  13  13      18360.66      18425.81       156.82 o
   3  13  13      11463.58      11537.88       101.34 o
   5  13  13       7985.32       7951.95        95.10 o
   7  13  13       7399.04       7595.02       139.71 o
  -6  14  13       8138.06       8293.95       122.29 o
  -4  14  13       7970.54       8015.21        92.71 o
  -2  14  13      11039.17      11021.50       110.35 o
   0  14  13      16469.60      16599.36       149.45 o
   2  14  13      11313.20      11214.97       102.03 o
   4  14  13       7095.41       7012.03        81.43 o
   6  14  13       8012.81       8231.05       127.14 o
  -5  15  13       5836.86       5957.21        93.60 o
  -3  15  13       9735.94       9771.70        98.26 o
  -1  15  13       9606.41       9652.06        96.81 o
   1  15  13       9517.20       9509.82        96.01 o
   3  15  13       9724.06       9823.46       106.70 o
   5  15  13       5481.77       5619.46        89.75 o
  -4  16  13       5673.72       5613.56        87.08 o
  -2  16  13       8135.40       8181.85        85.60 o
   0  16  13       3966.28       4006.08        54.72 o
   2  16  13       8219.22       8255.63        93.41 o
   4  16  13       5408.72       5373.80        79.80 o
  -3  17  13       7203.34       7279.11       106.05 o
  -1  17  13       7535.00       7638.15        94.14 o
   1  17  13       7871.62       8064.25        96.38 o
   3  17  13       6791.76       6866.41        95.01 o
  -4  18  13       4658.97       4701.71       155.49 o
  -2  18  13       7867.29       7876.89       116.32 o
   0  18  13       4665.27       4679.61        68.78 o
   2  18  13       7615.34       7669.73       109.42 o
   4  18  13       4884.98       5060.87       128.89 o
  -1  19  13       8185.86       8259.88       122.04 o
   1  19  13       8034.54       8122.31       125.82 o
   0   0  14      11610.43      11721.84       143.08 o
   2   0  14      24067.57      24459.33       190.39 o
   4   0  14      17290.53      17376.59       154.05 o
   6   0  14      15856.49      16314.86       156.59 o
   8   0  14       7470.45       7384.20       101.48 o
  -7   1  14       9918.25       9975.58       106.39 o
  -5   1  14      17216.01      17541.70       155.20 o
  -3   1  14      15839.44      15705.74       136.46 o
  -1   1  14      14310.43      14173.48       117.17 o
   1   1  14      14882.87      14787.43       113.11 o
   3   1  14      15381.03      15237.42       133.35 o
   5   1  14      16646.60      16934.64       148.59 o
   7   1  14       9769.14       9844.78       109.72 o
  -8   2  14       7709.48       7760.46       118.94 o
  -6   2  14       7171.78       7184.42        71.79 o
  -4   2  14      19502.21      19533.09       174.95 o
  -2   2  14      15162.48      15227.34       118.40 o
   0   2  14      21328.94      21724.31       167.67 o
   2   2  14      15054.45      15160.61       120.27 o
   4   2  14      21078.23      21209.48       168.49 o
   6   2  14       6528.66       6564.69        71.91 o
   8   2  14       8274.74       8397.85       105.28 o
  -7   3  14       8218.89       8390.17       104.68 o
  -5   3  14       9918.78       9759.15        88.91 o
  -3   3  14      10375.80      10127.11        93.31 o
  -1   3  14      12133.69      12170.20        96.44 o
   1   3  14      12076.50      12070.43        96.42 o
   3   3  14      11086.98      10989.84        96.11 o
   5   3  14       8926.53       8713.57        77.70 o
   7   3  14       8163.38       8323.66        92.04 o
  -8   4  14       7823.12       7944.51       128.80 o
  -6   4  14       6015.68       6044.95        67.27 o
  -4   4  14      19978.93      19887.11       161.48 o
  -2   4  14       7478.98       7622.31        69.93 o
   0   4  14      27418.00      28083.01       210.45 o
   2   4  14       8823.31       9011.35        75.04 o
   4   4  14      19837.14      19723.30       163.51 o
   6   4  14       7323.86       7401.47        75.82 o
   8   4  14       8354.76       8543.37       115.27 o
  -7   5  14       7253.26       7380.97        88.51 o
  -5   5  14       9669.87       9554.31        86.56 o
  -3   5  14       9629.09       9645.70        80.64 o
  -1   5  14       8242.98       8085.41        70.77 o
   1   5  14       8961.08       8900.82        74.01 o
   3   5  14       7901.45       8217.43        84.90 o
   5   5  14       9260.36       9160.17        79.83 o
   7   5  14       7377.97       7529.98        87.82 o
  -8   6  14       5261.20       5155.10        99.34 o
  -6   6  14       5188.45       5182.26        59.88 o
  -4   6  14      10876.92      11097.22       101.86 o
  -2   6  14      13409.75      13367.75       104.89 o
   0   6  14      11242.30      11514.66        95.00 o
   2   6  14      12027.40      12068.91       113.75 o
   4   6  14      11049.40      11237.60        95.22 o
   6   6  14       5435.18       5464.05        63.34 o
   8   6  14       5808.59       5774.02        99.76 o
  -7   7  14       2590.72       2629.39        46.05 o
  -5   7  14       5355.23       5379.65        60.27 o
  -3   7  14       7323.03       7293.18        70.48 o
  -1   7  14      10363.06      10294.35        84.00 o
   1   7  14       8975.95       8975.17        81.48 o
   3   7  14       6367.74       6263.58        63.58 o
   5   7  14       4991.24       5023.25        56.04 o
   7   7  14       2511.17       2496.80        50.74 o
  -8   8  14       2604.27       2617.13        85.78 o
  -6   8  14       2024.32       1950.29        40.30 o
  -4   8  14       4470.92       4458.64        47.30 o
  -2   8  14       9217.66       9173.97        78.15 o
   0   8  14       4789.79       4847.19        47.50 o
   2   8  14       8537.13       8473.27        79.29 o
   4   8  14       4424.96       4424.33        45.05 o
   6   8  14       2560.92       2543.33        43.55 o
   8   8  14       2539.11       2521.51        74.11 o
  -7   9  14       2710.82       2718.89        58.29 o
  -5   9  14       1110.74       1144.47        30.38 o
  -3   9  14       5958.13       5845.71        61.60 o
  -1   9  14       4863.55       4736.01        49.29 o
   1   9  14       4439.40       4309.65        45.32 o
   3   9  14       5719.98       5558.85        55.54 o
   5   9  14       1207.21       1253.13        29.27 o
   7   9  14       2611.54       2659.53        61.57 o
  -6  10  14       1491.35       1513.80        42.58 o
  -4  10  14       1545.02       1506.10        30.96 o
  -2  10  14         38.00         61.36        10.15 o
   0  10  14       5772.69       5605.41        54.22 o
   2  10  14         70.57         66.39        10.73 o
   4  10  14       1727.57       1695.31        30.76 o
   6  10  14       1392.71       1427.99        37.11 o
  -7  11  14       1025.39       1094.34        51.19 o
  -5  11  14        398.88        455.96        20.11 o
  -3  11  14       1208.44       1201.97        28.41 o
  -1  11  14       2823.00       2701.76        36.33 o
   1  11  14       3142.26       3000.21        35.61 o
   3  11  14       1194.32       1112.34        26.40 o
   5  11  14        287.33        320.69        19.77 o
   7  11  14        933.19       1079.72        59.63 o
  -6  12  14        136.02        164.98        25.54 o
  -4  12  14         77.61         86.91        15.08 o
  -2  12  14       1254.85       1198.44        28.49 o
   0  12  14       3507.48       3363.26        41.10 o
   2  12  14       1580.31       1565.06        29.35 o
   4  12  14         22.36         41.26        13.40 o
   6  12  14        216.13        273.69        25.64 o
  -5  13  14         14.01         21.86        21.42 o
  -3  13  14       1236.14       1169.60        32.59 o
  -1  13  14        970.61        944.38        26.99 o
   1  13  14        965.34        951.61        27.30 o
   3  13  14       1326.76       1286.81        29.25 o
   5  13  14          3.74          0.00        20.38 o
  -6  14  14         31.21          0.00        35.38 o
  -4  14  14        178.88        150.30        20.70 o
  -2  14  14        232.69        241.61        17.78 o
   0  14  14         18.63         25.66        14.57 o
   2  14  14        210.97        209.64        16.73 o
   4  14  14        160.52        117.78        20.30 o
   6  14  14         29.16         52.71        33.07 o
  -5  15  14        140.24        114.36        26.91 o
  -3  15  14        174.63        148.53        20.52 o
  -1  15  14        399.97        401.35        20.91 o
   1  15  14        335.85        314.55        19.95 o
   3  15  14        244.66        225.63        20.68 o
   5  15  14        165.21        153.74        27.68 o
  -4  16  14        266.68        243.53        30.59 o
  -2  16  14       1102.21       1099.25        38.77 o
   0  16  14       1318.09       1277.83        37.54 o
   2  16  14       1279.84       1333.44        39.74 o
   4  16  14        286.18        330.72        28.13 o
  -3  17  14       1064.36       1128.45        54.34 o
  -1  17  14       1304.01       1372.34        45.95 o
   1  17  14       1576.51       1619.61        46.34 o
   3  17  14       1128.28       1201.84        46.33 o
  -2  18  14       2008.24       2033.82        65.93 o
   0  18  14       1308.32       1330.43        51.63 o
   2  18  14       2112.35       2169.56        59.69 o
  -1  19  14       2071.84       2143.29       202.53 o
   1  19  14       1827.32       1816.83       212.49 o
   2   0  15        882.63        962.48        19.16 o
   4   0  15        283.15        273.87        13.55 o
   6   0  15         13.37          0.00        14.67 o
   8   0  15         62.65         68.25        27.00 o
  -7   1  15        869.16        829.21        32.61 o
  -5   1  15       1309.93       1327.77        27.80 o
  -3   1  15        221.07        216.89        11.69 o
  -1   1  15         98.39        103.38         8.08 o
   1   1  15        152.29        161.49         9.21 o
   3   1  15        318.24        324.64        13.95 o
   5   1  15       1380.76       1355.47        27.99 o
   7   1  15        726.32        702.51        31.49 o
  -8   2  15        284.28        316.82        37.84 o
  -6   2  15        342.36        334.56        17.23 o
  -4   2  15        854.06        876.75        22.31 o
  -2   2  15       2457.98       2289.93        28.63 o
   0   2  15       2216.15       2051.32        25.45 o
   2   2  15       2594.05       2412.04        28.92 o
   4   2  15       1007.80       1022.21        22.24 o
   6   2  15        326.41        318.46        18.73 o
   8   2  15        253.40        264.69        32.33 o
  -7   3  15        519.84        479.11        26.21 o
  -5   3  15       1308.69       1311.59        26.21 o
  -3   3  15       2648.72       2450.76        35.20 o
  -1   3  15       1182.63       1212.31        22.18 o
   1   3  15       1405.76       1418.11        22.55 o
   3   3  15       2680.10       2517.62        34.19 o
   5   3  15       1275.78       1273.53        27.01 o
   7   3  15        539.15        514.33        23.88 o
  -8   4  15       1329.04       1288.58        60.87 o
  -6   4  15       1044.55       1044.70        28.61 o
  -4   4  15       4806.31       4605.81        46.85 o
  -2   4  15       4462.52       4501.58        44.90 o
   0   4  15       2934.51       2856.63        31.92 o
   2   4  15       4594.84       4622.18        47.93 o
   4   4  15       4469.50       4243.50        45.46 o
   6   4  15       1040.73       1008.37        30.50 o
   8   4  15       1296.79       1285.48        66.68 o
  -7   5  15       3582.30       3494.44        63.56 o
  -5   5  15       3762.02       3601.56        47.87 o
  -3   5  15       2783.91       2790.52        39.18 o
  -1   5  15       6322.49       6268.54        58.06 o
   1   5  15       6329.31       6182.78        57.98 o
   3   5  15       2497.31       2502.63        34.61 o
   5   5  15       4015.73       3807.50        45.60 o
   7   5  15       3189.66       3204.76        57.68 o
  -8   6  15       4180.22       4151.27       102.65 o
  -6   6  15       4979.47       4915.02        60.10 o
  -4   6  15       3980.49       3935.76        42.41 o
  -2   6  15       4458.49       4409.34        44.90 o
   0   6  15       8037.18       7956.45        72.68 o
   2   6  15       4350.91       4332.83        47.83 o
   4   6  15       3590.89       3515.22        40.44 o
   6   6  15       4722.88       4673.34        67.82 o
   8   6  15       4280.66       4359.52       106.35 o
  -7   7  15       4748.49       4782.59        75.16 o
  -5   7  15       5888.99       5750.89        64.63 o
  -3   7  15       3500.68       3483.10        40.21 o
  -1   7  15       9842.90       9626.08        87.75 o
   1   7  15      10358.42      10211.15        89.20 o
   3   7  15       2881.61       2884.90        36.14 o
   5   7  15       5828.00       5730.64        65.89 o
   7   7  15       4757.39       4848.06        86.46 o
  -6   8  15       4820.34       4829.87        67.25 o
  -4   8  15       5586.20       5578.56        63.03 o
  -2   8  15       8698.42       8475.56        76.00 o
   0   8  15      12620.81      12547.69       102.19 o
   2   8  15       8724.23       8640.94        79.57 o
   4   8  15       5490.30       5548.51        62.19 o
   6   8  15       5004.22       4966.39        63.91 o
  -7   9  15       2526.86       2468.83        64.75 o
  -5   9  15       5955.02       6026.56        72.91 o
  -3   9  15      10044.64       9922.15        92.39 o
  -1   9  15       9915.96       9828.34        85.88 o
   1   9  15       9499.43       9500.42        84.89 o
   3   9  15       9959.55       9920.55        94.43 o
   5   9  15       5684.29       5807.70        66.84 o
   7   9  15       2828.79       2792.56        73.90 o
  -6  10  15       6023.51       6146.15        87.03 o
  -4  10  15       6415.02       6389.15        74.33 o
  -2  10  15      16823.24      16914.64       146.81 o
   0  10  15       2762.97       2808.97        35.42 o
   2  10  15      16319.72      16503.05       145.49 o
   4  10  15       7472.07       7473.36        74.55 o
   6  10  15       6646.38       6877.76        85.71 o
  -5  11  15       7489.09       7623.75        89.28 o
  -3  11  15      12048.44      12230.67       119.61 o
  -1  11  15       5817.07       5934.20        62.84 o
   1  11  15       5613.82       5702.06        62.41 o
   3  11  15      11096.50      11260.73       109.40 o
   5  11  15       7576.83       7592.61        92.76 o
  -6  12  15       9590.46       9798.29       141.05 o
  -4  12  15      10885.25      11039.93       128.26 o
  -2  12  15       8731.16       8888.80        90.15 o
   0  12  15      12823.55      12958.11       126.43 o
   2  12  15       7495.95       7617.00        83.60 o
   4  12  15      11947.99      12016.66       129.77 o
   6  12  15       9941.07      10001.55       141.33 o
  -5  13  15       6958.50       6891.84       106.69 o
  -3  13  15      12034.85      12105.66       126.93 o
  -1  13  15       9653.83       9722.76       113.93 o
   1  13  15      10235.29      10497.54       104.61 o
   3  13  15      10377.54      10530.44       112.32 o
   5  13  15       6800.38       6710.96        94.12 o
  -4  14  15       7444.33       7290.64        98.80 o
  -2  14  15      10458.58      10621.88       124.77 o
   0  14  15      13735.77      13735.28       140.29 o
   2  14  15      10414.93      10613.78       117.85 o
   4  14  15       6586.98       6419.15        95.36 o
  -3  15  15       5037.29       4905.65        80.86 o
  -1  15  15       8125.52       8286.58       102.04 o
   1  15  15       8538.12       8716.71       103.12 o
   3  15  15       4739.83       4739.80        72.66 o
  -4  16  15       4780.98       4720.52       117.73 o
  -2  16  15       7623.33       7687.12       114.00 o
   0  16  15       5353.67       5393.73        79.93 o
   2  16  15       7572.81       7602.22       103.06 o
   4  16  15       4614.46       4681.74        91.39 o
  -3  17  15       5578.67       5537.35       136.42 o
  -1  17  15       5520.76       5658.95        90.20 o
   1  17  15       5277.07       5413.05        88.75 o
   3  17  15       6168.90       6160.10       110.53 o
   0  18  15       5863.94       6039.58       116.20 o
   0   0  16       7491.30       7808.45        99.18 o
   2   0  16      18130.88      18052.47       151.29 o
   4   0  16      12800.29      13071.85       114.52 o
   6   0  16       4001.34       3998.59        59.20 o
   8   0  16      12522.09      12756.99       205.61 o
  -7   1  16       4881.53       4967.69        79.09 o
  -5   1  16       9552.43       9649.01       100.91 o
  -3   1  16      19391.63      19408.04       162.35 o
  -1   1  16      19050.49      19187.54       154.01 o
   1   1  16      18813.02      19260.19       154.73 o
   3   1  16      19110.61      19183.31       171.07 o
   5   1  16       9093.67       9112.27        94.90 o
   7   1  16       5365.94       5469.88        81.59 o
  -8   2  16       4360.74       4281.76       111.31 o
  -6   2  16       6470.03       6429.40        78.72 o
  -4   2  16       8679.15       8588.76        80.77 o
  -2   2  16       9411.06       9612.75        87.05 o
   0   2  16      18940.84      18752.23       153.58 o
   2   2  16       8600.04       8764.44        79.78 o
   4   2  16       9279.07       9119.59        84.37 o
   6   2  16       7479.81       7438.71        84.30 o
   8   2  16       4169.90       4250.94       119.21 o
  -7   3  16       6763.15       6938.13       100.60 o
  -5   3  16       7199.26       7052.31        77.24 o
  -3   3  16      12171.74      12220.93       105.62 o
  -1   3  16      17844.37      17906.22       155.71 o
   1   3  16      18645.00      18749.25       156.40 o
   3   3  16      10818.62      10865.51       108.27 o
   5   3  16       7390.86       7187.88        74.42 o
   7   3  16       7033.45       7216.25       114.15 o
  -6   4  16       8284.23       8523.47        96.12 o
  -4   4  16       6646.34       6615.71        72.63 o
  -2   4  16       5124.46       5113.59        52.22 o
   0   4  16      13056.71      13147.41       109.33 o
   2   4  16       4192.51       4200.41        50.79 o
   4   4  16       7926.55       7907.62        72.32 o
   6   4  16       8665.22       8927.27       105.24 o
  -7   5  16       7960.65       8098.39       127.14 o
  -5   5  16       9970.34      10066.14        97.81 o
  -3   5  16       7236.25       7207.99        69.42 o
  -1   5  16      10449.28      10466.07        94.71 o
   1   5  16      10740.79      10770.17        91.19 o
   3   5  16       6606.90       6672.03        66.95 o
   5   5  16       9264.61       9264.12       102.81 o
   7   5  16       8196.48       8259.97       128.55 o
  -6   6  16       4237.42       4380.12        58.53 o
  -4   6  16       6941.57       7175.68        70.90 o
  -2   6  16       5392.96       5289.82        53.83 o
   0   6  16       5462.02       5472.07        53.72 o
   2   6  16       5080.50       5054.68        54.64 o
   4   6  16       6980.61       7099.61        81.07 o
   6   6  16       4135.84       4265.21        67.33 o
  -7   7  16       2610.81       2561.20        68.29 o
  -5   7  16       5514.42       5518.50        62.84 o
  -3   7  16       8157.41       7942.46        75.32 o
  -1   7  16       6642.49       6503.00        61.92 o
   1   7  16       6871.94       6759.88        63.24 o
   3   7  16       7813.97       7734.40        78.94 o
   5   7  16       4673.58       4651.57        63.91 o
   7   7  16       2910.45       2892.84        75.09 o
  -6   8  16       1691.14       1741.93        44.00 o
  -4   8  16       4923.22       4867.14        63.67 o
  -2   8  16       6078.44       5941.45        58.28 o
   0   8  16       3672.06       3667.89        42.72 o
   2   8  16       5786.26       5770.78        61.65 o
   4   8  16       4964.84       4921.75        60.91 o
   6   8  16       1472.32       1489.70        42.41 o
  -5   9  16       3173.76       3045.64        51.90 o
  -3   9  16       2652.45       2586.60        38.91 o
  -1   9  16       2701.77       2628.77        38.04 o
   1   9  16       2444.73       2421.46        36.07 o
   3   9  16       2407.80       2296.39        37.93 o
   5   9  16       3291.82       3278.25        53.81 o
  -6  10  16       1247.45       1272.35        46.98 o
  -4  10  16       2638.91       2611.14        45.13 o
  -2  10  16       1833.28       1780.58        32.49 o
   0  10  16       1567.06       1535.64        31.93 o
   2  10  16       1715.12       1694.80        32.89 o
   4  10  16       2579.25       2549.71        43.75 o
   6  10  16       1492.33       1542.87        56.02 o
  -5  11  16        602.54        592.26        30.83 o
  -3  11  16       1479.20       1495.27        37.38 o
  -1  11  16         64.14         61.54        14.51 o
   1  11  16        112.47        116.58        15.01 o
   3  11  16       1200.77       1225.52        32.33 o
   5  11  16        948.26        996.66        42.25 o
  -4  12  16        853.19        863.15        35.02 o
  -2  12  16        274.89        273.01        18.39 o
   0  12  16       2134.23       2054.55        38.92 o
   2  12  16        378.94        378.11        20.36 o
   4  12  16        855.64        783.42        34.40 o
  -5  13  16        156.35        135.12        35.06 o
  -3  13  16         19.82          0.00        20.09 o
  -1  13  16         42.03         38.52        16.82 o
   1  13  16         69.68         74.87        18.49 o
   3  13  16         27.90         22.31        20.79 o
   5  13  16        172.06        176.01        27.84 o
  -4  14  16        115.89        120.29        27.75 o
  -2  14  16        373.85        347.57        24.31 o
   0  14  16          1.72         11.11        18.74 o
   2  14  16        343.06        350.34        23.84 o
   4  14  16        117.14        125.12        26.11 o
  -3  15  16        796.90        801.24        42.39 o
  -1  15  16        833.19        828.70        36.62 o
   1  15  16        903.21        895.00        38.98 o
   3  15  16        687.72        675.30        34.61 o
  -2  16  16        454.53        505.89        37.75 o
   0  16  16        496.74        516.44        30.94 o
   2  16  16        424.36        497.59        35.33 o
  -1  17  16       1522.60       1514.83        76.90 o
   1  17  16       1294.97       1439.31        75.89 o
   2   0  17        137.25        152.23        10.81 o
   4   0  17          7.73         17.38        12.92 o
   6   0  17         64.42         36.96        17.68 o
  -7   1  17         47.51         16.67        28.53 o
  -5   1  17         57.17         71.57        14.40 o
  -3   1  17        158.98        166.31        12.71 o
  -1   1  17        230.57        219.17        13.32 o
   1   1  17        327.74        320.46        13.20 o
   3   1  17        140.34        129.05        12.84 o
   5   1  17         37.39         35.04        14.92 o
   7   1  17         42.49         41.89        27.15 o
  -6   2  17         23.72         26.12        17.54 o
  -4   2  17        412.44        446.59        20.24 o
  -2   2  17         70.13         84.34         9.95 o
   0   2  17          8.95         36.64         9.71 o
   2   2  17        143.62        142.66        10.69 o
   4   2  17        416.64        465.51        18.82 o
   6   2  17         57.04         77.76        23.21 o
  -7   3  17        701.60        704.44        41.46 o
  -5   3  17        711.50        766.62        29.02 o
  -3   3  17       2187.49       2142.53        35.24 o
  -1   3  17       2461.57       2371.94        34.16 o
   1   3  17       2392.42       2347.41        31.30 o
   3   3  17       2142.88       2110.73        34.50 o
   5   3  17       1043.97       1012.91        30.23 o
   7   3  17        432.14        473.44        42.12 o
  -6   4  17       2110.97       2019.15        44.68 o
  -4   4  17        686.94        690.87        24.03 o
  -2   4  17       2413.52       2309.06        33.25 o
   0   4  17       4805.36       4763.46        46.72 o
   2   4  17       2246.69       2151.51        31.95 o
   4   4  17        699.03        680.97        24.42 o
   6   4  17       2063.08       1866.56        57.14 o
  -7   5  17       3108.10       3179.51        96.05 o
  -5   5  17       1439.12       1362.63        36.14 o
  -3   5  17       4882.96       4778.53        53.70 o
  -1   5  17       5804.91       5677.96        56.89 o
   1   5  17       6221.97       6136.32        54.57 o
   3   5  17       4287.95       4241.46        52.91 o
   5   5  17       1925.90       1848.38        38.36 o
   7   5  17       2870.55       2948.71        80.84 o
  -6   6  17       4412.35       4209.52        70.63 o
  -4   6  17       3151.12       3042.46        42.25 o
  -2   6  17       3285.35       3222.63        38.63 o
   0   6  17       8145.00       8021.01        71.46 o
   2   6  17       3336.37       3299.93        43.38 o
   4   6  17       2668.71       2602.68        42.58 o
   6   6  17       4425.33       4341.99        75.87 o
  -5   7  17       2877.24       2967.44        49.64 o
  -3   7  17       5259.53       5093.10        60.07 o
  -1   7  17       6612.96       6530.14        69.32 o
   1   7  17       6666.75       6648.13        68.61 o
   3   7  17       5186.33       5092.43        61.48 o
   5   7  17       3327.17       3414.05        54.43 o
  -6   8  17       3308.15       3231.01        62.60 o
  -4   8  17       4947.31       4887.81        68.49 o
  -2   8  17       8909.96       8730.32        83.08 o
   0   8  17      10811.44      10768.73       103.41 o
   2   8  17       8802.05       8766.73        90.80 o
   4   8  17       5109.14       5025.55        67.36 o
   6   8  17       2910.24       2879.36        60.39 o
  -5   9  17       4179.86       4226.03        66.79 o
  -3   9  17       5973.56       5805.83        71.27 o
  -1   9  17       8683.60       8723.22        95.60 o
   1   9  17       8914.43       8870.84        94.16 o
   3   9  17       6168.70       6035.93        71.19 o
   5   9  17       4159.20       4191.00        72.04 o
  -4  10  17       6510.31       6518.38        98.51 o
  -2  10  17       8707.37       8788.28        91.70 o
   0  10  17       8451.73       8684.51        99.90 o
   2  10  17       8473.51       8623.03        89.36 o
   4  10  17       6723.15       6796.65        90.59 o
  -5  11  17       5831.88       6020.23        97.10 o
  -3  11  17       5517.90       5601.80        83.05 o
  -1  11  17       6098.79       6193.35        75.02 o
   1  11  17       7027.70       7178.34        77.96 o
   3  11  17       5185.73       5412.45        76.85 o
   5  11  17       5999.77       6044.65       100.36 o
  -4  12  17       6310.12       6313.10       100.00 o
  -2  12  17       8730.85       8824.26       107.51 o
   0  12  17       6375.61       6465.37        80.09 o
   2  12  17       8667.94       8814.96       101.75 o
   4  12  17       6183.43       6138.58        95.93 o
  -3  13  17       8613.45       8623.44       118.73 o
  -1  13  17       7616.16       7555.20       101.05 o
   1  13  17       8626.47       8658.65        96.73 o
   3  13  17       7839.49       7973.40       105.13 o
  -2  14  17       7466.59       7417.27       103.09 o
   0  14  17       8541.67       8640.20       113.70 o
   2  14  17       6466.03       6468.12       101.84 o
  -1  15  17       5636.93       5529.41        95.47 o
   1  15  17       5521.08       5432.34        93.38 o
   0  16  17       2053.69       2016.64        82.70 o
   0   0  18      20244.97      19834.31       228.39 o
   2   0  18      10476.65      10594.17        98.26 o
   4   0  18      11760.52      12120.05       124.57 o
   6   0  18       5735.78       5683.47        87.95 o
  -5   1  18       6737.59       6962.23        82.07 o
  -3   1  18       9778.17       9867.86        99.82 o
  -1   1  18      13033.46      12963.28       120.98 o
   1   1  18      13413.46      13242.41       111.24 o
   3   1  18       9838.33       9925.51        98.75 o
   5   1  18       7406.81       7518.03        86.75 o
  -6   2  18       6231.19       6263.28        90.30 o
  -4   2  18       6097.96       6180.81        71.59 o
  -2   2  18      12985.35      12869.21       122.15 o
   0   2  18      13565.65      13868.82       126.60 o
   2   2  18      12905.72      12757.87       122.68 o
   4   2  18       6108.28       6179.24        80.65 o
   6   2  18       5802.48       5904.11       101.88 o
  -5   3  18       3307.19       3290.65        51.73 o
  -3   3  18       9854.75       9816.22       102.98 o
  -1   3  18       9998.39      10069.70        97.24 o
   1   3  18      10620.68      10679.45       101.56 o
   3   3  18      10375.88      10472.96       108.33 o
   5   3  18       3647.58       3526.67        54.55 o
  -6   4  18       9587.63       9886.56       137.19 o
  -4   4  18       3733.64       3672.33        53.41 o
  -2   4  18       7139.92       7201.73        76.99 o
   0   4  18       7096.83       7236.07        72.16 o
   2   4  18       6713.79       6845.41        74.92 o
   4   4  18       3759.49       3722.15        54.87 o
   6   4  18       8991.15       9096.04       146.22 o
  -5   5  18       5920.25       5975.75        80.67 o
  -3   5  18       6427.51       6495.94        75.70 o
  -1   5  18       6012.90       6172.52        72.94 o
   1   5  18       6462.46       6534.75        69.21 o
   3   5  18       6862.29       6861.67        79.20 o
   5   5  18       6392.98       6467.38        87.64 o
  -6   6  18       4800.96       4794.95        82.18 o
  -4   6  18       5355.02       5343.21        71.92 o
  -2   6  18       4244.50       4192.87        55.49 o
   0   6  18       4657.41       4685.13        56.56 o
   2   6  18       4033.92       4032.55        53.42 o
   4   6  18       5189.08       5189.87        76.06 o
   6   6  18       4380.40       4287.95        91.20 o
  -5   7  18       5271.19       5181.14        81.23 o
  -3   7  18       4878.61       4891.96        69.87 o
  -1   7  18       5494.19       5500.72        64.09 o
   1   7  18       5657.58       5659.34        67.22 o
   3   7  18       5245.74       5275.18        68.31 o
   5   7  18       5570.35       5483.06        89.79 o
  -4   8  18       4611.68       4524.50        71.54 o
  -2   8  18       5233.02       5146.80        66.17 o
   0   8  18       2066.20       2003.98        40.02 o
   2   8  18       5217.96       5183.17        62.80 o
   4   8  18       4323.27       4293.08        67.70 o
  -5   9  18       1935.06       1960.43        53.17 o
  -3   9  18       2585.44       2501.20        50.86 o
  -1   9  18       1985.88       2011.53        42.68 o
   1   9  18       2356.98       2392.90        43.65 o
   3   9  18       2561.80       2498.92        50.06 o
   5   9  18       2159.33       2190.74        60.31 o
  -4  10  18       1521.73       1498.09        49.67 o
  -2  10  18       1854.57       1673.96        45.78 o
   0  10  18        926.87        904.35        34.56 o
   2  10  18       2049.98       1958.86        43.52 o
   4  10  18       1288.84       1285.41        47.40 o
  -3  11  18          9.38          0.00        23.73 o
  -1  11  18        546.27        497.48        24.72 o
   1  11  18        581.54        586.23        26.29 o
   3  11  18         96.42         49.46        24.40 o
  -4  12  18        325.62        391.07        60.14 o
  -2  12  18        500.37        431.19        28.52 o
   0  12  18        477.46        511.53        32.49 o
   2  12  18        478.85        437.45        27.72 o
   4  12  18        357.39        386.52        66.62 o
  -3  13  18         41.52         20.79        36.80 o
  -1  13  18          4.55         72.15        26.51 o
   1  13  18          3.28          0.00        22.85 o
   3  13  18         26.53         28.08        35.42 o
  -2  14  18        374.68        347.38        44.38 o
   0  14  18       1066.43       1020.19        49.16 o
   2  14  18        397.73        341.00        39.55 o
   2   0  19       1066.32       1083.27        28.76 o
   4   0  19          9.96         15.25        18.38 o
   6   0  19        173.87        209.08        29.35 o
  -5   1  19        237.21        274.03        25.06 o
  -3   1  19        409.61        386.68        21.05 o
  -1   1  19         52.52         86.35        14.26 o
   1   1  19         57.82         83.08        14.29 o
   3   1  19        325.14        279.80        18.48 o
   5   1  19        220.96        241.09        25.43 o
  -6   2  19        218.67        221.78        28.65 o
  -4   2  19        744.58        812.84        33.55 o
  -2   2  19         76.25         70.73        14.20 o
   0   2  19        170.26        180.60        15.41 o
   2   2  19         11.14         27.49        12.30 o
   4   2  19        705.57        770.06        34.19 o
   6   2  19        293.12        284.84        33.07 o
  -5   3  19        917.20        941.73        39.39 o
  -3   3  19       1849.41       1811.54        38.67 o
  -1   3  19        902.29        915.11        30.83 o
   1   3  19       1198.05       1136.11        28.92 o
   3   3  19       1611.23       1550.12        39.74 o
   5   3  19       1050.74       1059.55        49.59 o
  -4   4  19       1344.96       1358.85        41.35 o
  -2   4  19       1250.50       1207.97        32.75 o
   0   4  19       4587.34       4566.39        57.15 o
   2   4  19       1273.95       1190.92        31.30 o
   4   4  19       1307.99       1284.77        41.97 o
  -5   5  19        929.85        870.47        39.85 o
  -3   5  19       3704.30       3561.58        57.77 o
  -1   5  19       3187.59       3237.83        48.11 o
   1   5  19       3024.96       3070.37        46.81 o
   3   5  19       3531.06       3376.11        57.42 o
   5   5  19        956.60        929.29        47.23 o
  -4   6  19       1314.51       1199.55        39.89 o
  -2   6  19       3065.59       3046.57        57.00 o
   0   6  19       7390.00       7235.53        79.39 o
   2   6  19       2974.44       2975.85        49.59 o
   4   6  19       1659.75       1532.89        51.31 o
  -5   7  19       1814.40       1896.11        68.79 o
  -3   7  19       4568.04       4423.26        72.28 o
  -1   7  19       4899.11       4914.49        65.91 o
   1   7  19       4798.06       4813.17        68.12 o
   3   7  19       4741.92       4812.63        71.27 o
   5   7  19       2039.54       1997.58        65.37 o
  -4   8  19       4903.31       4744.96        84.30 o
  -2   8  19       6237.55       6263.23        94.51 o
   0   8  19       6687.19       6453.48        85.44 o
   2   8  19       6751.83       6669.19        86.48 o
   4   8  19       4809.14       4777.65        84.75 o
  -3   9  19       5988.20       5830.14        90.57 o
  -1   9  19       6258.19       6330.26       101.93 o
   1   9  19       6993.03       7155.46        90.95 o
   3   9  19       5773.61       5646.25        92.88 o
  -4  10  19       6753.88       6901.36       157.08 o
  -2  10  19       5514.13       5544.83        93.91 o
   0  10  19       3925.76       3865.60        65.85 o
   2  10  19       5841.36       5934.64        89.78 o
   4  10  19       6300.69       6379.22       173.26 o
  -3  11  19       5594.71       5620.80       139.68 o
  -1  11  19       5062.74       5051.06        84.71 o
   1  11  19       5146.89       5161.72        82.69 o
   3  11  19       5979.19       6093.96       134.98 o
  -2  12  19       3174.93       3071.49        97.95 o
   0  12  19       6523.48       6732.60        99.60 o
   2  12  19       3453.10       3524.15        93.76 o
  -1  13  19       9201.85       9354.26       384.11 o
   1  13  19       9293.83       9265.82       253.78 o
   0   0  20       6901.79       7165.31       119.67 o
   2   0  20      14285.57      14144.04       157.73 o
   4   0  20       8954.77       8909.33       123.17 o
  -5   1  20       6660.80       6801.45       110.60 o
  -3   1  20       6604.64       6684.02        88.91 o
  -1   1  20       6677.40       6945.91        83.56 o
   1   1  20       6512.82       6666.47        86.22 o
   3   1  20       6861.06       6981.28        94.54 o
   5   1  20       6646.60       6736.97       110.51 o
  -4   2  20       7327.81       7313.84       100.24 o
  -2   2  20      10379.43      10539.49       131.23 o
   0   2  20      10267.50      10186.13       112.77 o
   2   2  20      10628.76      10841.45       129.83 o
   4   2  20       6804.89       6685.56       101.49 o
  -5   3  20       5253.23       5309.59        92.80 o
  -3   3  20       3878.34       3943.49        66.49 o
  -1   3  20       6134.86       6316.76        78.58 o
   1   3  20       5846.65       6034.07        79.14 o
   3   3  20       3959.42       4115.69        75.67 o
   5   3  20       5333.77       5398.37       114.59 o
  -4   4  20       4754.34       4800.81        77.22 o
  -2   4  20       6387.71       6347.87        89.64 o
   0   4  20       7556.18       7641.69        88.49 o
   2   4  20       6725.04       6724.31        91.18 o
   4   4  20       4425.61       4342.94        88.67 o
  -3   5  20       5943.50       6209.18        93.54 o
  -1   5  20       2762.36       2753.60        50.99 o
   1   5  20       2619.48       2587.21        49.94 o
   3   5  20       6503.73       6782.19       105.42 o
  -4   6  20       3295.03       3346.82        83.25 o
  -2   6  20       7563.77       7620.76       121.73 o
   0   6  20       2398.96       2269.88        51.83 o
   2   6  20       8246.30       8289.39       104.71 o
   4   6  20       3666.73       3727.22        84.56 o
  -3   7  20       3950.79       3689.41        91.13 o
  -1   7  20       3767.07       3776.11        70.05 o
   1   7  20       4191.97       4186.98        68.59 o
   3   7  20       4053.15       3956.13        74.11 o
  -2   8  20       3703.12       3598.50        73.82 o
   0   8  20       3197.43       3194.57        65.30 o
   2   8  20       4136.40       4139.08        75.24 o
  -3   9  20       1632.44       1627.74        82.80 o
  -1   9  20       3096.31       3112.14        68.19 o
   1   9  20       2965.49       2908.59        63.87 o
   3   9  20       1612.82       1666.61        72.33 o
  -2  10  20        379.91        417.56        48.62 o
   0  10  20       1794.82       1915.98        57.10 o
   2  10  20        416.55        377.14        42.31 o
  -1  11  20       1585.66       1770.31        76.86 o
   1  11  20       1500.80       1592.41        69.97 o
   2   0  21        388.02        380.23        27.72 o
   4   0  21        118.63         92.84        33.05 o
  -3   1  21        249.76        265.41        27.03 o
  -1   1  21         11.26         49.74        20.95 o
   1   1  21         28.01         63.73        21.33 o
   3   1  21        179.84        170.98        27.07 o
  -4   2  21        284.03        350.51        41.05 o
  -2   2  21        746.50        764.86        38.53 o
   0   2  21         26.11         75.19        20.13 o
   2   2  21        622.25        700.85        44.85 o
   4   2  21        418.38        381.61        50.66 o
  -3   3  21        503.41        425.12        30.27 o
  -1   3  21        379.98        394.15        25.82 o
   1   3  21        375.66        435.24        28.41 o
   3   3  21        647.28        580.94        40.17 o
  -2   4  21       1317.97       1345.36        50.75 o
   0   4  21       2147.33       2131.96        56.32 o
   2   4  21       1463.63       1478.25        57.72 o
  -3   5  21       2184.34       2181.75        88.57 o
  -1   5  21       1396.92       1430.21        54.53 o
   1   5  21       1354.14       1320.90        48.65 o
   3   5  21       2272.05       2287.54        93.07 o
  -2   6  21       1342.35       1358.68        57.34 o
   0   6  21       3411.41       3394.04        76.73 o
   2   6  21       1591.20       1573.23        58.31 o
  -1   7  21       2787.92       2708.00        71.91 o
   1   7  21       3073.86       3035.16        69.28 o
   0   8  21       1653.64       1520.99        59.64 o
   0   0  22        826.79        893.24        63.25 o
   2   0  22       9215.58       9445.32       177.72 o
  -1   1  22       7672.00       7475.24       127.58 o
   1   1  22       7881.32       7890.95       129.38 o
  -2   2  22       5855.08       6014.31       138.22 o
   0   2  22       2809.24       2974.74        69.68 o
   2   2  22       6644.61       6847.26       155.46 o
  -1   3  22       6401.22       6457.92       113.59 o
   1   3  22       5666.56       5585.99       124.52 o
   0   4  22       5244.38       5460.56       101.50 o
  -1   5  22       4491.26       4597.62       155.81 o
   1   5  22       4377.78       4321.31       145.35 o
                                                
